# Supplementary material for: Deciphering cell type-specific causal genetic effects on brain imaging-derived phenotypes and disorders with single-cell Mendelian randomization
Source: PLoS Comput Biol. 2026 Jun 17;22(6):e1014422. doi: 10.1371/journal.pcbi.1014422 (PMC13289931; doi:10.1371/journal.pcbi.1014422)
Supplement: S1 Table — (XLSX) [file pcbi.1014422.s023.xlsx]

## Sheet: Sheet1
S1 Table. GWAS summary statistics for disorders and behaviors (DBs) used in this study.
TraitCategory1	TraitCategory1Abbr	TraitCategory2	TraitCategory2Abbr	Trait	DataSource	Population	#Cases	#Controls	FileLink	PMID	Year
Behavioral-cognitive phenotype	BCP	Cognitive	CI	Childhood intelligence	SSGAC	EUR meta	12441		http://ssgac.org/documents/CHIC_Summary_Benyamin2014.txt.gz	23358156	2013
Behavioral-cognitive phenotype	BCP	Cognitive	EA	Educational attainment	SSGAC	EUR meta	766345		https://www.dropbox.com/s/ho58e9jmytmpaf8/GWAS_EA_excl23andMe.txt?dl=1	30038396	2018
Behavioral-cognitive phenotype	BCP	Cognitive	INT	Intelligence		EUR meta	269867		https://ctg.cncr.nl/documents/p1651/SavageJansen_IntMeta_sumstats.zip	29942086	2018
Behavioral-cognitive phenotype	BCP	Personality	NEU	Neuroticism		EUR meta	390278		https://ctg.cncr.nl/documents/p1651/sumstats_neuroticism_ctg_format.txt.gz	29942085	2018
Behavioral-cognitive phenotype	BCP	Risky behavior	ASP	Automobile speeding propensity	SSGAC	EUR meta	404291		https://www.dropbox.com/s/dxfr1uq20wbdj1d/AUTOMOBILE_SPEEDING_PROPENSITY_GWAS.txt?dl=1	30643258	2019
Behavioral-cognitive phenotype	BCP	Risky behavior	DPW	Drinks per week		EUR meta	941280		https://conservancy.umn.edu/handle/11299/201564	30643251	2019
Behavioral-cognitive phenotype	BCP	Risky behavior	GRT	General risk tolerance		EUR meta	466571		https://thessgac.com/papers/2	30643258	2019
Behavioral-cognitive phenotype	BCP	Risky behavior	SC	Smoking cessation		EUR meta	547219		https://conservancy.umn.edu/handle/11299/201564	30643251	2019
Neurological disorder	NEUD	Chronic disorder	INS	Insomnia		EUR	109548	277440	https://ctg.cncr.nl/documents/p1651/insomnia_ukb2b_EUR_sumstats_20190311_with_chrX_mac_100.txt.gz	35835914	2019
Neurological disorder	NEUD	Episodic disorder	EPI	Epilepsy	ILAE	EUR+AFR+EAS meta	15212	29677	https://www.epigad.org/gwas_ilae2018_16loci/all_epilepsy_METAL.gz	30531953	2014
Neurological disorder	NEUD	Episodic disorder	ICH	Intracerebral hemorrhage		EUR meta	1545	1481	https://personal.broadinstitute.org/ryank/3980413.Woo.2014.zip	24656865	2018
Neurological disorder	NEUD	Episodic disorder	IS	Ischemic stroke	MEGASTROKE	EUR meta	67162	454450	http://megastroke.org/	29531354	2018
Neurological disorder	NEUD	Neurodegenerative disease	AD	Alzheimer's disease		EUR meta	71880	383378	https://ctg.cncr.nl/documents/p1651/AD_sumstats_Jansenetal.txt.gz	30617256	2022
Neurological disorder	NEUD	Neurodegenerative disease	ALS	Amyotrophic lateral sclerosis		EUR	20806	59804	http://als.umassmed.edu/images/GWAS_File.zip	29566793	2018
Neurological disorder	NEUD	Neurodegenerative disease	MS	Multiple sclerosis		EUR meta	47429	68374	https://imsgc.net/data/discovery_metav3.0.meta.gz	31604244	2019
Neurological disorder	NEUD	Neurodegenerative disease	PD	Parkinson's disease	IPDGC	EUR meta	33674	449056	https://drive.google.com/open?id=1FZ9UL99LAqyWnyNBxxlx6qOUlfAnublN	31701892	2019
Psychiatric disorder	PSYD	Compulsive disorder	OCD	Obsessive-compulsive disorder	PGC	EUR meta	2688	7037	https://doi.org/10.6084/m9.figshare.14672103	28761083	2019
Psychiatric disorder	PSYD	Compulsive disorder	TS	Tourette syndrome	PGC	EUR meta	4819	9488	https://doi.org/10.6084/m9.figshare.14672232	30818990	2022
Psychiatric disorder	PSYD	Internalizing disorder	ANX	Anxiety disorder	UKB	EUR meta	25453	58113	https://drive.google.com/drive/folders/1fguHvz7l2G45sbMI9h_veQun4aXNTy1v	31748690	2019
Psychiatric disorder	PSYD	Internalizing disorder	MDD	Major depressive disorder	PGC	EUR meta	135458	344901	https://doi.org/10.6084/m9.figshare.14672085	29700475	2018
Psychiatric disorder	PSYD	Neurodevelopmental disorder	ADHD	Attention-deficit/hyperactivity disorder	PGC	EUR meta	20183	35191	https://doi.org/10.6084/m9.figshare.14671965	30478444	2018
Psychiatric disorder	PSYD	Neurodevelopmental disorder	ASD	Autism spectrum disorder	PGC	EUR meta	18381	27969	https://doi.org/10.6084/m9.figshare.14671989	30804558	2020
Psychiatric disorder	PSYD	Neurodevelopmental disorder	AUD	Alcohol use disorder	PGC	EUR meta	11569	34999	https://doi.org/10.6084/m9.figshare.14672187	30482948	2018
Psychiatric disorder	PSYD	Neurodevelopmental disorder	PTSD	Post-traumatic stress disorder	iPSYCH	EUR meta	9831	19225	https://ipsych.dk/fileadmin/ipsych.dk/Downloads/daner_woautism_ad_sd8-sd6_woautismstress_cleaned.gz	31116379	2019
Psychiatric disorder	PSYD	Psychotic disorder	BIP	Bipolar disorder	PGC	EUR meta	41917	371549	https://doi.org/10.6084/m9.figshare.14102594	34002096	2019
Psychiatric disorder	PSYD	Psychotic disorder	SCZ	Schizophrenia	PGC	EUR meta	76755	243649	https://doi.org/10.6084/m9.figshare.19426775	35396580	2021
