# Supplementary material for: Deciphering cell type-specific causal genetic effects on brain imaging-derived phenotypes and disorders with single-cell Mendelian randomization
Source: PLoS Comput Biol. 2026 Jun 17;22(6):e1014422. doi: 10.1371/journal.pcbi.1014422 (PMC13289931; doi:10.1371/journal.pcbi.1014422)
Supplement: S2 Table — (XLSX) [file pcbi.1014422.s024.xlsx]

## Sheet: Sheet1
S2 Table. GWAS summary statistics for imaging-derived phenotypes (IDPs) used in this study.
TraitCategory	TraitCategoryAbbr	Trait	TraitAbbr	DataSource	Population	Sample size	FileLink	PMID	Year
White matter microstructure phenotype	WMMP	Mean FA of anterior corona radiata	ACR_FA	UKB	EUR	33292	https://www.med.unc.edu/bigs2/data/gwas-summary-statistics/	34140357	2021
White matter microstructure phenotype	WMMP	Mean FA of anterior limb of internal capsule	ALIC_FA	UKB	EUR	33292	https://www.med.unc.edu/bigs2/data/gwas-summary-statistics/	34140357	2021
White matter microstructure phenotype	WMMP	Average FA across all the 21 white matter tracts	Average_FA	UKB	EUR	33292	https://www.med.unc.edu/bigs2/data/gwas-summary-statistics/	34140357	2021
White matter microstructure phenotype	WMMP	Mean FA of body of corpus callosum	BCC_FA	UKB	EUR	33292	https://www.med.unc.edu/bigs2/data/gwas-summary-statistics/	34140357	2021
White matter microstructure phenotype	WMMP	Mean FA of cingulum (cingulate gyrus)	CGC_FA	UKB	EUR	33292	https://www.med.unc.edu/bigs2/data/gwas-summary-statistics/	34140357	2021
White matter microstructure phenotype	WMMP	Mean FA of cingulum (hippocampus)	CGH_FA	UKB	EUR	33292	https://www.med.unc.edu/bigs2/data/gwas-summary-statistics/	34140357	2021
White matter microstructure phenotype	WMMP	Mean FA of corticospinal tract	CST_FA	UKB	EUR	33292	https://www.med.unc.edu/bigs2/data/gwas-summary-statistics/	34140357	2021
White matter microstructure phenotype	WMMP	Mean FA of external capsule	EC_FA	UKB	EUR	33292	https://www.med.unc.edu/bigs2/data/gwas-summary-statistics/	34140357	2021
White matter microstructure phenotype	WMMP	Mean FA of fornix (column and body of fornix)	FX_FA	UKB	EUR	33292	https://www.med.unc.edu/bigs2/data/gwas-summary-statistics/	34140357	2021
White matter microstructure phenotype	WMMP	Mean FA of fornix-stria terminalis	FXST_FA	UKB	EUR	33292	https://www.med.unc.edu/bigs2/data/gwas-summary-statistics/	34140357	2021
White matter microstructure phenotype	WMMP	Mean FA of genu of corpus callosum	GCC_FA	UKB	EUR	33292	https://www.med.unc.edu/bigs2/data/gwas-summary-statistics/	34140357	2021
White matter microstructure phenotype	WMMP	Mean FA of inferior fronto-occipital fasciculus	IFO_FA	UKB	EUR	33292	https://www.med.unc.edu/bigs2/data/gwas-summary-statistics/	34140357	2021
White matter microstructure phenotype	WMMP	Mean FA of posterior corona radiata	PCR_FA	UKB	EUR	33292	https://www.med.unc.edu/bigs2/data/gwas-summary-statistics/	34140357	2021
White matter microstructure phenotype	WMMP	Mean FA of posterior limb of internal capsule	PLIC_FA	UKB	EUR	33292	https://www.med.unc.edu/bigs2/data/gwas-summary-statistics/	34140357	2021
White matter microstructure phenotype	WMMP	Mean FA of posterior thalamic radiation	PTR_FA	UKB	EUR	33292	https://www.med.unc.edu/bigs2/data/gwas-summary-statistics/	34140357	2021
White matter microstructure phenotype	WMMP	Mean FA of retrolenticular part of internal capsule	RLIC_FA	UKB	EUR	33292	https://www.med.unc.edu/bigs2/data/gwas-summary-statistics/	34140357	2021
White matter microstructure phenotype	WMMP	Mean FA of splenium of corpus callosum	SCC_FA	UKB	EUR	33292	https://www.med.unc.edu/bigs2/data/gwas-summary-statistics/	34140357	2021
White matter microstructure phenotype	WMMP	Mean FA of superior corona radiata	SCR_FA	UKB	EUR	33292	https://www.med.unc.edu/bigs2/data/gwas-summary-statistics/	34140357	2021
White matter microstructure phenotype	WMMP	Mean FA of superior fronto-occipital fasciculus	SFO_FA	UKB	EUR	33292	https://www.med.unc.edu/bigs2/data/gwas-summary-statistics/	34140357	2021
White matter microstructure phenotype	WMMP	Mean FA of superior longitudinal fasciculus	SLF_FA	UKB	EUR	33292	https://www.med.unc.edu/bigs2/data/gwas-summary-statistics/	34140357	2021
White matter microstructure phenotype	WMMP	Mean FA of sagittal stratum	SS_FA	UKB	EUR	33292	https://www.med.unc.edu/bigs2/data/gwas-summary-statistics/	34140357	2021
White matter microstructure phenotype	WMMP	Mean FA of uncinate fasciculus	UNC_FA	UKB	EUR	33292	https://www.med.unc.edu/bigs2/data/gwas-summary-statistics/	34140357	2021
Brain regional volume	BRV	Left caudal anterior cingulate		UKB	EUR	19629	https://www.med.unc.edu/bigs2/data/gwas-summary-statistics/	31676860	2019
Brain regional volume	BRV	Left lateral orbitofrontal		UKB	EUR	19629	https://www.med.unc.edu/bigs2/data/gwas-summary-statistics/	31676860	2019
Brain regional volume	BRV	WVol		UKB	EUR	19629	https://www.med.unc.edu/bigs2/data/gwas-summary-statistics/	31676860	2019
Brain regional volume	BRV	BVol		UKB	EUR	19629	https://www.med.unc.edu/bigs2/data/gwas-summary-statistics/	31676860	2019
Brain regional volume	BRV	Left lingual		UKB	EUR	19629	https://www.med.unc.edu/bigs2/data/gwas-summary-statistics/	31676860	2019
Brain regional volume	BRV	Left medial orbitofrontal		UKB	EUR	19629	https://www.med.unc.edu/bigs2/data/gwas-summary-statistics/	31676860	2019
Brain regional volume	BRV	Left middle temporal		UKB	EUR	19629	https://www.med.unc.edu/bigs2/data/gwas-summary-statistics/	31676860	2019
Brain regional volume	BRV	Left parahippocampal		UKB	EUR	19629	https://www.med.unc.edu/bigs2/data/gwas-summary-statistics/	31676860	2019
Brain regional volume	BRV	Left paracentral		UKB	EUR	19629	https://www.med.unc.edu/bigs2/data/gwas-summary-statistics/	31676860	2019
Brain regional volume	BRV	Left pars opercularis		UKB	EUR	19629	https://www.med.unc.edu/bigs2/data/gwas-summary-statistics/	31676860	2019
Brain regional volume	BRV	Left pars orbitalis		UKB	EUR	19629	https://www.med.unc.edu/bigs2/data/gwas-summary-statistics/	31676860	2019
Brain regional volume	BRV	Left pars triangularis		UKB	EUR	19629	https://www.med.unc.edu/bigs2/data/gwas-summary-statistics/	31676860	2019
Brain regional volume	BRV	Left pericalcarine		UKB	EUR	19629	https://www.med.unc.edu/bigs2/data/gwas-summary-statistics/	31676860	2019
Brain regional volume	BRV	Left caudal middle frontal		UKB	EUR	19629	https://www.med.unc.edu/bigs2/data/gwas-summary-statistics/	31676860	2019
Brain regional volume	BRV	Left postcentral		UKB	EUR	19629	https://www.med.unc.edu/bigs2/data/gwas-summary-statistics/	31676860	2019
Brain regional volume	BRV	Left posterior cingulate		UKB	EUR	19629	https://www.med.unc.edu/bigs2/data/gwas-summary-statistics/	31676860	2019
Brain regional volume	BRV	Left precentral		UKB	EUR	19629	https://www.med.unc.edu/bigs2/data/gwas-summary-statistics/	31676860	2019
Brain regional volume	BRV	Left precuneus		UKB	EUR	19629	https://www.med.unc.edu/bigs2/data/gwas-summary-statistics/	31676860	2019
Brain regional volume	BRV	Left rostral anterior cingulate		UKB	EUR	19629	https://www.med.unc.edu/bigs2/data/gwas-summary-statistics/	31676860	2019
Brain regional volume	BRV	Left rostral middle frontal		UKB	EUR	19629	https://www.med.unc.edu/bigs2/data/gwas-summary-statistics/	31676860	2019
Brain regional volume	BRV	Left superior frontal		UKB	EUR	19629	https://www.med.unc.edu/bigs2/data/gwas-summary-statistics/	31676860	2019
Brain regional volume	BRV	Left superior parietal		UKB	EUR	19629	https://www.med.unc.edu/bigs2/data/gwas-summary-statistics/	31676860	2019
Brain regional volume	BRV	Left superior temporal		UKB	EUR	19629	https://www.med.unc.edu/bigs2/data/gwas-summary-statistics/	31676860	2019
Brain regional volume	BRV	Left supramarginal		UKB	EUR	19629	https://www.med.unc.edu/bigs2/data/gwas-summary-statistics/	31676860	2019
Brain regional volume	BRV	Left cuneus		UKB	EUR	19629	https://www.med.unc.edu/bigs2/data/gwas-summary-statistics/	31676860	2019
Brain regional volume	BRV	Left transverse temporal		UKB	EUR	19629	https://www.med.unc.edu/bigs2/data/gwas-summary-statistics/	31676860	2019
Brain regional volume	BRV	Left insula		UKB	EUR	19629	https://www.med.unc.edu/bigs2/data/gwas-summary-statistics/	31676860	2019
Brain regional volume	BRV	Right caudal anterior cingulate		UKB	EUR	19629	https://www.med.unc.edu/bigs2/data/gwas-summary-statistics/	31676860	2019
Brain regional volume	BRV	Right caudal middle frontal		UKB	EUR	19629	https://www.med.unc.edu/bigs2/data/gwas-summary-statistics/	31676860	2019
Brain regional volume	BRV	Right cuneus		UKB	EUR	19629	https://www.med.unc.edu/bigs2/data/gwas-summary-statistics/	31676860	2019
Brain regional volume	BRV	Right entorhinal		UKB	EUR	19629	https://www.med.unc.edu/bigs2/data/gwas-summary-statistics/	31676860	2019
Brain regional volume	BRV	Right fusiform		UKB	EUR	19629	https://www.med.unc.edu/bigs2/data/gwas-summary-statistics/	31676860	2019
Brain regional volume	BRV	Right inferior parietal		UKB	EUR	19629	https://www.med.unc.edu/bigs2/data/gwas-summary-statistics/	31676860	2019
Brain regional volume	BRV	Right inferior temporal		UKB	EUR	19629	https://www.med.unc.edu/bigs2/data/gwas-summary-statistics/	31676860	2019
Brain regional volume	BRV	Right isthmus cingulate		UKB	EUR	19629	https://www.med.unc.edu/bigs2/data/gwas-summary-statistics/	31676860	2019
Brain regional volume	BRV	Left entorhinal		UKB	EUR	19629	https://www.med.unc.edu/bigs2/data/gwas-summary-statistics/	31676860	2019
Brain regional volume	BRV	Right lateral occipital		UKB	EUR	19629	https://www.med.unc.edu/bigs2/data/gwas-summary-statistics/	31676860	2019
Brain regional volume	BRV	Right lateral orbitofrontal		UKB	EUR	19629	https://www.med.unc.edu/bigs2/data/gwas-summary-statistics/	31676860	2019
Brain regional volume	BRV	Right lingual		UKB	EUR	19629	https://www.med.unc.edu/bigs2/data/gwas-summary-statistics/	31676860	2019
Brain regional volume	BRV	Right medial orbitofrontal		UKB	EUR	19629	https://www.med.unc.edu/bigs2/data/gwas-summary-statistics/	31676860	2019
Brain regional volume	BRV	Right middle temporal		UKB	EUR	19629	https://www.med.unc.edu/bigs2/data/gwas-summary-statistics/	31676860	2019
Brain regional volume	BRV	Right parahippocampal		UKB	EUR	19629	https://www.med.unc.edu/bigs2/data/gwas-summary-statistics/	31676860	2019
Brain regional volume	BRV	Right paracentral		UKB	EUR	19629	https://www.med.unc.edu/bigs2/data/gwas-summary-statistics/	31676860	2019
Brain regional volume	BRV	Right pars opercularis		UKB	EUR	19629	https://www.med.unc.edu/bigs2/data/gwas-summary-statistics/	31676860	2019
Brain regional volume	BRV	Right pars orbitalis		UKB	EUR	19629	https://www.med.unc.edu/bigs2/data/gwas-summary-statistics/	31676860	2019
Brain regional volume	BRV	Right pars triangularis		UKB	EUR	19629	https://www.med.unc.edu/bigs2/data/gwas-summary-statistics/	31676860	2019
Brain regional volume	BRV	Left fusiform		UKB	EUR	19629	https://www.med.unc.edu/bigs2/data/gwas-summary-statistics/	31676860	2019
Brain regional volume	BRV	Right pericalcarine		UKB	EUR	19629	https://www.med.unc.edu/bigs2/data/gwas-summary-statistics/	31676860	2019
Brain regional volume	BRV	Right postcentral		UKB	EUR	19629	https://www.med.unc.edu/bigs2/data/gwas-summary-statistics/	31676860	2019
Brain regional volume	BRV	Right posterior cingulate		UKB	EUR	19629	https://www.med.unc.edu/bigs2/data/gwas-summary-statistics/	31676860	2019
Brain regional volume	BRV	Right precentral		UKB	EUR	19629	https://www.med.unc.edu/bigs2/data/gwas-summary-statistics/	31676860	2019
Brain regional volume	BRV	Right precuneus		UKB	EUR	19629	https://www.med.unc.edu/bigs2/data/gwas-summary-statistics/	31676860	2019
Brain regional volume	BRV	Right rostral anterior cingulate		UKB	EUR	19629	https://www.med.unc.edu/bigs2/data/gwas-summary-statistics/	31676860	2019
Brain regional volume	BRV	Right rostral middle frontal		UKB	EUR	19629	https://www.med.unc.edu/bigs2/data/gwas-summary-statistics/	31676860	2019
Brain regional volume	BRV	Right superior frontal		UKB	EUR	19629	https://www.med.unc.edu/bigs2/data/gwas-summary-statistics/	31676860	2019
Brain regional volume	BRV	Right superior parietal		UKB	EUR	19629	https://www.med.unc.edu/bigs2/data/gwas-summary-statistics/	31676860	2019
Brain regional volume	BRV	Right superior temporal		UKB	EUR	19629	https://www.med.unc.edu/bigs2/data/gwas-summary-statistics/	31676860	2019
Brain regional volume	BRV	Left inferior parietal		UKB	EUR	19629	https://www.med.unc.edu/bigs2/data/gwas-summary-statistics/	31676860	2019
Brain regional volume	BRV	Right supramarginal		UKB	EUR	19629	https://www.med.unc.edu/bigs2/data/gwas-summary-statistics/	31676860	2019
Brain regional volume	BRV	Right transverse temporal		UKB	EUR	19629	https://www.med.unc.edu/bigs2/data/gwas-summary-statistics/	31676860	2019
Brain regional volume	BRV	Right insula		UKB	EUR	19629	https://www.med.unc.edu/bigs2/data/gwas-summary-statistics/	31676860	2019
Brain regional volume	BRV	Cerebellar vermal lobules I		UKB	EUR	19629	https://www.med.unc.edu/bigs2/data/gwas-summary-statistics/	31676860	2019
Brain regional volume	BRV	Cerebellar vermal lobules VI VII		UKB	EUR	19629	https://www.med.unc.edu/bigs2/data/gwas-summary-statistics/	31676860	2019
Brain regional volume	BRV	Cerebellar vermal lobules VIII		UKB	EUR	19629	https://www.med.unc.edu/bigs2/data/gwas-summary-statistics/	31676860	2019
Brain regional volume	BRV	Left basal forebrain		UKB	EUR	19629	https://www.med.unc.edu/bigs2/data/gwas-summary-statistics/	31676860	2019
Brain regional volume	BRV	Right basal forebrain		UKB	EUR	19629	https://www.med.unc.edu/bigs2/data/gwas-summary-statistics/	31676860	2019
Brain regional volume	BRV	Brain stem		UKB	EUR	19629	https://www.med.unc.edu/bigs2/data/gwas-summary-statistics/	31676860	2019
Brain regional volume	BRV	CSF		UKB	EUR	19629	https://www.med.unc.edu/bigs2/data/gwas-summary-statistics/	31676860	2019
Brain regional volume	BRV	Left inferior temporal		UKB	EUR	19629	https://www.med.unc.edu/bigs2/data/gwas-summary-statistics/	31676860	2019
Brain regional volume	BRV	X3rd ventricle		UKB	EUR	19629	https://www.med.unc.edu/bigs2/data/gwas-summary-statistics/	31676860	2019
Brain regional volume	BRV	X4th ventricle		UKB	EUR	19629	https://www.med.unc.edu/bigs2/data/gwas-summary-statistics/	31676860	2019
Brain regional volume	BRV	Optic chiasm		UKB	EUR	19629	https://www.med.unc.edu/bigs2/data/gwas-summary-statistics/	31676860	2019
Brain regional volume	BRV	Left lateral ventricle		UKB	EUR	19629	https://www.med.unc.edu/bigs2/data/gwas-summary-statistics/	31676860	2019
Brain regional volume	BRV	Left inferior lateral ventricle		UKB	EUR	19629	https://www.med.unc.edu/bigs2/data/gwas-summary-statistics/	31676860	2019
Brain regional volume	BRV	Left cerebellum exterior		UKB	EUR	19629	https://www.med.unc.edu/bigs2/data/gwas-summary-statistics/	31676860	2019
Brain regional volume	BRV	Left cerebellum white matter		UKB	EUR	19629	https://www.med.unc.edu/bigs2/data/gwas-summary-statistics/	31676860	2019
Brain regional volume	BRV	Left thalamus proper		UKB	EUR	19629	https://www.med.unc.edu/bigs2/data/gwas-summary-statistics/	31676860	2019
Brain regional volume	BRV	Left caudate		UKB	EUR	19629	https://www.med.unc.edu/bigs2/data/gwas-summary-statistics/	31676860	2019
Brain regional volume	BRV	Left putamen		UKB	EUR	19629	https://www.med.unc.edu/bigs2/data/gwas-summary-statistics/	31676860	2019
Brain regional volume	BRV	Left isthmus cingulate		UKB	EUR	19629	https://www.med.unc.edu/bigs2/data/gwas-summary-statistics/	31676860	2019
Brain regional volume	BRV	Left pallidum		UKB	EUR	19629	https://www.med.unc.edu/bigs2/data/gwas-summary-statistics/	31676860	2019
Brain regional volume	BRV	Left hippocampus		UKB	EUR	19629	https://www.med.unc.edu/bigs2/data/gwas-summary-statistics/	31676860	2019
Brain regional volume	BRV	Left amygdala		UKB	EUR	19629	https://www.med.unc.edu/bigs2/data/gwas-summary-statistics/	31676860	2019
Brain regional volume	BRV	Left accumbens area		UKB	EUR	19629	https://www.med.unc.edu/bigs2/data/gwas-summary-statistics/	31676860	2019
Brain regional volume	BRV	Left ventral DC		UKB	EUR	19629	https://www.med.unc.edu/bigs2/data/gwas-summary-statistics/	31676860	2019
Brain regional volume	BRV	Left vessel		UKB	EUR	19629	https://www.med.unc.edu/bigs2/data/gwas-summary-statistics/	31676860	2019
Brain regional volume	BRV	Right lateral ventricle		UKB	EUR	19629	https://www.med.unc.edu/bigs2/data/gwas-summary-statistics/	31676860	2019
Brain regional volume	BRV	Right inferior lateral ventricle		UKB	EUR	19629	https://www.med.unc.edu/bigs2/data/gwas-summary-statistics/	31676860	2019
Brain regional volume	BRV	Right cerebellum exterior		UKB	EUR	19629	https://www.med.unc.edu/bigs2/data/gwas-summary-statistics/	31676860	2019
Brain regional volume	BRV	Right cerebellum white matter		UKB	EUR	19629	https://www.med.unc.edu/bigs2/data/gwas-summary-statistics/	31676860	2019
Brain regional volume	BRV	Left lateral occipital		UKB	EUR	19629	https://www.med.unc.edu/bigs2/data/gwas-summary-statistics/	31676860	2019
Brain regional volume	BRV	Right thalamus proper		UKB	EUR	19629	https://www.med.unc.edu/bigs2/data/gwas-summary-statistics/	31676860	2019
Brain regional volume	BRV	Right caudate		UKB	EUR	19629	https://www.med.unc.edu/bigs2/data/gwas-summary-statistics/	31676860	2019
Brain regional volume	BRV	Right putamen		UKB	EUR	19629	https://www.med.unc.edu/bigs2/data/gwas-summary-statistics/	31676860	2019
Brain regional volume	BRV	Right pallidum		UKB	EUR	19629	https://www.med.unc.edu/bigs2/data/gwas-summary-statistics/	31676860	2019
Brain regional volume	BRV	Right hippocampus		UKB	EUR	19629	https://www.med.unc.edu/bigs2/data/gwas-summary-statistics/	31676860	2019
Brain regional volume	BRV	Right amygdala		UKB	EUR	19629	https://www.med.unc.edu/bigs2/data/gwas-summary-statistics/	31676860	2019
Brain regional volume	BRV	Right accumbens area		UKB	EUR	19629	https://www.med.unc.edu/bigs2/data/gwas-summary-statistics/	31676860	2019
Brain regional volume	BRV	Right ventral DC		UKB	EUR	19629	https://www.med.unc.edu/bigs2/data/gwas-summary-statistics/	31676860	2019
Brain regional volume	BRV	Right vessel		UKB	EUR	19629	https://www.med.unc.edu/bigs2/data/gwas-summary-statistics/	31676860	2019
Brain regional volume	BRV	GVol		UKB	EUR	19629	https://www.med.unc.edu/bigs2/data/gwas-summary-statistics/	31676860	2019
