# Supplementary material for: Deciphering cell type-specific causal genetic effects on brain imaging-derived phenotypes and disorders with single-cell Mendelian randomization
Source: PLoS Comput Biol. 2026 Jun 17;22(6):e1014422. doi: 10.1371/journal.pcbi.1014422 (PMC13289931; doi:10.1371/journal.pcbi.1014422)
Supplement: S3 Table — (XLSX) [file pcbi.1014422.s025.xlsx]

## Sheet: Sheet1
S3 Table. Summary of the cell type–specific cis-eQTL dataset used in this study.
Number of eGene-SNP pairs Cell types	P-value cutoff
	1	0.005	0.0005	5e-05	5e-06	5e-07	5e-08	5e-09	5e-10
Astrocytes	41585641	591876	206696	115157	76327	56117	44597	37179	30770
Endothelial cells	39167391	366624	74266	27346	16355	12186	10342	9308	8387
Excitatory neurons	52764240	1047511	434172	251306	164519	118368	90240	70529	57403
Inhibitory neurons	46816949	632381	198983	103721	64924	46200	34143	25160	20007
Microglia	32381287	385620	121534	62876	41623	29367	23262	18606	15455
Oligodendrocytes	39029873	771825	333513	198660	135874	98642	75265	58848	47922
OPCs	39191834	473233	143531	71872	47595	34678	27562	21974	18704
Pericytes	25379779	202092	33645	10562	6845	3874	3027	2817	2718
Number of SNPs Cell types	P-value cutoff
	1	0.005	0.0005	5e-05	5e-06	5e-07	5e-08	5e-09	5e-10
Astrocytes	4926990	503502	175668	93155	58474	40187	30032	23229	17651
Endothelial cells	4791837	330455	66558	21655	11226	7477	5758	4928	4084
Excitatory neurons	5167726	815578	360749	211617	141145	101738	76876	58804	46932
Inhibitory neurons	5136998	539016	172202	86560	53583	36837	26226	19590	14786
Microglia	4689255	340460	105923	51957	33225	23550	17870	13456	10409
Oligodendrocytes	4837505	618149	271765	163052	111236	80159	61952	47832	38430
OPCs	5037952	418337	127968	61552	38736	26492	19664	14302	11286
Pericytes	4672941	192440	30950	8168	4620	3481	2999	2817	2718
Number of eGenes Cell types	P-value cutoff
	1	0.005	0.0005	5e-05	5e-06	5e-07	5e-08	5e-09	5e-10
Astrocytes	11047	10248	5052	1925	998	661	498	401	316
Endothelial cells	10397	9605	4375	1016	295	124	82	56	41
Excitatory neurons	14057	13188	7778	3674	2226	1620	1249	1005	805
Inhibitory neurons	12474	11518	5637	1924	931	606	429	316	248
Microglia	8590	7819	3681	1175	555	361	266	201	157
Oligodendrocytes	10462	9776	5533	2606	1613	1206	948	778	640
OPCs	10408	9566	4474	1474	702	436	319	244	192
Pericytes	6697	6122	2661	515	117	41	19	11	6
