# Supplementary material for: Deciphering cell type-specific causal genetic effects on brain imaging-derived phenotypes and disorders with single-cell Mendelian randomization
Source: PLoS Comput Biol. 2026 Jun 17;22(6):e1014422. doi: 10.1371/journal.pcbi.1014422 (PMC13289931; doi:10.1371/journal.pcbi.1014422)
Supplement: S4 Table — (XLSX) [file pcbi.1014422.s026.xlsx]

## Sheet: Sheet1
S4 Table. Summary of significant MR results for cell type–specific causal eGenes on imaging-derived phenotypes (IDPs).
IDPs	Cell type	Gene ID	Gene name	Gene biotype	EffectSize_SMR	Pval_SMR	Pval_HEIDI_SMR	FDR_SMR	EffectSize_WR	Pval_WR	Q_Pval_WR	Pval_egger_intercept_WR	FDR_WR	EffectSize_PMREgger	Pval_PMREgger	FDR_PMREgger	EffectSize_GSMR	Pval_GSMR	FDR_GSMR
SS_FA	Oligodendrocytes	ENSG00000003393	ALS2	protein_coding	0.0616231	0.00445127	0.374845	0.112349	0.0616231	0.00188213	-	-	0.0310874	0.00884439	0.648263	1	0.047466	5.42102e-12	4.26502e-10
CGC_FA	Oligodendrocytes	ENSG00000003393	ALS2	protein_coding	-	-	-	-	0.0588295	0.00253337	-	-	0.0371807	0.0108665	0.629138	1	0.0777229	1.21751e-25	1.80986e-23
ACR_FA	Astrocytes	ENSG00000011590	ZBTB32	protein_coding	0.106404	0.000230867	0.59709	0.0375887	0.106722	1.99361e-06	-	-	0.000221736	0.0211674	0.634467	1	0.0985462	0.000374078	0.0127488
BCC_FA	Astrocytes	ENSG00000011590	ZBTB32	protein_coding	0.120567	0.000121659	0.82015	0.0260984	0.121763	2.63721e-07	-	-	4.10777e-05	0.00643111	0.866147	1	0.119449	9.8316e-05	0.0039409
SFO_FA	Astrocytes	ENSG00000011590	ZBTB32	protein_coding	0.0899539	0.00148254	0.808704	0.080875	0.0901497	0.000148496	-	-	0.00609032	0.0191727	0.635053	1	0.087985	0.00145848	0.037351
EC_FA	Astrocytes	ENSG00000011590	ZBTB32	protein_coding	0.100424	0.000520672	0.274259	0.0541994	0.100749	1.53244e-05	-	-	0.00113801	0.0314534	0.505631	1	0.0874602	0.00146086	0.037351
ALIC_FA	Astrocytes	ENSG00000011590	ZBTB32	protein_coding	0.104775	0.000393705	0.790517	0.0462734	0.104914	8.1541e-06	-	-	0.000687455	0.0123381	0.77102	1	0.0986742	0.000535645	0.0173174
PLIC_FA	Astrocytes	ENSG00000011590	ZBTB32	protein_coding	0.123913	9.61912e-05	0.962787	0.0234921	0.123914	1.66665e-07	-	-	2.74463e-05	0.0234874	0.557659	1	0.12143	8.50367e-05	0.00345543
SCR_FA	Astrocytes	ENSG00000015133	CCDC88C	protein_coding	0.0801171	9.11494e-05	0.985359	0.0231512	0.0799578	2.91808e-06	-	-	0.000296824	0.00615346	0.867504	1	0.0775138	3.61419e-239	2.1383e-235
PLIC_FA	Astrocytes	ENSG00000015133	CCDC88C	protein_coding	0.0635395	0.000821503	0.911999	0.0642411	0.0638708	0.000138452	-	-	0.00579402	0.00235143	0.945005	1	0.0597463	1.14287e-163	3.38085e-160
Right accumbens area	Astrocytes	ENSG00000015133	CCDC88C	protein_coding	-0.0917094	9.47492e-05	0.946366	0.0233193	-0.0897072	4.94754e-06	-	-	0.000454184	-0.000805476	0.982521	1	-0.0973142	7.04627e-275	6.94809e-271
FXST_FA	Astrocytes	ENSG00000015133	CCDC88C	protein_coding	0.0581358	0.000901466	0.853404	0.066699	0.0601658	0.000102438	-	-	0.00477297	0.0050125	0.890336	1	0.0615367	1.32842e-187	4.91216e-184
Left accumbens area	Astrocytes	ENSG00000015133	CCDC88C	protein_coding	-0.0820466	0.000279608	0.989057	0.0401817	-0.0807191	3.22454e-05	-	-	0.00206725	-0.00181315	0.967325	1	-0.0879523	3.40846e-238	1.68049e-234
ALIC_FA	Astrocytes	ENSG00000015133	CCDC88C	protein_coding	0.0581066	0.00173051	0.876429	0.0844232	0.0597208	0.000334596	-	-	0.0105222	0.0116689	0.768187	1	0.0525564	2.63674e-133	5.57144e-130
Right accumbens area	Oligodendrocytes	ENSG00000039123	SKIV2L2	protein_coding	0.123647	0.000732066	0.625193	0.0621454	0.123647	6.14949e-05	-	-	0.00336281	0.00508065	0.927658	1	0.114054	0.00137256	0.0355854
Right superior frontal	Inhibitory neurons	ENSG00000042317	SPATA7	protein_coding	-0.0271803	0.00463726	0.973306	0.113427	-0.0272596	5.15065e-06	0.902081	0.760499	0.000468839	-0.0299647	0.00112324	0.0401511	-0.0255651	0.000981146	0.0275896
X3rd ventricle	Inhibitory neurons	ENSG00000042317	SPATA7	protein_coding	0.0464547	0.000760646	0.970806	0.06289	0.0433941	2.37786e-07	0.928784	0.931118	3.79983e-05	0.0283288	0.00205179	0.0644602	0.0377064	0.000495744	0.0161866
X3rd ventricle	OPCs	ENSG00000042317	SPATA7	protein_coding	0.034096	0.00237276	0.771939	0.0942904	0.0340076	9.74972e-07	0.897093	0.893347	0.000123361	0.0289913	0.00380739	0.10096	0.0280154	0.00162714	0.0403418
Right accumbens area	OPCs	ENSG00000042317	SPATA7	protein_coding	-0.0350117	0.00543858	0.963399	0.118462	-0.0360801	4.933e-06	0.721025	0.821599	0.000453815	-0.0403348	5.62244e-05	0.00398815	-0.0335232	0.000996303	0.0279077
Right pars orbitalis	OPCs	ENSG00000042317	SPATA7	protein_coding	-0.020849	0.0844683	0.485736	0.217836	-0.0281211	0.00060076	0.340129	0.850894	0.0156281	-0.0336602	0.000822038	0.0323941	-0.0178739	0.0672852	0.220944
Right superior frontal	OPCs	ENSG00000042317	SPATA7	protein_coding	-0.0213257	0.00662252	0.69326	0.124709	-0.0227965	4.0043e-06	0.982618	0.988015	0.00038139	-0.0340379	0.000713581	0.0290794	-0.019662	0.00211595	0.0481545
Left rostral middle frontal	Inhibitory neurons	ENSG00000042317	SPATA7	protein_coding	-0.0272262	0.0148044	0.538953	0.146225	-0.0285019	5.47382e-05	0.440142	0.43981	0.00305924	-0.033155	0.000313974	0.0150671	-0.0252763	0.00509086	0.084227
X3rd ventricle	Astrocytes	ENSG00000042317	SPATA7	protein_coding	0.0435058	0.00138634	0.893863	0.0775036	0.0432872	7.05029e-06	0.978782	-	0.000609603	0.0293921	0.122444	1	0.0374072	0.00125671	0.0332522
Left superior frontal	Astrocytes	ENSG00000042317	SPATA7	protein_coding	-0.0336117	0.00104669	0.539781	0.0716957	-0.0290973	5.77316e-05	0.464351	-	0.00318121	-0.0336381	0.0722651	0.89757	-0.0270501	0.00193726	0.0451244
Right cerebellum exterior	Excitatory neurons	ENSG00000049167	ERCC8	protein_coding	-	-	-	-	-0.123605	1.43903e-07	0.988448	-	2.38801e-05	-0.00100531	0.981726	1	-0.119739	0.00182696	0.0432545
Right ventral DC	Microglia	ENSG00000054282	SDCCAG8	protein_coding	0.0355565	0.0152047	0.275515	0.146638	0.0313288	0.00281365	0.636044	-	0.0394404	0.167014	0.000107373	0.00667727	0.0311313	0.0135112	0.133496
Right cerebellum white matter	Microglia	ENSG00000054282	SDCCAG8	protein_coding	0.0404376	0.0218026	0.201577	0.156108	0.0406462	0.00138202	0.98463	-	0.0261989	0.205508	2.89527e-07	4.94123e-05	0.0330572	0.0283367	0.169238
Right ventral DC	Excitatory neurons	ENSG00000055147	FAM114A2	protein_coding	-0.0344463	0.00379001	0.960703	0.106298	-0.0344986	0.00220599	-	-	0.0343733	-0.024578	0.0026939	0.0783943	-0.031568	0.00166347	0.040702
SCR_FA	Astrocytes	ENSG00000055208	TAB2	protein_coding	-0.0551874	0.00158849	0.182952	0.082938	-0.0551874	0.000370519	-	-	0.0112501	-0.0207759	0.00142144	0.0481919	-0.0386549	0.00759133	0.103487
Cerebellar vermal lobules VIII	Microglia	ENSG00000057468	MSH4	protein_coding	-	-	-	-	-0.0650355	0.000475841	-	-	0.0133402	-0.0284658	0.00108362	0.0393453	-0.05049	0.00517091	0.0850283
Average_FA	Microglia	ENSG00000057468	MSH4	protein_coding	-0.0511957	0.00243531	0.103935	0.0943945	-0.0519506	0.000783257	-	-	0.0185276	-0.0208385	0.00113132	0.0403764	-0.0302399	0.0364747	0.181802
ALIC_FA	Microglia	ENSG00000057468	MSH4	protein_coding	-0.0486062	0.00512648	0.518518	0.116279	-0.0500876	0.00189787	-	-	0.031254	-0.022811	0.000337795	0.0159612	-0.0375473	0.0133494	0.132874
EC_FA	Excitatory neurons	ENSG00000060642	PIGV	protein_coding	-	-	-	-	0.0623401	3.00004e-06	0.46754	-	0.000303137	0.000416492	0.983914	1	0.0602372	0.00123672	0.0329294
WVol	Oligodendrocytes	ENSG00000065413	ANKRD44	protein_coding	-0.0281354	0.00289929	0.139163	0.0970988	-0.0281354	0.000994776	-	-	0.021732	-0.0349326	3.59501e-05	0.00278029	-0.0170063	0.0206885	0.154274
Left pallidum	Oligodendrocytes	ENSG00000066855	MTFR1	protein_coding	-0.060275	0.0129382	0.883441	0.143177	-0.0494312	0.00333952	0.886938	-	0.0434918	-0.0353876	0.00825745	0.180744	-0.0508427	0.000535376	0.0173174
PLIC_FA	Excitatory neurons	ENSG00000075413	MARK3	protein_coding	0.0799015	0.0057565	0.544447	0.121353	0.0799015	0.00287656	-	-	0.0399845	0.0218567	2.36197e-05	0.00194957	0.0548983	0.0213723	0.156258
BVol	Oligodendrocytes	ENSG00000078487	ZCWPW1	protein_coding	-0.0849558	0.000103569	0.435018	0.0245388	-0.0815222	1.57449e-05	-	-	0.00115533	-0.0421316	0.484013	1	-0.0791284	0.000198419	0.00734511
Right pallidum	Oligodendrocytes	ENSG00000078487	ZCWPW1	protein_coding	-0.0698172	0.00105359	0.667151	0.0716957	-0.0617475	0.00144754	-	-	0.0268786	-0.0172216	0.779018	1	-0.0683478	0.00112087	0.0305776
Right accumbens area	Oligodendrocytes	ENSG00000078487	ZCWPW1	protein_coding	-0.0927723	0.000120751	0.106975	0.0260984	-0.0781622	0.00018329	-	-	0.00691596	-0.069955	0.245605	1	-0.0799033	0.000545116	0.0175852
WVol	Oligodendrocytes	ENSG00000078487	ZCWPW1	protein_coding	-0.032236	0.000759208	0.829917	0.06289	-0.0335086	0.000106188	-	-	0.00487144	-0.00859084	0.873962	1	-0.0319242	0.000731122	0.0222282
Left accumbens area	Oligodendrocytes	ENSG00000078487	ZCWPW1	protein_coding	-0.0924428	0.000109735	0.476495	0.0248855	-0.0784559	0.000144696	-	-	0.00596281	-0.037792	0.515205	1	-0.0870748	0.000180761	0.00675159
PCR_FA	Oligodendrocytes	ENSG00000084453	SLCO1A2	protein_coding	0.0919612	0.000437199	0.564209	0.0487121	0.0920191	3.76124e-05	-	-	0.00231832	0.0151913	0.625191	1	0.0832486	0.000971607	0.027454
SCR_FA	Oligodendrocytes	ENSG00000084453	SLCO1A2	protein_coding	0.110572	6.58267e-05	0.652073	0.0197315	0.111585	5.9029e-07	-	-	8.21569e-05	0.0201137	0.518415	1	0.104205	0.000105227	0.00418952
IFO_FA	Oligodendrocytes	ENSG00000084453	SLCO1A2	protein_coding	0.0814375	0.00125053	0.930857	0.0754809	0.0829404	0.000183374	-	-	0.00691596	0.0209542	0.485132	1	0.0840002	0.000814817	0.0241522
Right accumbens area	Excitatory neurons	ENSG00000085514	PILRA	protein_coding	-0.0837801	0.000528438	0.265913	0.0544842	-0.0831395	0.000175429	-	-	0.00674005	-0.0158813	0.676632	1	-0.0825272	0.000540366	0.017451
BVol	Excitatory neurons	ENSG00000085514	PILRA	protein_coding	-0.0860124	0.000119793	0.677267	0.0260984	-0.0850419	2.16652e-05	-	-	0.00151012	-0.0299334	0.402348	1	-0.0834166	0.000142353	0.00544784
Left amygdala	Excitatory neurons	ENSG00000085514	PILRA	protein_coding	0.0749285	0.000616003	0.821711	0.0574571	0.0758408	0.000160008	-	-	0.00637212	0.0103512	0.766025	1	0.0742887	0.000554293	0.0178076
Left accumbens area	Excitatory neurons	ENSG00000085514	PILRA	protein_coding	-0.0831395	0.000506356	0.250001	0.0539785	-0.0854107	9.57962e-05	-	-	0.00455201	-0.0104416	0.776517	1	-0.0852432	0.0003311	0.011496
CGH_FA	Excitatory neurons	ENSG00000085644	ZNF213	protein_coding	-	-	-	-	-0.111207	5.42843e-05	-	-	0.00304175	-0.0100262	0.725214	1	-0.0948732	0.00100816	0.0281088
Left transverse temporal	Oligodendrocytes	ENSG00000085733	CTTN	protein_coding	0.0739451	0.00085132	0.364773	0.0648798	0.0770626	0.000214751	-	-	0.00772783	0.0141547	0.610492	1	0.0710481	0.000890371	0.0258225
SCC_FA	Oligodendrocytes	ENSG00000086991	NOX4	protein_coding	-0.0379226	0.00144829	0.681752	0.0793862	-0.0388182	0.000390733	-	-	0.0116346	-0.0244026	0.275191	1	-0.0349496	0.000972649	0.027454
FX_FA	Oligodendrocytes	ENSG00000088854	C20orf194	protein_coding	-0.0946313	0.00180007	0.604121	0.0851721	-0.0946313	0.000181397	-	-	0.00687745	-0.0167212	0.726349	1	-0.0922396	0.00114855	0.0310004
FX_FA	Astrocytes	ENSG00000088854	C20orf194	protein_coding	-0.0554481	0.0076415	0.141056	0.128569	-0.0554481	0.00387807	-	-	0.0465016	-0.00374309	0.893961	1	-0.0605584	0.00165659	0.0406684
Right rostral middle frontal	OPCs	ENSG00000089250	NOS1	protein_coding	0.0352611	0.00222582	0.0820024	0.0928583	0.0352611	0.000994776	-	-	0.021732	0.0470986	0.18254	1	0.036431	0.00168861	0.0412384
Left fusiform	Astrocytes	ENSG00000089486	CDIP1	protein_coding	-0.048965	0.000665627	0.95908	0.0589821	-0.048965	0.000142378	-	-	0.00592387	-0.0273106	0.430214	1	-0.0418242	0.00136448	0.0354382
Right ventral DC	Astrocytes	ENSG00000095917	TPSD1	protein_coding	-0.0354559	0.00254498	0.378493	0.0952943	-0.0354559	0.000919715	-	-	0.0206352	-0.0239788	0.00246274	0.0733601	-0.0314937	3.05252e-28	4.93441e-26
Right cerebellum white matter	Astrocytes	ENSG00000095917	TPSD1	protein_coding	-0.0373336	0.00737806	0.344358	0.127134	-0.0373336	0.00397675	-	-	0.0471635	-0.0177872	0.0248953	0.413376	-0.0308107	1.93711e-18	2.08377e-16
Brain stem	Astrocytes	ENSG00000095917	TPSD1	protein_coding	-0.0356589	0.00713362	0.656235	0.125922	-0.0356589	0.00380368	-	-	0.0460218	-0.0287235	0.000286976	0.0140841	-0.0286675	1.39109e-18	1.51849e-16
Left ventral DC	Astrocytes	ENSG00000095917	TPSD1	protein_coding	-0.0342041	0.00356653	0.663778	0.103884	-0.0342041	0.00148295	-	-	0.027285	-0.0296422	0.00018153	0.00991686	-0.0308503	2.79749e-27	4.33274e-25
UNC_FA	Excitatory neurons	ENSG00000100154	TTC28	protein_coding	0.163896	0.00101402	0.839516	0.07097	0.161826	1.01299e-07	0.969224	-	1.76186e-05	0.0266604	4.7222e-07	7.54838e-05	0.111982	0.00795657	0.105637
Left precentral	Excitatory neurons	ENSG00000100154	TTC28	protein_coding	-0.110304	0.0109841	0.672862	0.137749	-0.112565	6.79048e-05	0.905217	-	0.00360372	-0.0345688	1.15758e-06	0.000154561	-0.104866	0.00737107	0.102332
Right hippocampus	Excitatory neurons	ENSG00000100154	TTC28	protein_coding	0.133961	0.00600368	0.873894	0.122513	0.131363	2.66619e-05	0.996	-	0.001792	0.0384313	7.72122e-08	1.52349e-05	0.103645	0.0153641	0.139026
Left hippocampus	Excitatory neurons	ENSG00000100154	TTC28	protein_coding	0.104065	0.0268403	0.315212	0.161504	0.104142	0.000878573	0.95214	-	0.0199887	0.0362704	3.84376e-07	6.29946e-05	0.090387	0.0322781	0.175234
IFO_FA	Excitatory neurons	ENSG00000100154	TTC28	protein_coding	0.103479	0.0247176	0.0961157	0.158747	0.109849	0.000333277	0.800765	-	0.010496	0.0168254	0.00146619	0.0492572	0.0760186	0.0617152	0.214099
Left caudate	Excitatory neurons	ENSG00000100154	TTC28	protein_coding	0.14823	0.00588311	0.504529	0.122298	0.147653	1.89651e-05	0.970165	-	0.00135552	0.0245042	0.000579655	0.024755	0.098378	0.0338351	0.178072
FX_FA	Excitatory neurons	ENSG00000100154	TTC28	protein_coding	0.0902869	0.0211829	0.88136	0.154819	0.0897902	0.000535554	0.95543	-	0.0144872	0.0184272	0.000480494	0.0213027	0.0895094	0.0116527	0.125258
SS_FA	Oligodendrocytes	ENSG00000100156	SLC16A8	protein_coding	-	-	-	-	-0.183148	7.68014e-15	-	-	4.2483e-12	-0.0310501	0.000349093	0.016339	-	-	-
SFO_FA	Oligodendrocytes	ENSG00000100156	SLC16A8	protein_coding	-0.0957137	0.000854147	0.592553	0.0648798	-0.105985	7.5936e-06	-	-	0.000652656	-0.034463	7.50675e-05	0.00505614	-	-	-
SLF_FA	Oligodendrocytes	ENSG00000100156	SLC16A8	protein_coding	-0.147763	2.33187e-05	0.107526	0.0108874	-0.157498	3.56288e-11	-	-	1.16458e-08	-0.0459942	1.15567e-07	2.15901e-05	-	-	-
Left superior frontal	Oligodendrocytes	ENSG00000100156	SLC16A8	protein_coding	-0.070491	0.00121067	0.323345	0.074625	-0.0679815	0.000186229	-	-	0.00695072	-0.0403367	0.000600026	0.0253903	-	-	-
PTR_FA	Oligodendrocytes	ENSG00000100156	SLC16A8	protein_coding	-0.154775	1.33225e-05	0.0670935	0.00791501	-0.158651	9.78409e-12	-	-	3.5775e-09	-0.0442828	3.57982e-07	5.93113e-05	-	-	-
Left transverse temporal	Oligodendrocytes	ENSG00000100156	SLC16A8	protein_coding	-0.0948033	0.00392721	0.81239	0.108705	-0.097462	0.000719601	-	-	0.0175378	-0.0430866	0.00024743	0.0125493	-	-	-
ALIC_FA	Oligodendrocytes	ENSG00000100156	SLC16A8	protein_coding	-0.124159	9.04421e-05	0.126749	0.0231512	-0.133698	1.1607e-08	-	-	2.55509e-06	-0.0352304	5.06451e-05	0.00365522	-	-	-
BCC_FA	Oligodendrocytes	ENSG00000100156	SLC16A8	protein_coding	-0.160644	1.07942e-05	0.117536	0.00699398	-0.16921	7.00428e-13	-	-	3.14798e-10	-0.0495868	1.15613e-08	2.6642e-06	-	-	-
Right pallidum	Oligodendrocytes	ENSG00000100156	SLC16A8	protein_coding	0.109214	0.000570443	0.469146	0.0562453	0.110306	1.67742e-05	-	-	0.00121841	0.0463336	7.6355e-05	0.00511252	-	-	-
ACR_FA	Oligodendrocytes	ENSG00000100156	SLC16A8	protein_coding	-0.154697	9.5814e-06	0.205813	0.0063375	-0.162299	3.97625e-13	-	-	1.90622e-10	-0.0548728	2.62163e-10	9.29797e-08	-	-	-
GCC_FA	Oligodendrocytes	ENSG00000100156	SLC16A8	protein_coding	-0.160046	7.97497e-06	0.275724	0.00550429	-0.169965	5.72736e-14	-	-	3.05077e-11	-0.0591553	9.41618e-12	4.54949e-09	-	-	-
SCC_FA	Oligodendrocytes	ENSG00000100156	SLC16A8	protein_coding	-	-	-	-	-0.201985	7.40806e-17	-	-	5.41743e-14	-0.0509347	4.97849e-09	1.24867e-06	-	-	-
CGC_FA	Oligodendrocytes	ENSG00000100156	SLC16A8	protein_coding	-0.126498	6.96063e-05	0.515009	0.0197315	-0.135929	4.35267e-09	-	-	1.02623e-06	-0.0490893	1.56388e-08	3.54978e-06	-	-	-
PLIC_FA	Oligodendrocytes	ENSG00000100156	SLC16A8	protein_coding	-0.145196	2.51785e-05	0.0969308	0.0112591	-0.152634	9.73823e-11	-	-	2.93822e-08	-0.042495	1.02419e-06	0.000139639	-	-	-
Left pallidum	Oligodendrocytes	ENSG00000100156	SLC16A8	protein_coding	0.109862	0.000573646	0.443029	0.0563475	0.112516	1.27706e-05	-	-	0.000981544	0.0457861	9.4531e-05	0.0060785	-	-	-
Left pars opercularis	Oligodendrocytes	ENSG00000100156	SLC16A8	protein_coding	-0.0758545	0.0126689	0.361586	0.142547	-0.0806459	0.00369607	-	-	0.0453557	-0.0389474	0.00101227	0.0378979	-	-	-
PCR_FA	Oligodendrocytes	ENSG00000100156	SLC16A8	protein_coding	-	-	-	-	-0.159089	3.68118e-11	-	-	1.18528e-08	-0.0364762	2.7863e-05	0.00224671	-	-	-
CGH_FA	Oligodendrocytes	ENSG00000100156	SLC16A8	protein_coding	-0.0850864	0.0018255	0.541243	0.0855849	-0.0951236	4.2759e-05	-	-	0.00253116	-0.0334146	0.000118685	0.00720312	-	-	-
Average_FA	Oligodendrocytes	ENSG00000100156	SLC16A8	protein_coding	-0.139784	2.30753e-05	0.1749	0.0108874	-0.151589	1.53122e-11	-	-	5.37726e-09	-0.0479082	3.40883e-08	7.26528e-06	-	-	-
WVol	Oligodendrocytes	ENSG00000100156	SLC16A8	protein_coding	0.0526914	0.000298629	0.0909775	0.0410562	0.0535847	2.8133e-06	-	-	0.000287637	0.044929	0.000128309	0.00768547	-	-	-
Left middle temporal	Excitatory neurons	ENSG00000100225	FBXO7	protein_coding	-0.0869097	0.00154257	0.691617	0.0820353	-0.0869097	0.000178962	-	-	0.00680908	-0.00710937	0.901057	1	-0.087328	0.00077649	0.0233436
BCC_FA	Oligodendrocytes	ENSG00000100364	KIAA0930	protein_coding	0.0438329	0.00208436	0.630074	0.0906121	0.0438677	0.000887281	-	-	0.02014	0.00753026	0.694549	1	0.0408787	0.00213252	0.0483404
Cerebellar vermal lobules VIII	Oligodendrocytes	ENSG00000100376	FAM118A	protein_coding	-0.0334114	0.00570049	0.98582	0.12111	-0.0332726	0.00433086	-	-	0.0496306	-0.0223528	0.171606	1	-0.0322883	0.00180858	0.0429644
ACR_FA	Oligodendrocytes	ENSG00000101557	USP14	protein_coding	0.0840292	0.00052571	0.303966	0.0544842	0.0840292	8.14822e-05	-	-	0.0040832	0.0149673	0.740306	1	0.0775714	0.000290805	0.010229
CGC_FA	Oligodendrocytes	ENSG00000101557	USP14	protein_coding	0.0733765	0.00248939	0.113602	0.0949948	0.0733765	0.000889788	-	-	0.0201844	0.0297181	0.549508	1	0.0744808	0.00067442	0.0209127
Average_FA	Oligodendrocytes	ENSG00000101557	USP14	protein_coding	0.0777509	0.00115919	0.220477	0.0733305	0.0777509	0.000285962	-	-	0.00941841	0.0267246	0.569375	1	0.0784133	0.000273806	0.00971192
Left entorhinal	Excitatory neurons	ENSG00000101751	POLI	protein_coding	-0.0938487	0.00247965	0.717604	0.0948228	-0.0938487	0.000431547	-	-	0.0124629	-0.0530158	4.01549e-09	1.04166e-06	-0.0959422	0.000472299	0.0154895
Right amygdala	Excitatory neurons	ENSG00000101751	POLI	protein_coding	-0.075576	0.00763833	0.352809	0.128569	-0.075576	0.0028081	-	-	0.0393754	-0.0311304	0.000530714	0.0230995	-0.0575898	0.0152335	0.1387
Right middle temporal	Inhibitory neurons	ENSG00000103168	TAF1C	protein_coding	0.0440384	0.00783299	0.401291	0.12931	0.0440384	0.00418328	-	-	0.0485753	0.315171	7.9355e-09	1.89604e-06	-	-	-
Right lateral ventricle	Astrocytes	ENSG00000103245	NARFL	protein_coding	0.0671154	0.000604994	0.626237	0.0571665	0.0671154	6.52426e-05	-	-	0.0034925	0.0316177	0.584456	1	0.0620727	0.000812327	0.0241407
ACR_FA	Excitatory neurons	ENSG00000103245	NARFL	protein_coding	-0.0632921	0.00011525	0.502602	0.0254102	-0.0511409	0.00234797	-	-	0.0356295	-0.00897432	0.659127	1	-0.0523927	0.000547516	0.0176434
Left lateral ventricle	Astrocytes	ENSG00000103245	NARFL	protein_coding	0.0760747	0.000193544	0.361839	0.0339493	0.0760747	7.22331e-06	-	-	0.000623314	0.0338142	0.590983	1	0.0594698	0.00149342	0.0379213
Right lateral ventricle	Inhibitory neurons	ENSG00000103245	NARFL	protein_coding	0.0782035	0.000902673	0.527646	0.066699	0.0785378	7.68554e-05	-	-	0.00393825	0.00915858	0.87094	1	0.075022	0.00125896	0.0332522
Right lateral ventricle	Excitatory neurons	ENSG00000103245	NARFL	protein_coding	0.0670784	0.000385218	0.738934	0.0459785	0.0727863	0.000237849	-	-	0.00835008	0.042405	0.126218	1	0.0644562	0.00033296	0.011547
ACR_FA	Inhibitory neurons	ENSG00000103245	NARFL	protein_coding	-0.0737891	0.000363523	0.555721	0.0450459	-0.0736377	1.31279e-05	-	-	0.00100074	-0.000685707	0.982352	1	-0.0694473	0.000619359	0.0195956
ACR_FA	Astrocytes	ENSG00000103245	NARFL	protein_coding	-0.0545722	0.00090412	0.426612	0.066699	-0.0545722	0.000132723	-	-	0.00565857	-0.00520204	0.888115	1	-0.0495192	0.00161957	0.0402716
Left lateral ventricle	Excitatory neurons	ENSG00000103245	NARFL	protein_coding	0.0669098	0.000436599	0.184976	0.0487121	0.0916884	4.36919e-06	-	-	0.000411601	0.0407167	0.156245	1	0.06162	0.000633894	0.0199881
SS_FA	Pericytes	ENSG00000105877	DNAH11	protein_coding	-	-	-	-	-0.0354986	0.00323871	-	-	0.043	-0.268109	1.23429e-14	1.00059e-11	-	-	-
Right rostral middle frontal	Excitatory neurons	ENSG00000106392	C1GALT1	protein_coding	0.0713573	0.00227512	0.826288	0.093799	0.0713573	0.000548255	-	-	0.0146652	0.0426089	0.33513	1	0.0750269	0.00179036	0.04285
Left caudate	Inhibitory neurons	ENSG00000107147	KCNT1	protein_coding	0.0833767	0.00141715	0.608769	0.0786595	0.0833767	0.000610289	-	-	0.0157768	0.0215368	0.450773	1	0.0774593	0.00200758	0.0463607
Right caudate	Excitatory neurons	ENSG00000107147	KCNT1	protein_coding	0.104761	0.00460209	0.945454	0.113427	0.104761	0.0023037	-	-	0.0351718	0.0236685	0.451365	1	0.112257	0.000679181	0.0209943
Left caudate	Excitatory neurons	ENSG00000107147	KCNT1	protein_coding	0.117155	0.00174584	0.65578	0.0847533	0.117155	0.000610289	-	-	0.0157768	0.0376279	0.237084	1	0.105163	0.00125199	0.0331995
Brain stem	Inhibitory neurons	ENSG00000108963	DPH1	protein_coding	0.0514677	0.000647432	0.304664	0.0580753	0.0514677	0.000173341	-	-	0.00671967	0.0285935	0.000264001	0.0132564	-	-	-
Right cerebellum white matter	Inhibitory neurons	ENSG00000108963	DPH1	protein_coding	0.0554029	0.000506649	0.576369	0.0539785	0.0554029	0.000121045	-	-	0.00534267	0.0345055	1.06602e-05	0.000985623	-	-	-
GVol	Oligodendrocytes	ENSG00000108963	DPH1	protein_coding	-0.0179915	0.00311547	0.799555	0.0987437	-0.0179117	0.00155083	-	-	0.0280679	-0.0328808	8.4258e-06	0.000826147	-0.0167342	0.00348211	0.0671499
GVol	Inhibitory neurons	ENSG00000108963	DPH1	protein_coding	-0.020496	0.00335911	0.832692	0.100994	-0.020496	0.00167226	-	-	0.0291973	-0.0307289	8.78074e-05	0.00574017	-	-	-
GVol	Astrocytes	ENSG00000108963	DPH1	protein_coding	-0.0185971	0.00313562	0.891227	0.0987437	-0.0185145	0.00155083	-	-	0.0280679	-0.0302364	0.000177408	0.00979778	-0.0174676	0.00384357	0.0711963
Left cerebellum white matter	Oligodendrocytes	ENSG00000108963	DPH1	protein_coding	0.0434064	0.00162076	0.261063	0.0835725	0.0441247	0.000495828	-	-	0.0137664	0.0370507	5.39705e-07	8.47786e-05	0.0422281	0.00116985	0.0314891
Left isthmus cingulate	Astrocytes	ENSG00000108963	DPH1	protein_coding	-0.0375571	0.00766968	0.556409	0.12877	-0.0385307	0.00369607	-	-	0.0453557	-0.0295906	0.000244126	0.0124804	-0.031959	0.0169853	0.144045
Left ventral DC	Inhibitory neurons	ENSG00000108963	DPH1	protein_coding	0.0392976	0.00229786	0.238653	0.093799	0.0392976	0.00101261	-	-	0.0219658	0.025334	0.00123543	0.0433087	-	-	-
Brain stem	Astrocytes	ENSG00000108963	DPH1	protein_coding	0.0399003	0.00261763	0.0740126	0.0960159	0.0399663	0.00114193	-	-	0.0235854	0.0289065	0.000346458	0.0162818	0.040279	0.00173279	0.0418452
Left isthmus cingulate	Oligodendrocytes	ENSG00000108963	DPH1	protein_coding	-0.0363343	0.0076364	0.934764	0.128569	-0.0372761	0.00369607	-	-	0.0453557	-0.0304611	3.66307e-05	0.00281851	-0.0306028	0.0155774	0.139936
Left cerebellum white matter	Astrocytes	ENSG00000108963	DPH1	protein_coding	-	-	-	-	0.0456098	0.000495828	-	-	0.0137664	0.0371133	4.51326e-06	0.000488994	0.0481687	0.000579589	0.0184956
Right ventral DC	Astrocytes	ENSG00000108963	DPH1	protein_coding	0.036171	0.00179382	0.492742	0.0851721	0.0363525	0.000654409	-	-	0.0165505	0.0353142	1.20944e-05	0.00108938	0.0381355	0.000709706	0.021756
Left isthmus cingulate	Inhibitory neurons	ENSG00000108963	DPH1	protein_coding	-0.0429049	0.00635083	0.853921	0.123964	-0.0429049	0.00377952	-	-	0.0459097	-0.0303581	0.000106458	0.00663806	-	-	-
Right basal forebrain	Oligodendrocytes	ENSG00000108963	DPH1	protein_coding	0.0488661	0.00281289	0.476438	0.096988	0.0489938	0.00125533	-	-	0.0248225	0.0278202	0.000161965	0.00917863	0.0412831	0.00638142	0.0952928
Left cerebellum white matter	Inhibitory neurons	ENSG00000108963	DPH1	protein_coding	0.0575345	0.000390636	0.61135	0.0462734	0.0575345	8.21636e-05	-	-	0.00410304	0.0348517	8.67241e-06	0.00084667	-	-	-
Right ventral DC	Inhibitory neurons	ENSG00000108963	DPH1	protein_coding	0.0438705	0.00077597	0.933347	0.063243	0.0438705	0.000225137	-	-	0.00800146	0.0345939	1.003e-05	0.000938828	-	-	-
Right cerebellum white matter	Astrocytes	ENSG00000108963	DPH1	protein_coding	-	-	-	-	0.041864	0.0011995	-	-	0.0242291	0.036208	7.67544e-06	0.000764127	0.0452277	0.000954563	0.0272041
Brain stem	Oligodendrocytes	ENSG00000108963	DPH1	protein_coding	0.0386012	0.00259958	0.108211	0.095813	0.038665	0.00114193	-	-	0.0235854	0.0299788	5.01481e-05	0.00362512	0.0334855	0.00504869	0.0836228
Right ventral DC	Oligodendrocytes	ENSG00000108963	DPH1	protein_coding	0.0349933	0.00177957	0.522484	0.0851721	0.0351689	0.000654409	-	-	0.0165505	0.0351454	1.96128e-06	0.000241947	0.0309925	0.00297463	0.060644
Right cerebellum white matter	Oligodendrocytes	ENSG00000108963	DPH1	protein_coding	0.0402614	0.00279816	0.213627	0.0968719	0.0405009	0.0011995	-	-	0.0242291	0.0360057	1.12304e-06	0.000150836	0.0398538	0.00177944	0.0426353
Cerebellar vermal lobules I	Oligodendrocytes	ENSG00000110080	ST3GAL4	protein_coding	0.0737791	0.00308012	0.481145	0.0987437	0.0737792	0.000963409	-	-	0.0212403	0.0400395	5.05862e-06	0.000534061	0.0646466	0.00360272	0.0686416
Right caudal anterior cingulate	Oligodendrocytes	ENSG00000110455	ACCS	protein_coding	-0.0495563	0.00279542	0.567518	0.0968719	-0.0495563	0.00177202	-	-	0.0299355	-0.00624398	0.798282	1	-0.049611	0.00211924	0.0481545
Left paracentral	Microglia	ENSG00000110628	SLC22A18	protein_coding	0.0406488	0.00128234	0.829925	0.0758158	0.0355112	0.00193521	-	-	0.0315796	0.0333901	0.0947275	1	0.0374935	0.00177996	0.0426353
Average_FA	Oligodendrocytes	ENSG00000110881	ASIC1	protein_coding	0.076756	0.00162511	0.171422	0.0835725	0.101101	6.95582e-10	0.590705	-	1.8412e-07	0.0264694	0.000300023	0.014567	0.0588718	0.00477952	0.0809781
Left insula	Oligodendrocytes	ENSG00000110881	ASIC1	protein_coding	0.0541238	0.0171709	0.821449	0.148596	0.0550472	0.000758391	0.984536	-	0.0181082	0.0409947	3.38017e-05	0.00266153	0.047381	0.00756635	0.103328
Right insula	Oligodendrocytes	ENSG00000110881	ASIC1	protein_coding	0.0339514	0.116695	0.326301	0.248765	0.0539159	0.000934497	0.742829	-	0.0208652	0.0315035	0.00146696	0.0492572	0.0322149	0.0599893	0.212017
PCR_FA	Oligodendrocytes	ENSG00000110881	ASIC1	protein_coding	0.095677	0.00043611	0.0935609	0.0487121	0.115156	5.18134e-11	0.972501	-	1.65596e-08	0.0234419	0.00138756	0.0475762	0.0782346	0.000790108	0.0236329
SCC_FA	Astrocytes	ENSG00000110900	TSPAN11	protein_coding	-0.0556567	0.00323446	0.201405	0.0994103	-0.0485417	3.06612e-05	0.538689	-	0.00198934	-0.0318463	0.000240827	0.0123535	-0.0455054	0.00114414	0.030966
X3rd ventricle	Excitatory neurons	ENSG00000111266	DUSP16	protein_coding	-0.0894961	0.000339844	0.777407	0.0439822	-0.0894961	7.64113e-06	-	-	0.000654135	-0.00778079	0.889035	1	-0.0908157	0.000253608	0.00909361
Right cerebellum white matter	Excitatory neurons	ENSG00000111666	CHPT1	protein_coding	-0.0812396	0.000914096	0.578504	0.0667164	-0.0814887	0.000165884	-	-	0.00652436	-0.0152189	0.69475	1	-0.0733313	0.000716324	0.0218706
Brain stem	Excitatory neurons	ENSG00000111666	CHPT1	protein_coding	-0.0675382	0.00288312	0.444157	0.0970592	-0.0670123	0.0011024	-	-	0.0231793	-0.0600203	0.132264	1	-0.0666811	0.00112309	0.0305776
Left cerebellum white matter	Excitatory neurons	ENSG00000111666	CHPT1	protein_coding	-0.0811012	0.00104582	0.518017	0.0716957	-0.0809905	0.000221624	-	-	0.00791572	-0.0202911	0.618265	1	-0.0726893	0.000911788	0.0263146
PTR_FA	OPCs	ENSG00000111859	NEDD9	protein_coding	-0.0565017	0.00219819	0.387319	0.0923341	-0.0565017	0.000567287	-	-	0.0150345	-0.00664646	0.81847	1	-0.0641129	0.000622971	0.0196888
Right cuneus	Inhibitory neurons	ENSG00000111911	HINT3	protein_coding	-	-	-	-	0.0850734	0.00360274	-	-	0.0449389	0.0246215	0.00127675	0.0442787	-	-	-
GCC_FA	Inhibitory neurons	ENSG00000111911	HINT3	protein_coding	-	-	-	-	0.0898073	0.00053372	-	-	0.0144744	0.0282212	6.28241e-07	9.54996e-05	-	-	-
BCC_FA	Inhibitory neurons	ENSG00000111911	HINT3	protein_coding	-	-	-	-	0.10215	0.000156211	-	-	0.00629309	0.0342721	1.43691e-09	4.17631e-07	-	-	-
BVol	Inhibitory neurons	ENSG00000111911	HINT3	protein_coding	-	-	-	-	0.102249	0.000379419	-	-	0.0114319	0.0447782	4.62211e-09	1.17212e-06	-	-	-
CGH_FA	Inhibitory neurons	ENSG00000111911	HINT3	protein_coding	-	-	-	-	0.0829489	0.00185472	-	-	0.0308299	0.032504	9.53e-09	2.24162e-06	-	-	-
Right insula	Inhibitory neurons	ENSG00000112339	HBS1L	protein_coding	0.0584134	0.00795871	0.879043	0.129647	0.0597911	0.00261248	-	-	0.0378884	0.0041024	0.952005	1	0.0697813	7.32098e-75	5.85322e-72
Right paracentral	Inhibitory neurons	ENSG00000112339	HBS1L	protein_coding	0.0714882	0.0051675	0.500809	0.116532	0.0709917	0.00181466	-	-	0.0304296	0.00998038	0.911866	1	0.0852739	3.60341e-82	3.67572e-79
Cerebellar vermal lobules I	Inhibitory neurons	ENSG00000112339	HBS1L	protein_coding	-0.0679398	0.0131722	0.56857	0.143634	-0.0760704	0.00246178	-	-	0.0366262	-0.024647	0.840879	1	-0.0830601	5.88743e-69	3.95822e-66
Right putamen	Excitatory neurons	ENSG00000112530	PACRG	protein_coding	0.0695912	0.00455019	0.895414	0.11315	0.0691119	0.00346677	-	-	0.0442143	0.00284733	0.888091	1	0.0669362	0.00102611	0.0284216
Left putamen	Excitatory neurons	ENSG00000112530	PACRG	protein_coding	0.0735178	0.00274098	0.974568	0.0968719	0.0739602	0.00168948	-	-	0.0293026	0.00651604	0.74983	1	0.0662093	0.00109811	0.0300781
Left accumbens area	OPCs	ENSG00000112964	GHR	protein_coding	-0.0227034	0.142267	0.97024	0.276546	-0.0255454	0.00437829	0.955296	0.815056	0.0498563	-0.0274004	0.329321	1	-0.0193204	1.68828e-10	1.24235e-08
Right precentral	OPCs	ENSG00000112964	GHR	protein_coding	-0.0249904	0.0483733	0.199814	0.184042	-0.0270111	0.000169143	0.564091	0.783907	0.00660436	-0.000566631	0.981642	1	-0.0337661	1.70045e-38	4.08965e-36
EC_FA	OPCs	ENSG00000112964	GHR	protein_coding	-0.0285672	0.0342481	0.520919	0.170128	-0.0336427	1.02841e-05	0.558206	0.52854	0.000835625	-0.0343184	0.116239	1	-0.03792	1.27104e-42	3.65048e-40
SS_FA	OPCs	ENSG00000112964	GHR	protein_coding	-0.0263773	0.0520127	0.0974785	0.186838	-0.0237698	0.00252583	0.355653	0.7709	0.0371807	-0.0396993	0.0855155	1	-0.0368955	6.51306e-40	1.64675e-37
Right precuneus	Excitatory neurons	ENSG00000113318	MSH3	protein_coding	0.034335	0.057591	0.712619	0.192541	0.0333522	0.00287534	0.872686	0.977378	0.0399805	0.0273955	9.47194e-05	0.00608201	0.0298494	0.0413418	0.189335
Left inferior parietal	Excitatory neurons	ENSG00000113318	MSH3	protein_coding	0.0457298	0.032503	0.634218	0.168387	0.0430003	0.00103159	0.869011	0.868265	0.02221	0.0240952	0.000603605	0.0255138	0.0402162	0.0203641	0.153635
Left precentral	Excitatory neurons	ENSG00000113318	MSH3	protein_coding	0.0496538	0.0145206	0.406178	0.146106	0.0637883	1.98707e-07	0.426323	0.535008	3.22309e-05	0.0339614	1.3536e-06	0.000177599	0.0483154	0.00375306	0.0702677
Right middle temporal	Excitatory neurons	ENSG00000113318	MSH3	protein_coding	0.0535023	0.0061125	0.21076	0.123573	0.0375687	0.00119406	0.514552	0.454903	0.0241986	0.0247851	0.000415253	0.018889	0.0349035	0.0231742	0.159283
SFO_FA	Excitatory neurons	ENSG00000113318	MSH3	protein_coding	-0.0337127	0.109953	0.75722	0.241953	-0.0416685	0.00160973	0.796013	0.686931	0.0285834	-0.0169594	0.00112259	0.0401511	-0.0376846	0.0293971	0.170828
FX_FA	Oligodendrocytes	ENSG00000113597	TRAPPC13	protein_coding	0.0894528	0.00151684	0.494691	0.0816239	0.0878295	0.00023694	-	-	0.00833171	0.00592496	0.889596	1	0.0930769	0.000999562	0.0279217
Right lateral orbitofrontal	Microglia	ENSG00000115107	STEAP3	protein_coding	0.0523321	0.00420887	0.557609	0.110695	0.0523321	0.00153492	-	-	0.0279079	0.0327125	2.80737e-06	0.000324291	-	-	-
Left thalamus proper	Excitatory neurons	ENSG00000115109	EPB41L5	protein_coding	0.0674196	0.000111245	0.934705	0.0250491	0.0668027	3.22953e-08	0.950139	-	6.52666e-06	0.0286614	0.274711	1	0.055906	0.000407732	0.0136443
Right thalamus proper	Excitatory neurons	ENSG00000115109	EPB41L5	protein_coding	0.0661781	0.000107088	0.89451	0.0247395	0.0652649	3.36192e-08	0.924695	-	6.74668e-06	0.0285468	0.278916	1	0.0575807	0.000222241	0.00810646
UNC_FA	Inhibitory neurons	ENSG00000115365	LANCL1	protein_coding	-	-	-	-	-0.072848	0.00225702	-	-	0.034734	-0.269179	7.55535e-11	3.00869e-08	-	-	-
SFO_FA	Oligodendrocytes	ENSG00000115649	CNPPD1	protein_coding	0.085805	0.000100709	0.0770644	0.0242228	0.085805	1.19408e-05	-	-	0.000935026	0.0134438	0.477517	1	0.0791109	0.00023268	0.00840432
X4th ventricle	Oligodendrocytes	ENSG00000117335	CD46	protein_coding	-0.0679417	0.00227481	0.101557	0.093799	-0.0679417	0.000849932	-	-	0.0195788	-0.00900146	0.835772	1	-0.0706797	0.00150937	0.0381952
CGH_FA	Oligodendrocytes	ENSG00000117335	CD46	protein_coding	-0.0612217	0.000751781	0.525502	0.0628213	-0.0612217	0.00016642	-	-	0.00653947	-0.0189459	0.478028	1	-0.0638516	0.000358277	0.0123096
X4th ventricle	OPCs	ENSG00000117335	CD46	protein_coding	-0.0758795	0.000321739	0.988973	0.0427402	-0.0758795	4.04315e-05	-	-	0.00242286	-0.0376423	0.264926	1	-0.0716638	0.00023092	0.00835093
Left caudate	OPCs	ENSG00000117335	CD46	protein_coding	-0.0571717	0.00233254	0.587965	0.0938604	-0.0571717	0.000856067	-	-	0.0196991	-0.0253354	0.493116	1	-0.0610865	0.000648097	0.0203093
Right isthmus cingulate	Astrocytes	ENSG00000118997	DNAH7	protein_coding	-0.0705798	0.00131483	0.83798	0.0761629	-0.0705798	0.000340974	-	-	0.0106761	-0.00713669	0.798196	1	-0.0710492	0.000963593	0.0273823
Right isthmus cingulate	Inhibitory neurons	ENSG00000118997	DNAH7	protein_coding	0.0710678	0.00211552	0.962523	0.0908872	0.0710678	0.000300348	-	-	0.00975813	6.93207e-05	0.998111	1	0.0706716	0.00222234	0.0496535
Left hippocampus	Oligodendrocytes	ENSG00000120253	NUP43	protein_coding	0.0938001	4.8299e-05	0.303498	0.0169102	0.0938001	8.74695e-08	-	-	1.57906e-05	0.00384881	0.877958	1	0.0709476	0.000467985	0.0153821
Right ventral DC	Oligodendrocytes	ENSG00000120253	NUP43	protein_coding	0.0569166	0.000678339	0.783148	0.0589821	0.0569166	5.12176e-05	-	-	0.00292306	0.0227184	0.383589	1	0.0479318	0.00191357	0.0447135
Right medial orbitofrontal	Oligodendrocytes	ENSG00000120253	NUP43	protein_coding	-0.0563134	0.00164659	0.932992	0.0835725	-0.0563134	0.000268433	-	-	0.00908379	-0.0321944	0.213939	1	-0.0526365	0.00179606	0.0429382
X3rd ventricle	Oligodendrocytes	ENSG00000120253	NUP43	protein_coding	0.0830034	0.000154671	0.852627	0.0305519	0.0830034	1.98446e-06	-	-	0.000221736	0.0101894	0.690186	1	0.0672505	0.000662846	0.020597
Left ventral DC	Oligodendrocytes	ENSG00000120253	NUP43	protein_coding	0.0650298	0.000211393	0.602658	0.0358904	0.0650298	4.18453e-06	-	-	0.000395934	0.0294271	0.259206	1	0.0545188	0.00068425	0.0211289
GCC_FA	Oligodendrocytes	ENSG00000120253	NUP43	protein_coding	-0.0662076	0.000634671	0.868969	0.0579252	-0.0662076	4.48719e-05	-	-	0.00264487	-0.010632	0.563682	1	-0.0600931	0.000899225	0.0260537
Right hippocampus	Oligodendrocytes	ENSG00000120253	NUP43	protein_coding	0.100915	2.27951e-05	0.2986	0.0108874	0.100915	8.26318e-09	-	-	1.83775e-06	0.0165489	0.517668	1	0.0830991	9.63166e-05	0.0038818
Right accumbens area	Astrocytes	ENSG00000121716	PILRB	protein_coding	-0.0511771	0.000353944	0.427163	0.0447322	-0.0507858	0.000175429	-	-	0.00674005	-0.0165566	0.296532	1	-0.0446436	0.000405478	0.0135996
BVol	Microglia	ENSG00000121716	PILRB	protein_coding	-0.0502848	0.00012087	0.443761	0.0260984	-0.0502848	2.68096e-05	-	-	0.00179616	-0.0246991	0.353769	1	-0.0484836	0.000182233	0.006798
Right accumbens area	OPCs	ENSG00000121716	PILRB	protein_coding	-0.0500618	0.000683807	0.156841	0.0589992	-0.0500618	0.00018329	-	-	0.00691596	-0.0570956	0.206614	1	-0.0457374	0.00118593	0.0318349
Left accumbens area	Oligodendrocytes	ENSG00000121716	PILRB	protein_coding	-0.0441894	0.000291604	0.354991	0.0409641	-0.0441894	0.000144696	-	-	0.00596281	-0.0142812	0.32321	1	-0.0368549	0.00154193	0.0389193
BVol	Inhibitory neurons	ENSG00000121716	PILRB	protein_coding	-0.0611244	6.73525e-05	0.817785	0.0197315	-0.0604347	2.16652e-05	-	-	0.00151012	-0.0067983	0.761964	1	-0.0603062	5.21853e-05	0.00222442
Left accumbens area	Astrocytes	ENSG00000121716	PILRB	protein_coding	-0.0507858	0.000337351	0.497244	0.0439822	-0.0521731	9.57962e-05	-	-	0.00455201	-0.0228172	0.151317	1	-0.0484972	0.000113329	0.00447
Left accumbens area	Inhibitory neurons	ENSG00000121716	PILRB	protein_coding	-0.0590828	0.000344942	0.355801	0.0439822	-0.0606968	9.57962e-05	-	-	0.00455201	-0.0120934	0.592231	1	-0.0581043	0.00028812	0.0101466
WVol	OPCs	ENSG00000121716	PILRB	protein_coding	-0.0214618	0.000472261	0.415679	0.0515251	-0.0214618	0.000106188	-	-	0.00487144	-0.0206147	0.656793	1	-0.0177375	0.00216188	0.0487401
BVol	Astrocytes	ENSG00000121716	PILRB	protein_coding	-0.0525407	6.51104e-05	0.812567	0.0197315	-0.0519478	2.16652e-05	-	-	0.00151012	-0.0109502	0.488821	1	-0.0460772	6.70123e-05	0.00277123
Left accumbens area	Microglia	ENSG00000121716	PILRB	protein_coding	-0.0514305	0.000277425	0.331355	0.0401817	-0.0514305	8.45933e-05	-	-	0.00418562	-0.0544617	0.0414514	0.597574	-0.0420973	0.00207644	0.0475427
Left amygdala	Microglia	ENSG00000121716	PILRB	protein_coding	0.0449381	0.000499117	0.999324	0.0535354	0.0449381	0.00018549	-	-	0.00694484	0.0339073	0.184461	1	0.0436524	0.000594102	0.0188772
BVol	OPCs	ENSG00000121716	PILRB	protein_coding	-0.0522139	0.00013897	0.683924	0.0290273	-0.0522139	1.57449e-05	-	-	0.00115533	-0.0253133	0.544761	1	-0.0469054	0.000310578	0.0109056
Left amygdala	Oligodendrocytes	ENSG00000121716	PILRB	protein_coding	0.0399183	0.000358607	0.92062	0.0450016	0.0399183	0.00018549	-	-	0.00694484	0.00531311	0.709977	1	0.0318255	0.00211578	0.0481545
Right accumbens area	Oligodendrocytes	ENSG00000121716	PILRB	protein_coding	-0.0440239	0.000355051	0.352039	0.0447322	-0.0440239	0.00018329	-	-	0.00691596	-0.00596878	0.678589	1	-0.038714	0.000757815	0.0228752
Left amygdala	OPCs	ENSG00000121716	PILRB	protein_coding	0.0453931	0.000689436	0.92674	0.0589992	0.0453931	0.00018549	-	-	0.00694484	0.0195591	0.626932	1	0.0417236	0.00104855	0.0289617
Left amygdala	Astrocytes	ENSG00000121716	PILRB	protein_coding	0.0457701	0.000420434	0.927689	0.0480181	0.0463274	0.000160008	-	-	0.00637212	0.00601775	0.698453	1	0.0359143	0.0014973	0.0379548
Left accumbens area	OPCs	ENSG00000121716	PILRB	protein_coding	-0.05025	0.000581838	0.215027	0.0563475	-0.05025	0.000144696	-	-	0.00596281	-0.0354883	0.434391	1	-0.0443787	0.00137847	0.0357074
Right accumbens area	Microglia	ENSG00000121716	PILRB	protein_coding	-0.0508403	0.0003664	0.285278	0.0450459	-0.0508403	0.000123034	-	-	0.00537578	-0.0283388	0.297092	1	-0.0442858	0.0014221	0.0365814
Right accumbens area	Inhibitory neurons	ENSG00000121716	PILRB	protein_coding	-0.059538	0.000361801	0.466399	0.0450459	-0.0590828	0.000175429	-	-	0.00674005	-0.014176	0.524765	1	-0.0622389	0.000142356	0.00544784
WVol	Oligodendrocytes	ENSG00000121716	PILRB	protein_coding	-0.0188733	0.000225745	0.411186	0.0373372	-0.0188733	0.000106188	-	-	0.00487144	-0.00119133	0.93249	1	-0.0183102	0.000267068	0.00953006
WVol	Astrocytes	ENSG00000121716	PILRB	protein_coding	-0.0214977	0.000292887	0.355682	0.0409641	-0.0219364	8.8549e-05	-	-	0.00429273	-0.00239574	0.879063	1	-0.0205766	0.000276549	0.00979746
WVol	Microglia	ENSG00000121716	PILRB	protein_coding	-0.0220813	0.000203234	0.890404	0.0348782	-0.0220813	5.53042e-05	-	-	0.00308465	-0.0351748	0.186697	1	-0.0206476	0.000432825	0.014435
BVol	Oligodendrocytes	ENSG00000121716	PILRB	protein_coding	-0.0459164	4.84685e-05	0.756212	0.0169102	-0.0459164	1.57449e-05	-	-	0.00115533	-0.00393735	0.782968	1	-0.042948	4.76713e-05	0.00204973
IFO_FA	Oligodendrocytes	ENSG00000122674	CCZ1	protein_coding	0.0594711	0.00087896	0.446234	0.0661282	0.0594711	0.000119179	-	-	0.00529894	0.011539	0.477328	1	0.0530466	0.00206577	0.0474084
IFO_FA	Astrocytes	ENSG00000122674	CCZ1	protein_coding	0.048582	0.000800771	0.730874	0.0638786	0.048582	0.000119179	-	-	0.00529894	0.00798643	0.643498	1	0.0451368	0.00104989	0.0289617
CGC_FA	Oligodendrocytes	ENSG00000123104	ITPR2	protein_coding	-0.0351945	0.00129234	0.781888	0.0761613	-0.0351945	0.000600912	-	-	0.0156281	-0.0198268	0.231425	1	-0.0299448	0.00129948	0.0341701
Left ventral DC	Excitatory neurons	ENSG00000123219	CENPK	protein_coding	-	-	-	-	0.0562408	1.9552e-06	-	-	0.000220836	0.0310065	5.82014e-05	0.00411868	0.0516776	0.00037817	0.0128439
FXST_FA	Excitatory neurons	ENSG00000123219	CENPK	protein_coding	0.0712659	1.33431e-05	0.217085	0.00791501	0.0712659	6.01523e-08	-	-	1.14332e-05	0.035849	1.10325e-09	3.36136e-07	0.0585923	0.000121103	0.00472623
PTR_FA	Excitatory neurons	ENSG00000123219	CENPK	protein_coding	-	-	-	-	0.0456456	0.00116682	-	-	0.0238258	0.0187599	0.00108526	0.0393453	0.0371255	0.0111822	0.123985
FX_FA	Excitatory neurons	ENSG00000123219	CENPK	protein_coding	0.0593348	5.14292e-05	0.292515	0.0171553	0.0593348	1.16673e-06	-	-	0.000143828	0.037094	2.01659e-10	7.20842e-08	0.0492024	0.000361268	0.0123692
CST_FA	Excitatory neurons	ENSG00000123219	CENPK	protein_coding	0.0415467	0.00645312	0.640084	0.123983	0.0415467	0.00333814	-	-	0.0434918	0.0187692	0.000898408	0.0347106	0.0393329	0.0074392	0.102607
Left thalamus proper	Excitatory neurons	ENSG00000123219	CENPK	protein_coding	0.0434748	0.00113517	0.726994	0.0733305	0.0434748	0.000279061	-	-	0.0092547	0.031317	3.91105e-05	0.00297404	0.03373	0.00693817	0.0994042
Brain stem	Excitatory neurons	ENSG00000123219	CENPK	protein_coding	-	-	-	-	0.0624037	3.98813e-06	-	-	0.00038069	0.0244396	0.00132385	0.045807	0.0567592	0.000591693	0.0188209
Right thalamus proper	Excitatory neurons	ENSG00000123219	CENPK	protein_coding	0.0376817	0.0031984	0.474299	0.0987801	0.0376817	0.00127744	-	-	0.02511	0.0244626	0.00125985	0.0439273	0.0264298	0.0265066	0.165935
Right ventral DC	Excitatory neurons	ENSG00000123219	CENPK	protein_coding	-	-	-	-	0.0573149	1.07167e-06	-	-	0.000134024	0.0314005	4.41722e-05	0.00328735	0.0561901	0.000137172	0.00528364
SS_FA	Excitatory neurons	ENSG00000123219	CENPK	protein_coding	-	-	-	-	0.0528819	0.000199643	-	-	0.00734338	0.0238682	3.84154e-05	0.00292608	0.0388359	0.00944548	0.115604
X3rd ventricle	Oligodendrocytes	ENSG00000124126	PREX1	protein_coding	-0.100452	0.00125768	0.805549	0.0757587	-0.100452	0.000204009	-	-	0.00745946	-0.00441035	0.928536	1	-0.0924216	0.00170153	0.0413937
Right pericalcarine	Excitatory neurons	ENSG00000124226	RNF114	protein_coding	-0.0677499	0.00445582	0.835465	0.112349	-0.0677949	0.00213343	-	-	0.0336627	-0.0165926	0.718727	1	-0.0703747	0.00186413	0.043905
Left pars orbitalis	Inhibitory neurons	ENSG00000124588	NQO2	protein_coding	-	-	-	-	-0.0706859	0.00329273	-	-	0.0433399	-0.388541	5.74468e-10	1.91758e-07	-	-	-
WVol	Oligodendrocytes	ENSG00000124813	RUNX2	protein_coding	-0.018326	2.55401e-06	0.223718	0.00261572	-0.018326	3.73481e-07	-	-	5.61471e-05	-0.0116108	0.249643	1	-0.0182402	1.5148e-06	8.16228e-05
FX_FA	Oligodendrocytes	ENSG00000124813	RUNX2	protein_coding	-0.022125	0.000856708	0.872833	0.0649156	-0.022125	0.000538805	-	-	0.0145296	-0.00866453	0.246283	1	-0.0209225	0.000946314	0.0270211
Right lateral orbitofrontal	Oligodendrocytes	ENSG00000124813	RUNX2	protein_coding	0.0239164	0.000201868	0.408687	0.0348322	0.0239164	9.81987e-05	-	-	0.00463554	0.00592557	0.556272	1	0.0231487	0.000169146	0.00636601
Right pallidum	Oligodendrocytes	ENSG00000124813	RUNX2	protein_coding	-0.0448618	4.01556e-07	0.105001	0.000910644	-0.0448618	2.8404e-08	-	-	5.86929e-06	-0.00587934	0.55943	1	-0.0416411	6.03293e-07	3.45864e-05
Left pallidum	Oligodendrocytes	ENSG00000124813	RUNX2	protein_coding	-0.0433624	9.62667e-07	0.260157	0.00142106	-0.0433624	9.76734e-08	-	-	1.7131e-05	-0.013975	0.166446	1	-0.0426672	3.91618e-07	2.30315e-05
Right putamen	Oligodendrocytes	ENSG00000124813	RUNX2	protein_coding	-0.0408448	3.61914e-06	0.150306	0.00337954	-0.0408448	5.97573e-07	-	-	8.26374e-05	-0.0100109	0.321879	1	-0.0390303	3.0487e-06	0.00016019
CGH_FA	Oligodendrocytes	ENSG00000124813	RUNX2	protein_coding	-0.0261434	0.000624393	0.929717	0.0576873	-0.0261434	0.000373264	-	-	0.0113096	-0.00715875	0.337728	1	-0.0239433	0.000961507	0.0273493
Left putamen	Oligodendrocytes	ENSG00000124813	RUNX2	protein_coding	-0.0483419	8.67539e-08	0.186603	0.000541917	-0.0483419	3.01095e-09	-	-	7.25757e-07	-0.0146754	0.147219	1	-0.047063	1.27428e-07	7.83693e-06
Left transverse temporal	Oligodendrocytes	ENSG00000125337	KIF25	protein_coding	0.044663	0.0010706	0.93024	0.0720137	0.044663	0.000254191	-	-	0.008725	0.0230492	0.456081	1	0.0412776	0.00147992	0.0377075
Right postcentral	Inhibitory neurons	ENSG00000125912	NCLN	protein_coding	0.085911	0.00164578	0.18787	0.0835725	0.085911	0.000184754	-	-	0.00694484	0.000895976	0.979281	1	0.0784177	2.65974e-74	2.01744e-71
Left superior parietal	Inhibitory neurons	ENSG00000125912	NCLN	protein_coding	0.0641693	0.00939302	0.780947	0.133611	0.0641693	0.00371974	-	-	0.0455503	0.00511412	0.893431	1	0.0653604	1.06348e-59	5.07419e-57
Right basal forebrain	Inhibitory neurons	ENSG00000125912	NCLN	protein_coding	0.0816882	0.00766825	0.841502	0.12877	0.0816882	0.00271758	-	-	0.0384792	0.0145075	0.738124	1	0.0987168	3.42454e-77	2.89442e-74
Left basal forebrain	Inhibitory neurons	ENSG00000125912	NCLN	protein_coding	0.0900482	0.00490024	0.659191	0.11448	0.0900482	0.00131814	-	-	0.0255607	0.0188856	0.670603	1	0.0985148	3.25872e-77	2.83528e-74
Left pallidum	Inhibitory neurons	ENSG00000127947	PTPN12	protein_coding	0.0660253	5.0623e-05	0.272516	0.0170982	0.0698897	2.13143e-11	0.676036	-	7.18458e-09	0.0348391	0.197163	1	0.062784	5.25666e-05	0.00223745
Left pallidum	Excitatory neurons	ENSG00000127947	PTPN12	protein_coding	0.0944331	9.47073e-05	0.173195	0.0233193	0.100238	1.42347e-11	0.663133	-	5.11809e-09	0.00893038	0.84368	1	0.100537	5.95025e-05	0.00250029
Right pallidum	Excitatory neurons	ENSG00000127947	PTPN12	protein_coding	0.0940621	9.21119e-05	0.0947953	0.02321	0.0982463	2.67403e-11	0.751949	-	8.87491e-09	0.00177517	0.965865	1	0.0963878	9.66052e-05	0.00388813
Right pallidum	Inhibitory neurons	ENSG00000127947	PTPN12	protein_coding	0.0657659	4.90205e-05	0.102014	0.0169169	0.0713538	5.95488e-12	0.543026	-	2.27371e-09	0.0499283	0.0798889	0.956917	0.0643648	3.80778e-05	0.00167355
Right ventral DC	Oligodendrocytes	ENSG00000131023	LATS1	protein_coding	0.0794894	0.0020188	0.582143	0.0891447	0.0861197	8.43429e-08	0.636514	-	1.53547e-05	0.0329128	0.236006	1	0.0736538	0.000755276	0.0228452
X3rd ventricle	Oligodendrocytes	ENSG00000131023	LATS1	protein_coding	0.0920614	0.003437	0.208793	0.102078	0.114103	2.49287e-07	0.268144	-	3.93984e-05	0.0293101	0.266442	1	0.0896524	0.000906323	0.0261975
Left ventral DC	Oligodendrocytes	ENSG00000131023	LATS1	protein_coding	0.085261	0.00120602	0.358959	0.074625	0.095393	3.63185e-09	0.474349	-	8.65744e-07	0.0342723	0.205593	1	0.0881387	0.000129529	0.00500881
Right hippocampus	Oligodendrocytes	ENSG00000131023	LATS1	protein_coding	0.111634	0.000763107	0.0633046	0.0629296	0.138747	2.42127e-07	0.179932	-	3.85492e-05	0.0303981	0.249286	1	0.114193	9.14214e-05	0.00369457
Left hippocampus	Oligodendrocytes	ENSG00000131023	LATS1	protein_coding	0.100976	0.00175959	0.0808338	0.0851031	0.126888	2.52776e-06	0.178825	-	0.000266007	0.0245293	0.356387	1	0.102838	0.000268381	0.00956534
Brain stem	Oligodendrocytes	ENSG00000131023	LATS1	protein_coding	0.0802037	0.00530622	0.520906	0.117669	0.0847347	4.66897e-06	0.794999	-	0.00043322	0.0350027	0.205851	1	0.0790721	0.00146025	0.037351
Left thalamus proper	Oligodendrocytes	ENSG00000131023	LATS1	protein_coding	0.0613171	0.013292	0.810201	0.143928	0.0680431	3.17581e-05	0.648287	-	0.00204008	0.0368964	0.163868	1	0.0669974	0.00190625	0.0445777
Average_FA	Inhibitory neurons	ENSG00000131591	C1orf159	protein_coding	0.0786355	0.000955174	0.715108	0.0684651	0.0786355	0.000104859	-	-	0.00483879	0.0214234	0.595642	1	0.0742948	0.00134675	0.0351939
Left transverse temporal	Oligodendrocytes	ENSG00000131626	PPFIA1	protein_coding	0.0693508	0.000378372	0.382253	0.0458678	0.0486573	0.0234514	-	-	0.109815	0.0120039	0.783062	1	0.0619011	0.00134316	0.0351311
FXST_FA	Excitatory neurons	ENSG00000132612	VPS4A	protein_coding	-	-	-	-	0.169125	0.000130034	-	-	0.00558255	0.0775706	0.187518	1	0.165221	0.00188169	0.044073
Right insula	Inhibitory neurons	ENSG00000134202	GSTM3	protein_coding	-	-	-	-	-0.0854843	2.55371e-05	-	-	0.00172699	-0.0320386	0.000502284	0.0220738	-0.0443314	0.0157425	0.140459
Right insula	Astrocytes	ENSG00000134202	GSTM3	protein_coding	-0.0684959	0.000228146	0.0809527	0.0373372	-0.0359715	0.0299312	-	-	0.122246	-0.0689373	0.192127	1	-0.0587585	0.000829719	0.024447
Right cerebellum white matter	Excitatory neurons	ENSG00000134245	WNT2B	protein_coding	0.0535837	0.00130872	0.87564	0.0761629	0.0515443	0.000573176	-	-	0.0151533	0.0302555	0.443991	1	0.0493827	0.00142806	0.0367028
Left cerebellum white matter	Excitatory neurons	ENSG00000134245	WNT2B	protein_coding	0.0522135	0.00184786	0.924368	0.0859961	0.0499987	0.00098072	-	-	0.0214902	0.0267243	0.490848	1	0.047909	0.00206812	0.0474257
Right rostral anterior cingulate	Oligodendrocytes	ENSG00000134324	LPIN1	protein_coding	-0.0484167	0.00106471	0.281621	0.0719223	-0.0484167	0.000375114	-	-	0.0113417	-0.0330608	0.223337	1	-0.0455485	0.00154894	0.0390428
Left amygdala	Oligodendrocytes	ENSG00000135679	MDM2	protein_coding	-	-	-	-	0.0652346	0.00244554	-	-	0.0364474	0.036897	0.000163741	0.00923399	-	-	-
Left pars opercularis	Oligodendrocytes	ENSG00000135773	CAPN9	protein_coding	-0.0631967	0.0149527	0.81784	0.146225	-0.0559766	0.00285177	0.699166	-	0.0398045	-0.0329472	5.52593e-05	0.00393199	-0.0338131	0.054388	0.206244
SFO_FA	Inhibitory neurons	ENSG00000135862	LAMC1	protein_coding	-	-	-	-	0.0599139	0.00299939	-	-	0.041083	0.0178421	5.11194e-05	0.00368337	0.0662079	0.00546301	0.0879253
Left entorhinal	Inhibitory neurons	ENSG00000135862	LAMC1	protein_coding	-	-	-	-	0.0655518	0.00361429	-	-	0.044956	0.0358417	1.62021e-09	4.62597e-07	0.068324	0.0062452	0.0942516
GCC_FA	Inhibitory neurons	ENSG00000135862	LAMC1	protein_coding	-	-	-	-	0.058036	0.00262485	-	-	0.0379438	0.0281053	1.75532e-10	6.43594e-08	0.0590009	0.0061359	0.0935629
RLIC_FA	Inhibitory neurons	ENSG00000135862	LAMC1	protein_coding	-	-	-	-	0.0614059	0.00266265	-	-	0.0381816	0.0206396	2.79031e-06	0.000324137	0.0401857	0.060592	0.2126
Left superior temporal	Inhibitory neurons	ENSG00000135862	LAMC1	protein_coding	-	-	-	-	0.0604442	0.000834772	-	-	0.0193432	0.0285431	1.56346e-06	0.000202212	0.0615761	0.00426474	0.0752202
EC_FA	Inhibitory neurons	ENSG00000135862	LAMC1	protein_coding	-	-	-	-	0.102003	2.56696e-07	-	-	4.02742e-05	0.0304431	4.74903e-12	2.50688e-09	0.103217	0.000184898	0.0068722
Right parahippocampal	Inhibitory neurons	ENSG00000135862	LAMC1	protein_coding	-	-	-	-	-0.069839	0.00427666	-	-	0.0493767	-0.0246404	3.38485e-05	0.00266153	-0.0735345	0.00935638	0.115056
ALIC_FA	Inhibitory neurons	ENSG00000135862	LAMC1	protein_coding	-	-	-	-	0.0906028	5.76915e-06	-	-	0.00051767	0.0346632	3.50237e-15	2.89086e-12	0.073781	0.00175304	0.0421614
BCC_FA	Inhibitory neurons	ENSG00000135862	LAMC1	protein_coding	-	-	-	-	0.0614184	0.00224301	-	-	0.0346027	0.0266032	1.54007e-09	4.42496e-07	0.0590028	0.00790428	0.105578
Right pericalcarine	Inhibitory neurons	ENSG00000135862	LAMC1	protein_coding	-	-	-	-	0.0949535	0.000176835	-	-	0.00678196	0.0394126	3.27652e-11	1.42523e-08	0.0805312	0.0047626	0.0808303
ACR_FA	Inhibitory neurons	ENSG00000135862	LAMC1	protein_coding	-	-	-	-	0.0682906	0.000342542	-	-	0.0107019	0.0282987	1.31619e-10	5.06367e-08	0.0574573	0.00706993	0.100141
IFO_FA	Inhibitory neurons	ENSG00000135862	LAMC1	protein_coding	-	-	-	-	0.0580357	0.0043682	-	-	0.0498203	0.0150307	0.000644557	0.0267536	0.062431	0.00839596	0.108696
Left hippocampus	OPCs	ENSG00000136235	GPNMB	protein_coding	0.0561645	0.000389268	0.419107	0.0462734	0.0561645	8.35438e-05	-	-	0.0041432	0.0110973	0.461176	1	0.0380957	0.00118266	0.0317762
Right lateral orbitofrontal	Excitatory neurons	ENSG00000137312	FLOT1	protein_coding	0.136386	0.00129538	0.951059	0.0761613	0.134091	1.65751e-07	0.802989	-	2.74004e-05	0.0395767	0.0535587	0.724063	0.0934505	0.00180075	0.0429382
PTR_FA	Excitatory neurons	ENSG00000137312	FLOT1	protein_coding	0.217212	0.000105683	0.27355	0.0247395	0.214119	2.21191e-12	0.857157	-	8.91918e-10	0.0266739	0.0907807	1	0.123763	0.000972439	0.027454
GCC_FA	Excitatory neurons	ENSG00000137312	FLOT1	protein_coding	0.259289	1.56455e-05	0.12847	0.0081431	0.255258	6.64754e-18	0.812922	-	5.4116e-15	0.0371856	0.0223626	0.380508	0.161	0.000229792	0.00832032
UNC_FA	Excitatory neurons	ENSG00000137312	FLOT1	protein_coding	0.184902	0.000514239	0.101294	0.054109	0.180322	6.23684e-09	0.698066	-	1.43901e-06	0.0363167	0.0260848	0.428117	0.121166	0.00135123	0.0352486
ACR_FA	Excitatory neurons	ENSG00000137312	FLOT1	protein_coding	0.233889	3.66612e-05	0.143069	0.0142703	0.222621	2.89857e-14	0.595996	-	1.58306e-11	0.0428866	0.00906519	0.194028	0.139144	0.000229178	0.00830825
WVol	Oligodendrocytes	ENSG00000137513	NARS2	protein_coding	-0.036113	0.000146802	0.768702	0.0299984	-0.0381038	6.10419e-11	0.70155	-	1.90849e-08	-0.0321926	0.266167	1	-0.0327089	0.000165215	0.00624187
WVol	Excitatory neurons	ENSG00000137513	NARS2	protein_coding	-0.0331874	5.29534e-05	0.337549	0.0171553	-0.0330291	9.37971e-06	-	-	0.000773799	-0.00885979	0.516365	1	-0.0265894	0.000333981	0.0115689
Left putamen	Oligodendrocytes	ENSG00000137845	ADAM10	protein_coding	-0.0892885	0.000164593	0.350961	0.0306439	-0.0801971	1.67625e-06	0.503798	-	0.000195469	-0.0353232	0.0315397	0.493957	-0.0550003	0.00096981	0.027454
WVol	Oligodendrocytes	ENSG00000137845	ADAM10	protein_coding	-0.0372221	0.000339126	0.177386	0.0439822	-0.0370209	5.78101e-07	0.973376	-	8.0983e-05	-0.0385661	0.0199887	0.353084	-0.0284826	0.000343385	0.0118668
Left lingual	Excitatory neurons	ENSG00000137968	SLC44A5	protein_coding	0.0958936	0.00356243	0.667547	0.10386	0.0958936	0.00114596	-	-	0.0236346	0.0375566	2.7989e-06	0.000324137	0.0719688	0.0166159	0.142887
Right hippocampus	Microglia	ENSG00000138829	FBN2	protein_coding	0.035466	0.00120517	0.377711	0.074625	0.0299715	8.74016e-06	0.475621	-	0.000727998	0.0130376	0.585235	1	0.0261793	0.00136128	0.0354011
X3rd ventricle	OPCs	ENSG00000138829	FBN2	protein_coding	0.040573	0.00239365	0.811301	0.0943945	0.0426126	2.10112e-06	0.804916	-	0.000231184	0.0099166	0.749994	1	0.0349678	0.00223213	0.0497969
Right ventral DC	Oligodendrocytes	ENSG00000139132	FGD4	protein_coding	0.0808846	0.0010591	0.717179	0.0716957	0.0808846	0.000174035	-	-	0.00674005	0.00552801	0.896381	1	0.0713376	0.00176455	0.042335
Left pallidum	Oligodendrocytes	ENSG00000139629	GALNT6	protein_coding	0.0773756	8.54521e-05	0.926058	0.0222379	0.0773756	5.23856e-06	-	-	0.000474838	0.0504964	2.93753e-10	1.02581e-07	-	-	-
SLF_FA	Oligodendrocytes	ENSG00000139629	GALNT6	protein_coding	-0.046499	0.00572494	0.537553	0.121255	-0.046499	0.00310847	-	-	0.0420169	-0.0231666	9.24902e-05	0.00598969	-	-	-
WVol	Oligodendrocytes	ENSG00000139629	GALNT6	protein_coding	0.026695	0.00127129	0.657595	0.0757587	0.026695	0.000397105	-	-	0.0117756	0.0423029	1.3918e-07	2.5375e-05	-	-	-
SS_FA	Oligodendrocytes	ENSG00000139629	GALNT6	protein_coding	-0.0473712	0.00462943	0.864251	0.113427	-0.0473712	0.00235526	-	-	0.0356687	-0.0217893	0.000235515	0.0121912	-	-	-
Right pallidum	Oligodendrocytes	ENSG00000139629	GALNT6	protein_coding	0.0644189	0.000617425	0.397103	0.0574571	0.0644189	0.000136183	-	-	0.00574365	0.0479677	2.13896e-09	5.99396e-07	-	-	-
SCC_FA	Oligodendrocytes	ENSG00000139629	GALNT6	protein_coding	-0.0560903	0.0014081	0.676199	0.0784314	-0.0560903	0.000459935	-	-	0.0130042	-0.0313827	1.23987e-07	2.27969e-05	-	-	-
Average_FA	Oligodendrocytes	ENSG00000139629	GALNT6	protein_coding	-0.0492355	0.00230564	0.284033	0.0938604	-0.0492355	0.000920182	-	-	0.0206352	-0.0275656	3.29493e-06	0.000370247	-	-	-
Right caudate	Astrocytes	ENSG00000140830	TXNL4B	protein_coding	-0.059074	0.000225355	0.819919	0.0373372	-	-	-	-	-	-0.0185766	0.562101	1	-0.0523482	0.000617953	0.0195901
Left cerebellum white matter	Excitatory neurons	ENSG00000140943	MBTPS1	protein_coding	0.126806	0.00497028	0.518601	0.115345	0.126806	0.00135532	-	-	0.0258633	0.0362312	1.03546e-05	0.000963255	-	-	-
Cerebellar vermal lobules VI VII	Astrocytes	ENSG00000142173	COL6A2	protein_coding	-	-	-	-	0.0687775	6.37305e-05	0.373379	-	0.00344145	0.0464743	0.000117523	0.0071613	0.0693786	0.000387041	0.0130701
Left cerebellum exterior	Astrocytes	ENSG00000142173	COL6A2	protein_coding	-	-	-	-	0.0518724	0.00302562	0.177475	-	0.0412721	0.0530994	1.18586e-05	0.0010724	0.051406	0.00056491	0.0180862
Right cerebellum white matter	Astrocytes	ENSG00000142173	COL6A2	protein_coding	-	-	-	-	0.0440926	0.00144518	0.967267	-	0.0268786	0.0390153	0.00124126	0.0434126	0.0451495	0.00302542	0.061342
Right cerebellum exterior	Astrocytes	ENSG00000142173	COL6A2	protein_coding	-	-	-	-	0.0514098	6.27355e-05	0.462639	-	0.00340905	0.0513054	2.24731e-05	0.00186694	0.0526594	0.000353969	0.0121899
Left cerebellum white matter	Astrocytes	ENSG00000142173	COL6A2	protein_coding	-	-	-	-	0.0466342	0.000885884	0.763498	-	0.0201276	0.0405428	0.000799619	0.0317588	0.0482015	0.00192254	0.0448522
Right inferior lateral ventricle	Astrocytes	ENSG00000142599	RERE	protein_coding	-0.106818	0.00157111	0.748796	0.082494	-0.106818	0.000339671	-	-	0.0106585	-0.0133134	0.702588	1	-0.0977388	0.00186259	0.0439037
Right amygdala	Excitatory neurons	ENSG00000143194	MAEL	protein_coding	0.0635072	0.000939652	0.0951244	0.0678683	0.0635072	0.000204817	-	-	0.00748267	0.0340746	9.76629e-07	0.000136	0.0479352	0.00473372	0.0804786
Right hippocampus	Excitatory neurons	ENSG00000143194	MAEL	protein_coding	0.0486742	0.00693565	0.0828645	0.125417	0.0486742	0.00364913	-	-	0.0451392	0.0233882	0.000787055	0.0314524	0.0395042	0.0175203	0.145873
Right entorhinal	Excitatory neurons	ENSG00000143194	MAEL	protein_coding	0.0556993	0.00333435	0.16615	0.100747	0.0556993	0.00134127	-	-	0.0257545	0.0287846	3.51601e-05	0.00272849	0.0438001	0.00968484	0.116985
Right fusiform	Excitatory neurons	ENSG00000143469	SYT14	protein_coding	-0.0834645	0.0376729	0.521582	0.173798	-0.0777078	0.000502813	0.982292	0.97155	0.013902	-0.0265456	0.000730057	0.0295124	-0.0741165	0.0162639	0.141819
Left lateral ventricle	Excitatory neurons	ENSG00000143469	SYT14	protein_coding	-0.0673991	0.174684	0.0907179	0.311065	-0.0851539	0.00278413	0.70339	0.718867	0.0391922	-0.0288141	0.000246774	0.0125493	-0.0948718	0.0162942	0.141819
CGH_FA	Oligodendrocytes	ENSG00000143537	ADAM15	protein_coding	-	-	-	-	0.0849358	4.61296e-05	-	-	0.0027045	0.189045	0.00136381	0.0468536	-	-	-
CGH_FA	Oligodendrocytes	ENSG00000143995	MEIS1	protein_coding	0.0625891	0.00288896	0.667708	0.0970592	0.0631987	0.000885748	-	-	0.0201276	0.00493166	0.897226	1	0.0672454	0.00161848	0.0402716
Left rostral middle frontal	Astrocytes	ENSG00000144115	THNSL2	protein_coding	-0.0175748	0.0183556	0.253707	0.150723	-0.0176944	0.00180052	0.991258	0.963477	0.030334	-0.0260275	0.00129125	0.0447471	-0.0162962	0.0143406	0.136005
Left entorhinal	Astrocytes	ENSG00000144115	THNSL2	protein_coding	0.0234201	0.0149959	0.901891	0.146225	0.0231777	0.00149995	0.831978	0.79364	0.027469	0.0290154	0.000336843	0.0159612	0.0235097	0.00657537	0.0966763
Left pallidum	Oligodendrocytes	ENSG00000146453	PNLDC1	protein_coding	0.0910731	0.00207733	0.287126	0.0905981	0.0910731	0.000346233	-	-	0.0107472	0.0364911	7.02552e-07	0.000104136	-	-	-
Right pallidum	Oligodendrocytes	ENSG00000146453	PNLDC1	protein_coding	0.115175	0.000275673	0.184832	0.0401817	0.115175	5.26354e-06	-	-	0.000476102	0.0450539	9.41191e-10	2.92652e-07	-	-	-
CGH_FA	Excitatory neurons	ENSG00000147813	NAPRT1	protein_coding	0.0407576	0.00229687	0.326037	0.093799	0.0407576	0.00127434	-	-	0.0250834	0.0289169	0.21812	1	0.0324425	0.00218803	0.0490723
Right superior frontal	Inhibitory neurons	ENSG00000148484	RSU1	protein_coding	-0.035965	0.00567752	0.282016	0.120977	-0.035965	0.00193521	-	-	0.0315796	-0.0435114	0.155348	1	-0.0383671	0.0012549	0.0332341
Right superior frontal	Excitatory neurons	ENSG00000148484	RSU1	protein_coding	-0.0688915	0.00258802	0.617559	0.0957656	-0.0688915	0.00086846	-	-	0.0198467	-0.0511921	0.13247	1	-0.0693059	0.0010218	0.0283821
Left inferior temporal	Astrocytes	ENSG00000148690	FRA10AC1	protein_coding	-	-	-	-	0.0401082	0.00164955	-	-	0.028908	0.358253	2.04114e-20	3.30935e-17	0.033009	0.00871689	0.111292
BVol	Excitatory neurons	ENSG00000148690	FRA10AC1	protein_coding	-	-	-	-	0.0537881	0.00400205	-	-	0.0473127	0.141852	9.02043e-07	0.000127174	0.0412649	0.00575988	0.090536
SS_FA	Microglia	ENSG00000149177	PTPRJ	protein_coding	0.0505888	0.000783954	0.329252	0.0633009	0.039498	4.55204e-07	0.413153	0.945967	6.72611e-05	0.0254545	0.124013	1	0.0340821	0.00165008	0.0405759
PCR_FA	Microglia	ENSG00000149177	PTPRJ	protein_coding	0.0405462	0.00620566	0.669893	0.123881	0.0409194	3.04182e-07	0.684129	0.648177	4.65399e-05	0.0151517	0.336347	1	0.0342224	0.00204316	0.0469991
Left pericalcarine	Oligodendrocytes	ENSG00000149571	KIRREL3	protein_coding	-	-	-	-	0.0681647	0.00422307	-	-	0.0488888	0.0897982	0.00584037	0.139766	0.0688123	4.1858e-56	1.74401e-53
Cerebellar vermal lobules I	Excitatory neurons	ENSG00000151665	PIGF	protein_coding	-0.0886989	0.00165422	0.271952	0.0835725	-0.0886989	0.000614799	-	-	0.0158649	-0.0444494	6.9474e-07	0.000103747	-0.0950332	0.000115624	0.0045484
Brain stem	Excitatory neurons	ENSG00000151665	PIGF	protein_coding	-0.0588273	0.00732796	0.827424	0.126785	-0.0588273	0.00439949	-	-	0.0499791	-0.0360772	4.90727e-05	0.00357663	-0.0477605	0.00886247	0.112519
ACR_FA	Excitatory neurons	ENSG00000151773	CCDC122	protein_coding	-0.060359	0.00460507	0.962889	0.113427	-0.0606108	0.00120951	-	-	0.0243517	-0.00784701	0.860616	1	-0.0616644	0.00214659	0.0485107
Left thalamus proper	Oligodendrocytes	ENSG00000152061	RABGAP1L	protein_coding	-0.0809904	0.00221416	0.144719	0.0926182	-0.106166	3.00927e-21	0.787102	0.58287	3.24595e-18	-0.0255104	0.486238	1	-0.0844221	0.00109547	0.030052
Right thalamus proper	Oligodendrocytes	ENSG00000152061	RABGAP1L	protein_coding	-0.0814146	0.00179819	0.16382	0.0851721	-0.105528	7.0075e-22	0.793688	0.620239	8.39849e-19	-0.0305703	0.409349	1	-0.0863767	0.000748665	0.0226916
Right lingual	Inhibitory neurons	ENSG00000152348	ATG10	protein_coding	-0.029574	0.0005392	0.170285	0.0550452	-0.0327767	6.51346e-08	0.543291	-	1.2272e-05	-0.056395	0.0811302	0.968973	-0.0249524	0.000984388	0.0276545
SS_FA	Astrocytes	ENSG00000152348	ATG10	protein_coding	0.0501074	0.00245879	0.280953	0.0943945	0.0378034	1.45702e-05	0.639125	0.545835	0.0010914	0.0238672	0.00115182	0.0409148	0.0270327	0.0163361	0.14183
Right lingual	Oligodendrocytes	ENSG00000152348	ATG10	protein_coding	-0.0400869	0.000383111	0.231157	0.045978	-0.0454672	4.3987e-08	0.39565	-	8.58761e-06	-0.0370398	0.146758	1	-0.0322655	0.000987132	0.0277053
Right vessel	Excitatory neurons	ENSG00000152359	POC5	protein_coding	-0.050826	0.167828	0.631735	0.303491	-0.0699285	0.00383176	0.25598	0.349241	0.0462071	-0.0508222	0.000225181	0.0117365	-0.0779183	0.0041717	0.0745418
PLIC_FA	Oligodendrocytes	ENSG00000153406	NMRAL1	protein_coding	-	-	-	-	-0.0916574	0.000172655	-	-	0.00669908	-0.00228643	0.938065	1	-0.0903373	0.000820644	0.0242763
SCC_FA	Oligodendrocytes	ENSG00000153406	NMRAL1	protein_coding	-0.114299	7.51254e-05	0.456769	0.0205617	-0.114299	5.07818e-06	-	-	0.000463221	-0.0252526	0.432794	1	-0.0947743	0.000676634	0.0209594
Right rostral middle frontal	Oligodendrocytes	ENSG00000154252	GAL3ST2	protein_coding	0.0380249	0.00830772	0.929432	0.130579	0.0380249	0.00422307	-	-	0.0488888	0.0140869	0.718706	1	0.039554	7.45554e-19	8.16851e-17
UNC_FA	Excitatory neurons	ENSG00000154764	WNT7A	protein_coding	-	-	-	-	0.0749252	0.000167455	-	-	0.00656225	0.326495	1.93422e-15	1.72172e-12	0.0519937	0.00661381	0.0969553
Right transverse temporal	Oligodendrocytes	ENSG00000154889	MPPE1	protein_coding	0.0412438	0.00497361	0.0923093	0.115345	0.0412438	0.00337873	-	-	0.043568	0.0888901	1.70025e-05	0.0014815	-	-	-
Left lateral ventricle	Oligodendrocytes	ENSG00000154889	MPPE1	protein_coding	-0.0424124	0.00199061	0.0522685	0.0885154	-0.0424124	0.00112596	-	-	0.0233674	-0.103214	6.20837e-07	9.48962e-05	-	-	-
Left inferior lateral ventricle	Microglia	ENSG00000154889	MPPE1	protein_coding	-	-	-	-	-0.0684086	0.00180851	-	-	0.0303619	-0.175273	2.23255e-06	0.000268836	-	-	-
Left lateral ventricle	Excitatory neurons	ENSG00000154889	MPPE1	protein_coding	-0.0529796	0.00181231	0.0512606	0.0854965	-0.0529796	0.00112596	-	-	0.0233674	-0.0769281	0.000270531	0.0135257	-	-	-
Left lateral ventricle	Astrocytes	ENSG00000154889	MPPE1	protein_coding	-	-	-	-	-0.0470163	0.00112596	-	-	0.0233674	-0.199608	8.25517e-08	1.5971e-05	-	-	-
X3rd ventricle	Oligodendrocytes	ENSG00000154889	MPPE1	protein_coding	-	-	-	-	-0.0381127	0.00138865	-	-	0.0262438	-0.092329	3.95574e-06	0.000431679	-	-	-
Left lateral ventricle	Inhibitory neurons	ENSG00000154889	MPPE1	protein_coding	-	-	-	-	-0.0580717	0.00112596	-	-	0.0233674	-0.190216	1.22633e-09	3.66261e-07	-0.0543339	0.00378607	0.0705397
Left inferior lateral ventricle	Oligodendrocytes	ENSG00000154889	MPPE1	protein_coding	-0.0420978	0.00294204	0.0544432	0.0975829	-0.0420978	0.00180851	-	-	0.0303619	-0.0922286	3.81432e-06	0.00041825	-	-	-
Left inferior lateral ventricle	Inhibitory neurons	ENSG00000154889	MPPE1	protein_coding	-	-	-	-	-0.0576409	0.00180851	-	-	0.0303619	-0.17336	2.20329e-08	4.85547e-06	-0.00581427	0.463154	0.594224
X3rd ventricle	Astrocytes	ENSG00000154889	MPPE1	protein_coding	-	-	-	-	-0.0422499	0.00138865	-	-	0.0262438	-0.188657	4.39011e-07	7.11778e-05	-	-	-
Right transverse temporal	Inhibitory neurons	ENSG00000154889	MPPE1	protein_coding	-	-	-	-	0.0564717	0.00337873	-	-	0.043568	0.167721	8.2675e-08	1.5971e-05	0.00585721	0.472388	0.602231
X3rd ventricle	Inhibitory neurons	ENSG00000154889	MPPE1	protein_coding	-	-	-	-	-0.0521845	0.00138865	-	-	0.0262438	-0.168693	3.57636e-08	7.52699e-06	-0.0048662	0.474922	0.604446
Right transverse temporal	Microglia	ENSG00000154889	MPPE1	protein_coding	0.067021	0.00599378	0.0842036	0.122513	0.067021	0.00337873	-	-	0.043568	0.175674	6.0429e-06	0.000619254	-	-	-
Left inferior lateral ventricle	Excitatory neurons	ENSG00000154889	MPPE1	protein_coding	-0.0525866	0.002714	0.0539018	0.0967916	-0.0525866	0.00180851	-	-	0.0303619	-0.0690086	0.000571907	0.024504	-	-	-
X3rd ventricle	Excitatory neurons	ENSG00000154889	MPPE1	protein_coding	-	-	-	-	-0.0476086	0.00138865	-	-	0.0262438	-0.0694465	0.000480143	0.0213027	-	-	-
Right transverse temporal	Astrocytes	ENSG00000154889	MPPE1	protein_coding	-	-	-	-	0.0457209	0.00337873	-	-	0.043568	0.179601	1.62711e-06	0.000209846	-	-	-
X3rd ventricle	Microglia	ENSG00000154889	MPPE1	protein_coding	-	-	-	-	-0.0619329	0.00138865	-	-	0.0262438	-0.170413	2.34291e-06	0.000280088	-	-	-
Left lateral ventricle	Microglia	ENSG00000154889	MPPE1	protein_coding	-	-	-	-	-0.0689198	0.00112596	-	-	0.0233674	-0.206021	1.24035e-07	2.27969e-05	-	-	-
Left inferior lateral ventricle	Astrocytes	ENSG00000154889	MPPE1	protein_coding	-	-	-	-	-0.0466675	0.00180851	-	-	0.0303619	-0.188378	4.57994e-07	7.37289e-05	-	-	-
UNC_FA	Oligodendrocytes	ENSG00000156299	TIAM1	protein_coding	0.0386691	0.00719961	0.867573	0.126105	0.0407282	5.42476e-05	0.561987	-	0.00304175	0.0315453	3.58136e-08	7.52699e-06	0.0410249	0.000647004	0.0202966
PCR_FA	Astrocytes	ENSG00000156787	TBC1D31	protein_coding	-0.0484412	0.00135356	0.138768	0.0768279	-0.0464826	0.0010193	-	-	0.0220612	-0.0186294	0.000380312	0.0176174	-	-	-
GCC_FA	Astrocytes	ENSG00000156787	TBC1D31	protein_coding	-0.0466341	0.00108216	0.984251	0.0724147	-0.0433601	0.00112459	-	-	0.0233674	-0.0254777	1.17262e-06	0.00015611	-	-	-
WVol	Excitatory neurons	ENSG00000159063	ALG8	protein_coding	-	-	-	-	-0.0411956	0.00207697	-	-	0.0331286	-0.0262333	0.000238447	0.0122869	-	-	-
WVol	Astrocytes	ENSG00000159063	ALG8	protein_coding	-0.0267452	0.00575604	0.0902555	0.121353	-0.0267452	0.00207697	-	-	0.0331286	-0.0312695	2.37428e-05	0.00195617	-0.0121529	0.213412	0.366649
Left insula	Oligodendrocytes	ENSG00000159202	UBE2Z	protein_coding	-0.0816559	0.000516381	0.497658	0.054109	-0.0816559	7.0973e-05	-	-	0.00372985	-0.0537779	0.0297347	0.47314	-0.0672576	0.000329644	0.0114724
Right transverse temporal	Oligodendrocytes	ENSG00000159202	UBE2Z	protein_coding	-0.102121	0.000647537	0.981834	0.0580753	-0.102121	0.000103601	-	-	0.00481529	-0.0411056	0.0766954	0.932194	-0.0827667	0.000463639	0.0152732
Right medial orbitofrontal	Oligodendrocytes	ENSG00000159202	UBE2Z	protein_coding	-0.077342	0.000589132	0.252155	0.0563475	-0.077342	8.8549e-05	-	-	0.00429273	-0.0719391	0.0051448	0.128118	-0.059978	0.000792702	0.0236866
Right insula	Oligodendrocytes	ENSG00000159202	UBE2Z	protein_coding	-0.0683547	0.00250583	0.149958	0.0952355	-0.0683547	0.000849932	-	-	0.0195788	-0.0494717	0.0465784	0.651825	-0.0578505	0.00148469	0.0377645
GVol	Oligodendrocytes	ENSG00000159202	UBE2Z	protein_coding	-0.0283485	0.00752479	0.477803	0.128168	-0.0283485	0.0039516	-	-	0.0470463	-0.0723107	0.00433654	0.112348	-0.0318512	0.000433508	0.0144415
Left cerebellum exterior	Inhibitory neurons	ENSG00000160282	FTCD	protein_coding	0.0444858	0.00213045	0.641469	0.091223	0.0430128	0.000719601	-	-	0.0175378	0.0635721	0.0782729	0.945292	0.0424996	0.000716403	0.0218706
Average_FA	Excitatory neurons	ENSG00000161692	DBF4B	protein_coding	-0.0772873	0.000582134	0.222179	0.0563475	-0.078778	9.08127e-05	-	-	0.00437299	-0.0177286	0.341977	1	-0.0744457	0.000160072	0.00606305
SS_FA	Astrocytes	ENSG00000161692	DBF4B	protein_coding	-0.103206	2.17585e-06	0.0645438	0.0023027	-0.103206	1.1262e-09	-	-	2.90964e-07	-0.0494268	0.106531	1	-0.106754	7.88557e-07	4.44325e-05
RLIC_FA	Astrocytes	ENSG00000161692	DBF4B	protein_coding	-0.0810003	6.68894e-05	0.0879231	0.0197315	-0.0810003	2.61383e-06	-	-	0.000271751	-0.0371863	0.189088	1	-0.0874776	1.65806e-05	0.00077462
SCC_FA	Excitatory neurons	ENSG00000161692	DBF4B	protein_coding	-0.0877087	0.000336008	0.158948	0.0439822	-0.086778	6.31386e-05	-	-	0.00342222	-0.00638343	0.699065	1	-0.0820741	0.000113102	0.00446699
SCC_FA	Astrocytes	ENSG00000161692	DBF4B	protein_coding	-0.0819414	6.58101e-05	0.167281	0.0197315	-0.0819414	2.53413e-06	-	-	0.000266028	-0.0181497	0.49883	1	-0.0690638	0.000330245	0.0114798
Average_FA	Astrocytes	ENSG00000161692	DBF4B	protein_coding	-0.0666394	0.000297884	0.0560751	0.0410562	-0.0666394	3.73232e-05	-	-	0.00230709	-0.0452406	0.138972	1	-0.0590656	0.00081906	0.0242537
SS_FA	Oligodendrocytes	ENSG00000161692	DBF4B	protein_coding	-	-	-	-	-0.110609	8.73521e-07	0.0910623	-	0.000113864	-0.0317589	0.14099	1	-0.0893313	5.64579e-07	3.25563e-05
ACR_FA	Oligodendrocytes	ENSG00000161692	DBF4B	protein_coding	-0.0617892	0.000612101	0.18455	0.0573263	-0.0800525	0.000387892	0.0741401	-	0.0115981	-0.058628	0.010743	0.220479	-0.0462475	0.00135367	0.0352803
PTR_FA	Oligodendrocytes	ENSG00000161692	DBF4B	protein_coding	-0.0692156	0.000278952	0.111265	0.0401817	-0.0939856	0.000199615	0.0548558	-	0.00734338	-0.0390256	0.0689705	0.868131	-0.0565553	0.000227251	0.00826651
PTR_FA	Astrocytes	ENSG00000161692	DBF4B	protein_coding	-0.0737185	0.000145045	0.0637854	0.0299028	-0.0737185	1.0832e-05	-	-	0.000876841	-0.0458925	0.115426	1	-0.0618779	0.000759153	0.0228922
RLIC_FA	Oligodendrocytes	ENSG00000161692	DBF4B	protein_coding	-0.0745295	0.000165129	0.109827	0.0306439	-0.0932769	2.48602e-05	0.102293	-	0.00169493	-0.032107	0.141503	1	-0.0619889	0.000109405	0.00433256
SCC_FA	Oligodendrocytes	ENSG00000161692	DBF4B	protein_coding	-0.0711382	0.000316855	0.157971	0.0423698	-0.0862716	1.13291e-05	0.150873	-	0.000908558	-0.0197191	0.304371	1	-0.0717059	2.70666e-05	0.0012187
PTR_FA	Excitatory neurons	ENSG00000161692	DBF4B	protein_coding	-0.0853382	0.000296438	0.218563	0.0410562	-0.0906915	1.38308e-05	-	-	0.00104509	-0.0201381	0.278971	1	-0.0827917	6.34816e-05	0.00265242
RLIC_FA	Excitatory neurons	ENSG00000161692	DBF4B	protein_coding	-0.0918899	0.000177081	0.19524	0.0319404	-0.0929512	1.49425e-05	-	-	0.00111348	-0.0171357	0.329667	1	-0.0916349	2.20117e-05	0.00100797
SS_FA	Excitatory neurons	ENSG00000161692	DBF4B	protein_coding	-0.107184	2.04609e-05	0.0686907	0.0101502	-0.113956	6.64683e-08	-	-	1.24149e-05	-0.01997	0.301205	1	-0.109827	1.11341e-06	6.16797e-05
BCC_FA	Endothelial cells	ENSG00000162383	SLC1A7	protein_coding	0.0291984	0.00440805	0.240944	0.112333	0.0291984	0.0015899	-	-	0.0284285	0.022625	0.000826974	0.0325322	0.0178384	0.0322418	0.175234
GCC_FA	Endothelial cells	ENSG00000162383	SLC1A7	protein_coding	0.0262152	0.00702669	0.466677	0.125799	0.0262152	0.00313313	-	-	0.0422812	0.0260527	0.000122647	0.00741389	0.018037	0.024847	0.1627
GCC_FA	Excitatory neurons	ENSG00000162434	JAK1	protein_coding	-0.067423	0.00143863	0.951469	0.0793862	-0.0680858	0.000248853	-	-	0.00858275	-0.0391806	0.172379	1	-0.0707558	0.000509441	0.0166155
FXST_FA	Excitatory neurons	ENSG00000162434	JAK1	protein_coding	-0.0691837	0.00083057	0.703845	0.0643461	-0.0688641	0.000120173	-	-	0.00531794	-0.0317467	0.285548	1	-0.0682606	0.000528926	0.0171753
PLIC_FA	Excitatory neurons	ENSG00000162434	JAK1	protein_coding	-	-	-	-	-0.121458	3.65918e-10	-	-	1.03635e-07	-0.0257218	0.490793	1	-0.0859729	0.000161275	0.00610081
RLIC_FA	Excitatory neurons	ENSG00000162434	JAK1	protein_coding	-0.0995771	5.71614e-05	0.289879	0.0181482	-0.0995266	4.32844e-07	-	-	6.48454e-05	-0.0156341	0.617359	1	-0.0811784	0.000261579	0.00935673
SFO_FA	Excitatory neurons	ENSG00000162434	JAK1	protein_coding	-0.0949199	8.35556e-05	0.894948	0.0221067	-0.0942899	1.24891e-06	-	-	0.000153083	-0.0217199	0.452457	1	-0.0871914	9.79017e-05	0.00392962
SLF_FA	Excitatory neurons	ENSG00000162434	JAK1	protein_coding	-0.0860362	0.000241015	0.738388	0.0381083	-0.085291	1.27468e-05	-	-	0.000981544	-0.0154819	0.601589	1	-0.0762493	0.000414695	0.0138459
Right lingual	Inhibitory neurons	ENSG00000162461	SLC25A34	protein_coding	0.0447848	0.00319218	0.101723	0.0987675	0.0447848	0.00101982	-	-	0.0220612	0.0711037	0.259072	1	0.045235	0.0015946	0.0398745
Left inferior temporal	Excitatory neurons	ENSG00000163364	LINC01116	lincRNA	-0.0324706	0.00120162	0.312125	0.074625	-0.0324706	0.000644881	-	-	0.016396	-0.0303625	0.120471	1	-0.0297452	0.00172827	0.041806
EC_FA	Excitatory neurons	ENSG00000163596	ICA1L	protein_coding	-0.0860759	0.000609709	0.172045	0.0572712	-0.0968485	4.10296e-13	0.860054	0.988788	1.94535e-10	-0.0163238	0.679038	1	-0.0930293	0.000651293	0.0203448
SCR_FA	Excitatory neurons	ENSG00000163596	ICA1L	protein_coding	-0.0968322	0.000258724	0.735229	0.039875	-0.0984719	1.1337e-12	0.976424	0.885577	4.70334e-10	-0.00898547	0.773823	1	-0.086629	0.00162965	0.0403418
Average_FA	Excitatory neurons	ENSG00000163596	ICA1L	protein_coding	-0.101263	7.0295e-05	0.474259	0.0197504	-0.110403	1.34968e-17	0.913281	0.933236	1.05879e-14	-0.00835289	0.792704	1	-0.108908	9.12923e-05	0.0036944
Right caudate	Excitatory neurons	ENSG00000163596	ICA1L	protein_coding	0.114158	0.000154789	0.317972	0.0305519	0.104895	1.77389e-11	0.937449	0.923863	6.02649e-09	0.0709688	0.1642	1	0.097067	0.0018032	0.0429382
BCC_FA	Excitatory neurons	ENSG00000163596	ICA1L	protein_coding	-0.0817724	0.00115901	0.644129	0.0733305	-0.0862527	1.99141e-10	0.976585	0.970933	5.80549e-08	-0.000166609	0.992647	1	-0.0869983	0.001249	0.0331968
SLF_FA	Excitatory neurons	ENSG00000163596	ICA1L	protein_coding	-	-	-	-	-0.0977665	9.04639e-13	0.901299	0.819396	3.82662e-10	-0.0688337	0.0556471	0.744098	-0.106545	0.000200285	0.00739679
PTR_FA	Excitatory neurons	ENSG00000163596	ICA1L	protein_coding	-0.0830845	0.000893537	0.923282	0.066699	-0.087821	5.64043e-11	0.847228	0.830255	1.78943e-08	-0.00117424	0.965797	1	-0.0818228	0.00194575	0.0452154
ACR_FA	Excitatory neurons	ENSG00000163596	ICA1L	protein_coding	-0.163165	8.7308e-08	0.4703	0.000541917	-0.17053	4.29199e-40	0.960928	0.855447	1.15739e-36	-0.0440172	0.214727	1	-0.150374	3.67234e-06	0.000190923
SLF_FA	Oligodendrocytes	ENSG00000163629	PTPN13	protein_coding	-0.0545233	0.0020774	0.382054	0.0905981	-0.0645079	2.22733e-07	0.671818	0.576888	3.5725e-05	-0.0121458	0.0620014	0.805904	-0.0425544	0.00161776	0.0402716
FX_FA	Oligodendrocytes	ENSG00000163629	PTPN13	protein_coding	-0.0513481	0.000749554	0.144785	0.0628213	-0.044698	2.44286e-05	0.756324	0.591584	0.0016779	-0.0152954	0.0188311	0.336962	-0.0356087	0.00163758	0.0404703
Cerebellar vermal lobules VI VII	Excitatory neurons	ENSG00000163749	CCDC158	protein_coding	-0.0568286	0.00758583	0.309303	0.128553	-0.0568286	0.00327155	-	-	0.0431005	-0.0295734	0.000623451	0.0260375	-0.0477041	0.0176483	0.146075
Right caudate	Excitatory neurons	ENSG00000163749	CCDC158	protein_coding	-0.0536792	0.00631671	0.528813	0.123964	-0.0536792	0.00250282	-	-	0.0370198	-0.0338868	8.75699e-05	0.00573653	-0.0502208	0.00737859	0.102332
Left caudate	Excitatory neurons	ENSG00000163749	CCDC158	protein_coding	-0.0587543	0.00318338	0.383929	0.0987497	-0.0587543	0.000874719	-	-	0.019958	-0.0357046	3.56004e-05	0.00275794	-0.052195	0.00555616	0.0886425
Right pallidum	Excitatory neurons	ENSG00000163885	CCDC37	protein_coding	-0.0875658	0.00292867	0.20987	0.0975829	-0.0875658	0.000626211	-	-	0.0160633	-0.0242168	0.00101557	0.0379145	-0.0773671	1.61497e-37	3.82191e-35
Left pallidum	Excitatory neurons	ENSG00000163885	CCDC37	protein_coding	-0.0775082	0.00710466	0.470676	0.125799	-0.0775082	0.00262973	-	-	0.0379438	-0.0244181	0.000923696	0.0354164	-0.0688957	6.61427e-31	1.15777e-28
Right caudal anterior cingulate	Excitatory neurons	ENSG00000164048	ZNF589	protein_coding	0.0649837	0.012541	0.343899	0.142507	0.0810347	4.70277e-05	0.31494	-	0.00272723	0.00974457	0.58763	1	0.0718813	0.00192216	0.0448522
Cerebellar vermal lobules I	Astrocytes	ENSG00000164106	SCRG1	protein_coding	-	-	-	-	-0.0882358	0.00164392	-	-	0.0288924	-0.293664	1.11359e-16	1.14895e-13	-0.0907715	0.0018399	0.0435075
SS_FA	Astrocytes	ENSG00000164106	SCRG1	protein_coding	-0.0680824	0.00568864	0.159286	0.12111	-0.0680824	0.00349373	-	-	0.044392	-0.16681	6.85674e-10	2.23939e-07	-0.0644715	0.00687803	0.0993
WVol	Oligodendrocytes	ENSG00000166173	LARP6	protein_coding	0.0564452	2.32605e-05	0.917633	0.0108874	0.0564452	1.83817e-07	-	-	3.00416e-05	0.0212621	0.575199	1	0.0555957	1.57888e-05	0.000741372
Left caudal anterior cingulate	Microglia	ENSG00000166750	SLFN5	protein_coding	-0.0406844	0.00697127	0.993976	0.125573	-0.0406844	0.00333548	-	-	0.0434918	-0.0112744	0.804878	1	-0.0422958	3.17625e-39	7.89579e-37
FXST_FA	Astrocytes	ENSG00000166788	SAAL1	protein_coding	0.0457264	0.00193837	0.604552	0.0874276	0.0457264	0.000620997	-	-	0.0159866	0.0110773	0.633467	1	0.0392712	0.0020367	0.0469235
Left ventral DC	Excitatory neurons	ENSG00000167720	SRR	protein_coding	0.0480709	0.00554889	0.928173	0.119693	0.0480709	0.00266455	-	-	0.0381816	0.0661143	0.0408794	0.591396	0.0541379	0.000825484	0.0243637
Right pallidum	Excitatory neurons	ENSG00000167720	SRR	protein_coding	0.0669287	0.00340766	0.982247	0.101937	0.0669287	0.00135532	-	-	0.0258633	0.0422118	0.180784	1	0.0680739	0.00110008	0.0301042
Left hippocampus	Excitatory neurons	ENSG00000167720	SRR	protein_coding	0.0613236	0.00453658	0.808173	0.11315	0.0613236	0.00202188	-	-	0.0324592	0.0368412	0.267355	1	0.0624669	0.00155765	0.0391491
CGC_FA	Excitatory neurons	ENSG00000167720	SRR	protein_coding	0.0674386	0.00134464	0.906181	0.0767246	0.0674386	0.000345009	-	-	0.0107246	0.0219853	0.348628	1	0.0583102	0.00182373	0.0432424
Left caudate	Excitatory neurons	ENSG00000167720	SRR	protein_coding	0.0717263	0.00287544	0.889647	0.0970592	0.0717263	0.00106412	-	-	0.0226506	0.0365839	0.250555	1	0.0671399	0.00197052	0.0456476
Left pallidum	Excitatory neurons	ENSG00000167720	SRR	protein_coding	0.0758826	0.00125037	0.965889	0.0754809	0.0758826	0.000308566	-	-	0.00993538	0.0165584	0.600108	1	0.0634578	0.00220016	0.0492517
RLIC_FA	Astrocytes	ENSG00000168071	CCDC88B	protein_coding	0.0651907	0.00529276	0.319058	0.117669	0.0616683	0.00365821	-	-	0.0451801	0.0225304	6.30081e-06	0.000639906	0.0480185	0.0163865	0.142053
FXST_FA	Astrocytes	ENSG00000168071	CCDC88B	protein_coding	-0.0580011	0.00616547	0.286115	0.123845	-0.0573321	0.00296168	-	-	0.0408649	-0.0202509	4.93391e-05	0.00357803	-0.038463	0.0327658	0.176168
PCR_FA	Astrocytes	ENSG00000168071	CCDC88B	protein_coding	0.0670503	0.00441471	0.914275	0.112333	0.0647511	0.00234854	-	-	0.0356295	0.0297984	2.3443e-09	6.44995e-07	0.0660574	0.00162811	0.0403418
CSF	Oligodendrocytes	ENSG00000168385	2024-09-02	protein_coding	0.0631914	0.0021788	0.240044	0.0921103	0.0631914	0.00100544	-	-	0.0218605	0.0343946	0.0956501	1	0.0556168	0.00101023	0.0281144
Left cuneus	Excitatory neurons	ENSG00000168803	ADAL	protein_coding	-0.0463168	0.0328235	0.982007	0.168658	-0.0493752	0.000105924	0.972359	0.854447	0.00487144	-0.0324469	0.145258	1	-0.0606292	0.00112462	0.0305776
Left paracentral	Excitatory neurons	ENSG00000168803	ADAL	protein_coding	-0.0776106	0.000528799	0.248099	0.0544842	-0.0689182	1.65856e-08	0.837227	0.883118	3.5602e-06	-0.038193	0.122529	1	-0.0547214	0.00166105	0.0406999
Left insula	Astrocytes	ENSG00000168917	SLC35G2	protein_coding	-	-	-	-	-0.0745351	7.78253e-05	-	-	0.00396441	-0.0250151	0.602628	1	-0.0728636	0.00130288	0.034217
GCC_FA	Astrocytes	ENSG00000168917	SLC35G2	protein_coding	-	-	-	-	0.0715726	0.000169708	-	-	0.00662045	0.0194446	0.585484	1	0.0694478	0.00211972	0.0481545
Left caudal anterior cingulate	Astrocytes	ENSG00000168917	SLC35G2	protein_coding	-	-	-	-	-0.0798226	0.000165221	-	-	0.00650422	-0.045203	0.34411	1	-0.0790639	0.00188066	0.044073
FXST_FA	OPCs	ENSG00000169629	RGPD8	protein_coding	-0.0770858	0.000288488	0.19835	0.0407075	-0.0770858	7.79489e-06	-	-	0.000665208	-0.000256365	0.988929	1	-0.0517973	2.69202e-22	3.4624e-20
FX_FA	OPCs	ENSG00000169629	RGPD8	protein_coding	-0.0487169	0.00628515	0.149117	0.123964	-0.0487169	0.00232967	-	-	0.0354179	-0.0125973	0.625172	1	-0.0333486	2.54016e-07	1.51498e-05
Average_FA	OPCs	ENSG00000169629	RGPD8	protein_coding	-0.052814	0.00739277	0.383431	0.127134	-0.052814	0.00297234	-	-	0.0409465	-0.00570945	0.810859	1	-0.0387587	9.20378e-14	7.89178e-12
ALIC_FA	Excitatory neurons	ENSG00000170946	DNAJC24	protein_coding	-	-	-	-	0.0946999	3.26693e-16	0.931782	0.928225	2.27346e-13	0.0552987	0.0752088	0.922771	0.0801487	0.000118977	0.00466168
Right hippocampus	Inhibitory neurons	ENSG00000171044	XKR6	protein_coding	0.109527	0.0108157	0.232336	0.137618	0.0989224	0.000117698	0.710116	-	0.00524607	0.036038	4.87532e-06	0.000519542	0.0821589	0.0202579	0.153476
FXST_FA	Inhibitory neurons	ENSG00000171044	XKR6	protein_coding	0.0864277	0.0218402	0.424051	0.156108	0.0873357	0.000154091	0.971712	-	0.00624266	0.0307305	1.49415e-07	2.68102e-05	0.0910362	0.00573929	0.090373
Right pallidum	Inhibitory neurons	ENSG00000171044	XKR6	protein_coding	-0.129577	0.0053113	0.667777	0.117669	-0.121561	6.93234e-06	0.790162	-	0.000600608	-0.0442199	1.98096e-08	4.40831e-06	-0.114205	0.00345554	0.0669195
Left hippocampus	Inhibitory neurons	ENSG00000171044	XKR6	protein_coding	0.0910692	0.0285365	0.670686	0.16371	0.0834653	0.00116132	0.7895	-	0.023747	0.0315918	6.09141e-05	0.00425433	0.0772881	0.0270706	0.166813
Brain stem	Inhibitory neurons	ENSG00000171044	XKR6	protein_coding	-0.0766406	0.0432838	0.150633	0.179481	-0.0856922	0.000303959	0.730887	-	0.0098532	-0.0332051	2.57232e-05	0.00210028	-0.0631439	0.0493996	0.199932
Right rostral middle frontal	Inhibitory neurons	ENSG00000171044	XKR6	protein_coding	-0.0644137	0.0588284	0.433884	0.193805	-0.0828528	0.000116737	0.440206	-	0.00522485	-0.0385124	1.01556e-06	0.000139379	-0.0747465	0.0130277	0.131637
Left cerebellum exterior	Inhibitory neurons	ENSG00000171044	XKR6	protein_coding	-0.0769685	0.040184	0.788062	0.176833	-0.0872359	0.000192218	0.692834	-	0.00712496	-0.0385072	1.02429e-06	0.000139639	-0.0874981	0.00795074	0.105637
Left pallidum	Inhibitory neurons	ENSG00000171044	XKR6	protein_coding	-0.170005	0.000767912	0.334238	0.0631617	-0.149714	3.65891e-08	0.502515	-	7.20854e-06	-0.053677	9.42027e-12	4.54949e-09	-0.136529	0.000929617	0.026697
Right lateral orbitofrontal	Inhibitory neurons	ENSG00000171044	XKR6	protein_coding	0.0625398	0.0552307	0.667244	0.190118	0.0687873	0.00081183	0.784243	-	0.0189789	0.0356957	5.96749e-06	0.00061291	0.0717454	0.012095	0.127009
SCR_FA	Inhibitory neurons	ENSG00000171044	XKR6	protein_coding	-0.0866919	0.0345358	0.963351	0.170284	-0.0901216	0.000404567	0.903437	-	0.0119231	-0.026986	3.82346e-06	0.00041825	-0.0911483	0.0103495	0.119976
Left middle temporal	Inhibitory neurons	ENSG00000171044	XKR6	protein_coding	0.0847918	0.0202401	0.191547	0.153633	0.110622	1.84415e-06	0.297446	-	0.000210497	0.0529373	1.90577e-11	8.65161e-09	0.107308	0.00141251	0.0363981
UNC_FA	Inhibitory neurons	ENSG00000171044	XKR6	protein_coding	-0.149045	0.00113245	0.329414	0.0733305	-0.133832	9.69979e-08	0.584836	-	1.7131e-05	-0.0382762	5.58345e-11	2.30429e-08	-0.120413	0.00135482	0.0352803
PCR_FA	Inhibitory neurons	ENSG00000171044	XKR6	protein_coding	-0.0943021	0.023077	0.972373	0.156545	-0.0929647	0.000260539	0.962235	-	0.0088793	-0.0279059	1.76896e-06	0.000224317	-0.0942844	0.00832649	0.108318
Right middle temporal	Inhibitory neurons	ENSG00000171044	XKR6	protein_coding	0.0430799	0.201821	0.122892	0.339005	0.0695657	0.00342486	0.279182	-	0.0439004	0.03469	1.09533e-05	0.00101067	0.0694754	0.0219084	0.157156
Left superior temporal	Inhibitory neurons	ENSG00000171044	XKR6	protein_coding	-0.0646947	0.0659249	0.516722	0.20028	-0.0649468	0.00355808	0.991864	-	0.0446399	-0.0320507	4.85128e-05	0.0035579	-0.0689269	0.0236768	0.160219
Left isthmus cingulate	Inhibitory neurons	ENSG00000171044	XKR6	protein_coding	0.0660533	0.0990553	0.0836396	0.231158	0.0798381	0.0018513	0.628191	-	0.0308037	0.0366094	3.70012e-06	0.000408692	0.0840365	0.0183966	0.148744
Left ventral DC	Inhibitory neurons	ENSG00000171044	XKR6	protein_coding	-0.0492355	0.126002	0.756985	0.259229	-0.0592644	0.00425346	0.663198	-	0.0491878	-0.028957	0.000237893	0.0122723	-0.0574997	0.0396551	0.18662
Right ventral DC	Inhibitory neurons	ENSG00000171044	XKR6	protein_coding	-0.0640389	0.0509451	0.64943	0.186275	-0.0724454	0.000438321	0.713501	-	0.0125963	-0.0345227	1.17849e-05	0.00107	-0.0660424	0.0198835	0.152642
IFO_FA	Inhibitory neurons	ENSG00000171044	XKR6	protein_coding	0.213184	6.31716e-05	0.166588	0.0196631	0.171547	4.85065e-06	0.137725	-	0.00044815	0.0511585	1.86132e-18	2.41424e-15	0.153672	0.000213736	0.00786412
Right cerebellum exterior	Inhibitory neurons	ENSG00000171044	XKR6	protein_coding	-0.0628209	0.084189	0.637419	0.217651	-0.0679949	0.00334232	0.840826	-	0.0435001	-0.031675	5.89825e-05	0.00415136	-0.0719356	0.0230674	0.159192
Left cerebellum white matter	Excitatory neurons	ENSG00000171055	FEZ2	protein_coding	-0.0952871	0.00047602	0.0728276	0.0517574	-0.0952871	2.56503e-05	-	-	0.00173194	-0.0632956	0.122384	1	-0.0909082	0.000486245	0.0159116
Right cerebellum exterior	Excitatory neurons	ENSG00000171055	FEZ2	protein_coding	-0.0697803	0.00301789	0.587814	0.0986508	-0.0697803	0.000759907	-	-	0.0181243	-0.046215	0.251908	1	-0.07551	0.000969943	0.027454
Right cerebellum white matter	Excitatory neurons	ENSG00000171055	FEZ2	protein_coding	-	-	-	-	-0.0925462	3.42792e-05	-	-	0.00217182	-0.0614819	0.134221	1	-0.0859726	0.000745707	0.0226484
Right basal forebrain	Microglia	ENSG00000171298	GAA	protein_coding	-	-	-	-	0.0720847	0.00111412	-	-	0.0232714	0.0329323	0.00111602	0.040019	-	-	-
Cerebellar vermal lobules VIII	Excitatory neurons	ENSG00000172071	EIF2AK3	protein_coding	0.0992495	0.000723331	0.402067	0.0615685	0.11781	2.9023e-05	-	-	0.0019118	0.0439315	4.57281e-06	0.000494266	0.0835777	0.000914992	0.0263301
Right putamen	Excitatory neurons	ENSG00000172071	EIF2AK3	protein_coding	-	-	-	-	-0.0798744	0.00316747	-	-	0.0424949	-0.0336634	0.000484432	0.0214345	-0.0329574	0.140578	0.296173
CST_FA	Excitatory neurons	ENSG00000172728	FUT10	protein_coding	-0.0733868	0.00110416	0.954905	0.0730331	-0.0771192	0.000224362	-	-	0.00799273	-0.0154972	0.544747	1	-0.0718713	0.000974427	0.027454
CST_FA	Oligodendrocytes	ENSG00000172728	FUT10	protein_coding	-0.0558827	0.00224327	0.930249	0.0931001	-0.0562827	0.000515692	-	-	0.014172	-0.0106216	0.78194	1	-0.0591563	0.00187026	0.0439445
Left rostral middle frontal	Astrocytes	ENSG00000173041	ZNF680	protein_coding	0.0709738	0.00667325	0.103501	0.124873	0.0530527	0.00240577	0.28295	-	0.0361041	0.0333604	7.31659e-05	0.00496636	0.0344799	0.0828412	0.236637
SS_FA	Oligodendrocytes	ENSG00000173821	RNF213	protein_coding	0.0412362	0.000625993	0.766401	0.0576873	0.0412362	0.000257685	-	-	0.00879595	0.0274612	0.00986835	0.20683	0.0429753	0.000345811	0.0119367
Average_FA	Oligodendrocytes	ENSG00000173821	RNF213	protein_coding	0.034529	0.00232174	0.966757	0.0938604	0.034529	0.00133813	-	-	0.0257476	0.0222632	0.0367911	0.549968	0.0354504	0.00162001	0.0402716
EC_FA	Oligodendrocytes	ENSG00000173821	RNF213	protein_coding	0.0348671	0.00284209	0.807707	0.0970488	0.0348671	0.00171121	-	-	0.0294824	0.0230503	0.0304974	0.482401	0.0363867	0.00174039	0.0418911
ACR_FA	Oligodendrocytes	ENSG00000173821	RNF213	protein_coding	0.0410149	0.000367473	0.315251	0.0450459	0.0410149	0.000128302	-	-	0.00553631	0.0207658	0.0506975	0.693699	0.0414884	0.000280139	0.00988911
Right cerebellum exterior	Oligodendrocytes	ENSG00000173988	LRRC63	protein_coding	-0.0805957	0.00372123	0.958925	0.105424	-0.0805957	0.00150873	-	-	0.0275308	-0.00817705	0.843532	1	-0.074746	0.00219729	0.0492425
PTR_FA	Astrocytes	ENSG00000174226	SNX31	protein_coding	-0.0495825	9.08299e-06	0.429388	0.00613566	-0.049943	4.82795e-07	-	-	6.99015e-05	-0.0141629	0.482891	1	-0.034006	0.000109087	0.00432573
Brain stem	Astrocytes	ENSG00000174226	SNX31	protein_coding	0.0415988	7.64041e-05	0.193094	0.0206785	0.0419405	1.17595e-05	-	-	0.00092425	0.0350257	0.195074	1	0.0321221	0.000241615	0.00869503
PCR_FA	Astrocytes	ENSG00000174226	SNX31	protein_coding	-0.0535291	4.26178e-06	0.522756	0.00346941	-0.0532427	2.00738e-07	-	-	3.24383e-05	-0.0188991	0.33491	1	-0.0347929	0.000116076	0.00456011
SLF_FA	Astrocytes	ENSG00000174226	SNX31	protein_coding	-0.0475005	2.48779e-05	0.508352	0.0112591	-0.0478051	2.37546e-06	-	-	0.000253065	-0.0238921	0.219908	1	-0.0284263	0.00126029	0.0332577
PLIC_FA	Astrocytes	ENSG00000174226	SNX31	protein_coding	-0.0425079	0.000108423	0.592247	0.024765	-0.0411646	4.1879e-05	-	-	0.00249229	-0.0206615	0.27028	1	-0.0277187	0.0010634	0.0292901
Average_FA	Astrocytes	ENSG00000174226	SNX31	protein_coding	-0.0606053	1.12703e-07	0.631599	0.000541917	-0.0599952	3.675e-10	-	-	1.03635e-07	-0.0252732	0.201483	1	-0.0413184	2.79168e-06	0.000147471
SCR_FA	Astrocytes	ENSG00000174226	SNX31	protein_coding	-0.0440205	8.83743e-05	0.913978	0.0228114	-0.0438168	1.9113e-05	-	-	0.00136306	-0.0116875	0.528831	1	-0.0283493	0.00101924	0.0283374
SS_FA	Astrocytes	ENSG00000174226	SNX31	protein_coding	-0.0510277	6.80828e-06	0.238939	0.00480347	-0.0518002	2.45167e-07	-	-	3.88896e-05	-0.0149731	0.47105	1	-0.0359982	6.50925e-05	0.00270723
Right caudal anterior cingulate	Oligodendrocytes	ENSG00000174705	SH3PXD2B	protein_coding	-	-	-	-	0.0876342	0.00363748	-	-	0.0450597	0.0350259	0.000299965	0.014567	-	-	-
Left middle temporal	Oligodendrocytes	ENSG00000174705	SH3PXD2B	protein_coding	-	-	-	-	-0.0639214	0.00368428	-	-	0.045346	-0.035689	0.000229755	0.0119475	-	-	-
Left lateral ventricle	Excitatory neurons	ENSG00000175164	ABO	processed_transcript	0.0306297	0.17245	0.528972	0.308542	0.0438362	0.00389384	0.524235	-	0.0466159	0.0342289	0.000823828	0.0324365	0.041129	0.0229829	0.159023
Right lateral ventricle	Excitatory neurons	ENSG00000175164	ABO	processed_transcript	0.0335452	0.134579	0.199478	0.268449	0.0509189	0.000719868	0.328491	-	0.0175378	0.0424215	3.41607e-05	0.00266918	0.0492262	0.00751393	0.103097
Brain stem	Excitatory neurons	ENSG00000175581	MRPL48	protein_coding	-	-	-	-	-0.0628253	7.78253e-05	-	-	0.00396441	-0.000401411	0.990758	1	-0.0614036	0.00115167	0.0310564
Right ventral DC	Astrocytes	ENSG00000176681	LRRC37A	protein_coding	-0.037448	0.00127183	0.732397	0.0757587	-0.0396342	2.75541e-18	0.999764	0.816296	2.42622e-15	-0.0257914	0.00123929	0.0433772	-0.0320488	1.16484e-05	0.000557577
ACR_FA	Astrocytes	ENSG00000176681	LRRC37A	protein_coding	-0.0709739	2.01514e-06	0.666947	0.00220616	-0.0724606	5.13994e-44	0.999136	0.937121	1.70591e-40	-0.028734	1.90803e-06	0.000237045	-0.0578587	3.83706e-10	2.77525e-08
Left lingual	Astrocytes	ENSG00000176681	LRRC37A	protein_coding	-0.0524353	7.6855e-05	0.798255	0.0206785	-0.0525708	2.37963e-26	0.999333	0.954323	3.80264e-23	-0.033589	2.8667e-05	0.00230744	-0.0460504	2.91902e-08	1.88538e-06
CGC_FA	Astrocytes	ENSG00000176681	LRRC37A	protein_coding	-0.0507985	0.000308836	0.943133	0.0416019	-0.0499997	1.78591e-20	0.999996	0.958897	1.85447e-17	-0.0220519	0.000204791	0.0108229	-0.0393471	6.32275e-06	0.000317554
Left pars triangularis	Astrocytes	ENSG00000176681	LRRC37A	protein_coding	0.056806	0.000963998	0.112118	0.0687774	0.0643381	1.02819e-21	0.995635	0.634697	1.1616e-18	0.0323059	6.4593e-05	0.00445642	0.0544558	6.74774e-07	3.83725e-05
Right basal forebrain	Astrocytes	ENSG00000176681	LRRC37A	protein_coding	0.0311212	0.0542141	0.789436	0.188801	0.0356959	9.21993e-08	0.999099	0.793939	1.64381e-05	0.0182387	0.0220363	0.377544	0.0342598	0.000961348	0.0273493
Right entorhinal	Astrocytes	ENSG00000176681	LRRC37A	protein_coding	0.0384193	0.00825641	0.0608959	0.13051	0.0478139	3.64058e-16	0.978884	0.522492	2.49328e-13	0.0263166	0.00108743	0.0393453	0.0416104	1.04587e-05	0.000507197
FXST_FA	Astrocytes	ENSG00000176681	LRRC37A	protein_coding	-0.0911839	1.88522e-08	0.950051	0.000299269	-0.0890311	6.7182e-69	0.998458	0.823718	9.66212e-65	-0.0394249	1.04198e-10	4.06703e-08	-0.0720337	7.3872e-14	6.40845e-12
Right putamen	Astrocytes	ENSG00000176681	LRRC37A	protein_coding	0.0295024	0.0437169	0.0609225	0.180101	0.0394968	5.82427e-11	0.984761	0.49899	1.83426e-08	0.0153243	0.0549213	0.736562	0.0294347	0.00164639	0.0405188
Left entorhinal	Astrocytes	ENSG00000176681	LRRC37A	protein_coding	-	-	-	-	0.0592978	3.13944e-22	0.955602	0.37032	4.23294e-19	0.0314355	0.0001023	0.00643228	0.0447019	6.62464e-06	0.000331591
Left supramarginal	Astrocytes	ENSG00000176681	LRRC37A	protein_coding	-0.042817	0.00191648	0.923214	0.0872698	-0.0436269	1.05988e-15	0.999994	0.949699	6.62745e-13	-0.0237536	0.00294164	0.0836893	-0.0350819	4.84995e-05	0.00207628
Right lingual	Astrocytes	ENSG00000176681	LRRC37A	protein_coding	-0.0513021	5.27959e-05	0.734411	0.0171553	-0.0537137	4.27818e-30	0.998473	0.791576	7.69109e-27	-0.0346971	1.67391e-05	0.00146136	-0.0439475	3.11278e-08	2.00179e-06
WVol	Astrocytes	ENSG00000176681	LRRC37A	protein_coding	-0.0171187	0.00945236	0.862305	0.133915	-0.0179213	1.56377e-11	0.999901	0.887133	5.44117e-09	-0.0193675	0.0151332	0.282909	-0.0151236	0.000376558	0.0128038
Right parahippocampal	Astrocytes	ENSG00000176681	LRRC37A	protein_coding	0.0546476	0.00127531	0.88477	0.0758158	0.0602986	1.06252e-19	0.999064	0.703841	1.01874e-16	0.027631	0.000577871	0.0247021	0.0495006	3.79528e-06	0.000196623
Left fusiform	Astrocytes	ENSG00000176681	LRRC37A	protein_coding	-	-	-	-	-0.0334842	5.5748e-12	0.989885	0.599474	2.14759e-09	-0.0237022	0.00288457	0.0825668	-0.0343885	1.083e-05	0.000522977
Right lateral orbitofrontal	Astrocytes	ENSG00000176681	LRRC37A	protein_coding	-	-	-	-	0.0362515	1.12321e-15	0.970168	0.470566	6.82562e-13	0.023915	0.00286018	0.0820756	0.0253563	0.000406821	0.0136292
Left superior parietal	Astrocytes	ENSG00000176681	LRRC37A	protein_coding	0.0320655	0.0163523	0.258211	0.147901	0.0382635	1.82969e-12	0.99476	0.655755	7.51847e-10	0.0214552	0.00730086	0.165308	0.0315269	0.000220863	0.00806615
Left thalamus proper	Astrocytes	ENSG00000176681	LRRC37A	protein_coding	-0.0299476	0.00896919	0.718274	0.133199	-0.0276649	2.17388e-09	0.999629	0.825615	5.39047e-07	-0.0230835	0.00369865	0.0988138	-0.0259812	0.000403324	0.0135581
Left pallidum	Astrocytes	ENSG00000176681	LRRC37A	protein_coding	-0.0445302	0.0031752	0.742306	0.0987437	-0.0472842	3.14706e-15	0.99978	0.835377	1.8349e-12	-0.0239605	0.00270972	0.0787031	-0.0371456	8.86082e-05	0.00359562
Right pars orbitalis	Astrocytes	ENSG00000176681	LRRC37A	protein_coding	-0.0330503	0.0345904	0.459419	0.170383	-0.0343363	8.83895e-08	0.987709	0.994986	1.58902e-05	-0.0180008	0.0238463	0.399612	-0.0328296	0.000998856	0.0279217
EC_FA	Astrocytes	ENSG00000176681	LRRC37A	protein_coding	-0.0381961	0.00473031	0.957722	0.113689	-0.0400691	1.23211e-13	0.999719	0.902952	6.32866e-11	-0.0153529	0.00939238	0.198953	-0.032212	0.000159403	0.00605321
Left ventral DC	Astrocytes	ENSG00000176681	LRRC37A	protein_coding	-0.0348309	0.00257424	0.401889	0.0955441	-0.0370715	4.98523e-16	0.99967	0.805752	3.26454e-13	-0.0262577	0.000992356	0.037448	-0.0297449	4.40379e-05	0.0019053
Average_FA	Astrocytes	ENSG00000176681	LRRC37A	protein_coding	-0.0775214	5.21284e-07	0.828202	0.00110335	-0.0789619	1.87857e-51	0.999647	0.937253	7.36842e-48	-0.0338961	2.25728e-08	4.95042e-06	-0.0635418	1.63373e-11	1.25205e-09
ALIC_FA	Astrocytes	ENSG00000176681	LRRC37A	protein_coding	-0.087914	1.25732e-07	0.45001	0.000541917	-0.0940514	1.36481e-66	0.991917	0.654726	1.17773e-62	-0.0406852	2.91136e-11	1.29575e-08	-0.0778771	6.09926e-14	5.30671e-12
Left putamen	Astrocytes	ENSG00000176681	LRRC37A	protein_coding	-	-	-	-	0.0411872	7.25882e-12	0.985167	0.487775	2.69991e-09	0.0146949	0.0661284	0.843978	0.0314545	0.000780577	0.0234427
Right fusiform	Astrocytes	ENSG00000176681	LRRC37A	protein_coding	-0.034804	0.00406557	0.724986	0.109447	-0.034873	5.69976e-13	0.999921	0.973731	2.61619e-10	-0.0223364	0.00507777	0.127006	-0.0305977	6.70746e-05	0.00277123
BVol	Astrocytes	ENSG00000176681	LRRC37A	protein_coding	-0.0915425	1.78217e-07	0.166381	0.000628689	-0.0996017	3.15258e-66	0.978424	0.525335	1.71244e-62	-0.0507099	4.9917e-10	1.69111e-07	-0.078996	2.97418e-13	2.47837e-11
Right pallidum	Astrocytes	ENSG00000176681	LRRC37A	protein_coding	-0.0667076	3.64831e-05	0.594712	0.0142703	-0.0711781	6.69838e-33	0.999558	0.737351	1.37623e-29	-0.035613	1.03514e-05	0.000963255	-0.0545292	5.00905e-08	3.14602e-06
CGH_FA	Astrocytes	ENSG00000176681	LRRC37A	protein_coding	-0.0589468	5.25619e-05	0.189897	0.0171553	-0.066141	2.41368e-34	0.992789	0.592758	5.48109e-31	-0.0251876	2.62744e-05	0.0021376	-0.052688	1.03245e-08	6.86336e-07
GVol	Astrocytes	ENSG00000176681	LRRC37A	protein_coding	-0.0208284	0.00109698	0.302251	0.0728617	-0.0178135	8.68936e-13	0.995221	0.628726	3.74911e-10	-0.0234808	0.00317041	0.0885904	-0.0181596	1.43736e-05	0.000681409
Optic chiasm	Astrocytes	ENSG00000176681	LRRC37A	protein_coding	0.0602864	0.00208895	0.494951	0.0906121	0.0657008	1.87708e-17	0.999766	0.764898	1.44622e-14	0.0312134	9.70436e-05	0.00617835	0.0574381	4.1881e-06	0.000215841
Left postcentral	Astrocytes	ENSG00000176681	LRRC37A	protein_coding	-0.0324837	0.0149957	0.174653	0.146225	-0.0374363	5.14391e-12	0.998805	0.680343	1.99945e-09	-0.0241755	0.00247773	0.07371	-0.0325774	0.000131371	0.00507338
IFO_FA	Astrocytes	ENSG00000176681	LRRC37A	protein_coding	0.0394841	0.00455224	0.346953	0.11315	0.0416508	6.82295e-14	0.999977	0.864188	3.59004e-11	0.0139463	0.0184273	0.331031	0.0300284	0.000582956	0.018563
SCR_FA	Astrocytes	ENSG00000176681	LRRC37A	protein_coding	-	-	-	-	-0.0345517	6.94636e-10	0.992723	0.54955	1.8412e-07	-0.0111851	0.0577834	0.765002	-0.0289994	0.00101026	0.0281144
BCC_FA	Astrocytes	ENSG00000176681	LRRC37A	protein_coding	-0.0835926	3.27773e-07	0.715878	0.000863219	-0.0873018	5.53537e-57	0.999765	0.775428	2.65366e-53	-0.0363806	2.5683e-09	6.94006e-07	-0.0711024	3.70542e-12	2.93871e-10
Left parahippocampal	Astrocytes	ENSG00000176681	LRRC37A	protein_coding	0.040807	0.0112443	0.766614	0.138358	0.0472664	3.94952e-13	0.990882	0.71622	1.90622e-10	0.0274285	0.000645311	0.0267536	0.0384992	0.00017339	0.00650093
SFO_FA	Astrocytes	ENSG00000176681	LRRC37A	protein_coding	-0.0506109	0.00041215	0.740325	0.0477568	-0.0531816	5.04369e-22	0.999943	0.828804	6.35559e-19	-0.020081	0.000719229	0.0291655	-0.0414667	3.75648e-06	0.000194954
X3rd ventricle	Astrocytes	ENSG00000176681	LRRC37A	protein_coding	0.0512212	0.000465634	0.340873	0.0511537	0.0490975	3.35843e-18	0.999864	0.851645	2.84123e-15	0.026146	0.00107661	0.0391784	0.0394079	1.36263e-05	0.000648062
Left vessel	Astrocytes	ENSG00000176681	LRRC37A	protein_coding	0.0443143	0.0138105	0.96266	0.145206	0.0422123	7.22852e-09	0.999229	0.938702	1.63289e-06	0.0165869	0.0369896	0.552374	0.0383395	0.000712637	0.0218232
GCC_FA	Astrocytes	ENSG00000176681	LRRC37A	protein_coding	-0.0975984	1.09494e-08	0.91615	0.000299269	-0.101825	2.90824e-83	0.999199	0.735182	7.73463e-79	-0.0454455	2.3098e-13	1.51086e-10	-0.0790287	1.99114e-14	1.76353e-12
Brain stem	Astrocytes	ENSG00000176681	LRRC37A	protein_coding	-0.0416029	0.00175779	0.224069	0.0851031	-0.0469028	3.11287e-19	0.997918	0.670612	2.91973e-16	-0.0301072	0.000178201	0.00981514	-0.0411892	1.29574e-06	7.1114e-05
SCC_FA	Astrocytes	ENSG00000176681	LRRC37A	protein_coding	-0.0673702	1.47087e-05	0.952077	0.00791501	-0.0705097	7.04407e-36	0.997814	0.84171	1.78778e-32	-0.0297924	7.50944e-07	0.000109884	-0.0577397	3.34975e-09	2.31524e-07
FX_FA	Astrocytes	ENSG00000176681	LRRC37A	protein_coding	-0.0404668	0.000827463	0.636007	0.0643461	-0.0384903	3.01541e-16	0.999959	0.842211	2.16838e-13	-0.0194788	0.00104624	0.0387407	-0.0323746	1.80053e-05	0.000838792
Right superior frontal	Astrocytes	ENSG00000176681	LRRC37A	protein_coding	0.0258467	0.00957093	0.41736	0.134343	0.0287612	8.41342e-13	0.979835	0.719931	3.70414e-10	0.0204309	0.0105314	0.217611	0.0209285	0.000914953	0.0263301
Left accumbens area	Astrocytes	ENSG00000176681	LRRC37A	protein_coding	-0.0680836	6.26213e-05	0.605945	0.0196631	-0.06595	2.58419e-25	0.998293	0.926099	3.71658e-22	-0.0312596	9.59041e-05	0.00612343	-0.0582075	5.07113e-08	3.17155e-06
Right putamen	Excitatory neurons	ENSG00000178188	SH2B1	protein_coding	0.133859	0.000634917	0.901242	0.0579252	0.133859	4.82388e-05	-	-	0.00278319	2.58885e-05	0.999241	1	0.134805	0.000548304	0.0176495
Left putamen	Excitatory neurons	ENSG00000178188	SH2B1	protein_coding	0.146157	0.000273891	0.935366	0.0401817	0.146157	8.38932e-06	-	-	0.000701484	0.000475452	0.989061	1	0.146785	0.000240314	0.00865893
Right caudate	Excitatory neurons	ENSG00000178188	SH2B1	protein_coding	0.161865	0.000158767	0.988271	0.0306439	0.161865	2.40526e-06	-	-	0.00025561	0.000136939	0.995984	1	0.162441	0.000138043	0.00530336
Right accumbens area	Excitatory neurons	ENSG00000178188	SH2B1	protein_coding	0.188798	4.24675e-05	0.925087	0.0156779	0.188798	7.40732e-08	-	-	1.35998e-05	0.00448384	0.934222	1	0.18733	4.16721e-05	0.00181553
Left accumbens area	Excitatory neurons	ENSG00000178188	SH2B1	protein_coding	0.133093	0.00104522	0.823068	0.0716957	0.133093	0.000124546	-	-	0.0054248	0.0049055	0.929792	1	0.130835	0.00112448	0.0305776
Left caudate	Excitatory neurons	ENSG00000178188	SH2B1	protein_coding	0.191709	2.71229e-05	0.965416	0.0117728	0.191709	1.89855e-08	-	-	4.03522e-06	0.00291305	0.954872	1	0.191365	2.48967e-05	0.00112959
FXST_FA	Oligodendrocytes	ENSG00000178252	WDR6	protein_coding	-0.114713	3.45526e-07	0.923273	0.000863219	-0.113926	8.17485e-22	0.947401	-	9.53276e-19	-0.00542294	0.79889	1	-0.109178	1.30202e-06	7.13264e-05
Average_FA	Oligodendrocytes	ENSG00000178252	WDR6	protein_coding	-0.0640012	0.000887703	0.728866	0.0664709	-0.062269	3.62152e-07	0.888085	-	5.48261e-05	-0.00775377	0.719033	1	-0.0594717	0.00217825	0.0488936
EC_FA	Oligodendrocytes	ENSG00000178252	WDR6	protein_coding	-0.0998833	6.50553e-06	0.534989	0.00480335	-0.0994393	3.66691e-15	0.972145	-	2.08174e-12	-0.00700663	0.746173	1	-0.0980561	1.45085e-05	0.000686706
CGC_FA	Oligodendrocytes	ENSG00000178252	WDR6	protein_coding	-0.0831689	6.951e-05	0.847514	0.0197315	-0.0816998	9.22104e-11	0.907772	-	2.82164e-08	-0.011256	0.605028	1	-0.0824712	0.00010894	0.00432573
SFO_FA	Oligodendrocytes	ENSG00000178252	WDR6	protein_coding	-0.0712674	0.000510096	0.696594	0.054109	-0.0695673	6.82899e-08	0.895686	-	1.26456e-05	-0.00470033	0.83083	1	-0.0709931	0.000718629	0.021916
PTR_FA	Astrocytes	ENSG00000178700	DHFRL1	protein_coding	0.0797728	0.00104506	0.252642	0.0716957	0.0797728	7.88269e-05	-	-	0.00398638	0.0359194	0.436466	1	0.0706589	0.00211933	0.0481545
FXST_FA	Astrocytes	ENSG00000178700	DHFRL1	protein_coding	0.0769842	0.000812749	0.547079	0.0642411	0.0769842	4.64958e-05	-	-	0.00271462	0.0216914	0.625543	1	0.0730166	0.000936383	0.0268152
UNC_FA	Oligodendrocytes	ENSG00000178700	DHFRL1	protein_coding	-0.0572336	0.00995127	0.528813	0.135218	-0.0552275	0.000159545	0.959803	-	0.00637212	-0.0627407	0.0216897	0.373898	-0.0685056	0.00114753	0.0310004
UNC_FA	Excitatory neurons	ENSG00000178700	DHFRL1	protein_coding	-0.0705809	0.000133619	0.671983	0.0283351	-0.0652482	5.85693e-09	0.632263	-	1.35862e-06	-0.0319425	0.411961	1	-0.0645032	0.000103365	0.00412093
RLIC_FA	Astrocytes	ENSG00000178700	DHFRL1	protein_coding	0.0796161	0.00132989	0.551274	0.0763522	0.0796161	0.000128316	-	-	0.00553631	0.023241	0.602286	1	0.0744491	0.0016975	0.0413297
UNC_FA	Oligodendrocytes	ENSG00000178750	STX19	protein_coding	-0.042669	0.00775248	0.0521546	0.12915	-0.0441279	0.000171394	0.710943	-	0.00666812	-0.0480463	0.0443606	0.627988	-0.048308	0.00124193	0.0330386
FXST_FA	Oligodendrocytes	ENSG00000178750	STX19	protein_coding	0.0508872	0.000910605	0.1511	0.066699	0.0538333	6.17263e-07	0.940639	-	8.48166e-05	0.0149026	0.401455	1	0.0476634	0.000757648	0.0228752
UNC_FA	Oligodendrocytes	ENSG00000179241	LDLRAD3	protein_coding	-0.0461048	0.00677007	0.151796	0.124873	-0.0474005	0.000237579	0.891271	-	0.00834736	-0.028108	0.00109806	0.0396252	-0.0404784	0.00280869	0.0585411
SCC_FA	Oligodendrocytes	ENSG00000179241	LDLRAD3	protein_coding	-0.0668248	0.000279481	0.206351	0.0401817	-0.0513293	0.0148673	0.109701	-	0.0901988	-0.0233118	0.00696571	0.159789	-0.0466805	0.000973723	0.027454
BCC_FA	Oligodendrocytes	ENSG00000179241	LDLRAD3	protein_coding	-0.0390629	0.0190101	0.779247	0.151667	-0.0442572	0.000557407	0.581496	-	0.0148548	-0.0288919	0.00077222	0.0309686	-0.0400694	0.00289364	0.0597346
Average_FA	Endothelial cells	ENSG00000179344	HLA-DQB1	protein_coding	-0.018962	0.0577581	0.566009	0.192582	-0.0233242	0.00155836	0.946708	-	0.0281444	-0.0195524	0.171174	1	-0.0280465	3.3987e-71	2.4522e-68
PTR_FA	Endothelial cells	ENSG00000179344	HLA-DQB1	protein_coding	-0.0237152	0.0249062	0.197023	0.158995	-0.0238498	0.00180416	0.697023	-	0.0303478	-0.0195773	0.174952	1	-0.0449301	4.94669e-139	1.12564e-135
RLIC_FA	Endothelial cells	ENSG00000179344	HLA-DQB1	protein_coding	-0.0187508	0.0766352	0.525162	0.20984	-0.0262676	0.000837474	0.631493	-	0.0193714	-0.0160596	0.257632	1	-0.0289059	1.33355e-67	8.39344e-65
SCC_FA	Endothelial cells	ENSG00000179344	HLA-DQB1	protein_coding	-0.030386	0.00742669	0.200392	0.127134	-0.0290459	0.000255677	0.912291	-	0.00876207	-0.0202074	0.176009	1	-0.0500999	1.51856e-150	4.08382e-147
PCR_FA	Endothelial cells	ENSG00000179344	HLA-DQB1	protein_coding	-0.0215603	0.045001	0.363913	0.181011	-0.026065	0.000952287	0.610817	-	0.0211427	-0.0162073	0.272374	1	-0.0329096	1.31786e-81	1.2995e-78
Left cuneus	Excitatory neurons	ENSG00000180921	FAM83H	protein_coding	0.041335	0.00305885	0.640161	0.0987437	0.041335	0.00189637	-	-	0.0312412	0.00933151	0.375501	1	0.0457824	5.76064e-31	1.01435e-28
Left insula	Astrocytes	ENSG00000181027	FKRP	protein_coding	0.055505	0.00425914	0.427768	0.110867	0.055505	0.00118694	-	-	0.0241071	0.0385356	3.67293e-05	0.00282132	-	-	-
CST_FA	Astrocytes	ENSG00000181027	FKRP	protein_coding	-0.0547066	0.00617177	0.279762	0.123845	-0.0547066	0.00213881	-	-	0.0337195	-0.024324	0.000409313	0.0186937	-	-	-
Right posterior cingulate	Excitatory neurons	ENSG00000181234	TMEM132C	protein_coding	-	-	-	-	0.0568014	0.00229604	-	-	0.0350922	0.0246487	0.000598518	0.0253697	-	-	-
Right thalamus proper	Excitatory neurons	ENSG00000181234	TMEM132C	protein_coding	-	-	-	-	0.0460496	0.0021913	-	-	0.0342085	0.0307011	1.90838e-05	0.00163771	-	-	-
CSF	Astrocytes	ENSG00000182118	FAM89A	protein_coding	-0.0586272	0.0037382	0.756929	0.105591	-0.0571657	0.00190923	-	-	0.0314052	-0.0403639	8.19446e-07	0.000118096	-0.0550151	0.000650361	0.0203448
Right ventral DC	Astrocytes	ENSG00000182118	FAM89A	protein_coding	0.038721	0.00412421	0.217374	0.110218	0.0401085	0.00112994	-	-	0.0234161	0.0329386	5.82459e-05	0.00411868	0.0244241	0.0171837	0.14503
Right hippocampus	Astrocytes	ENSG00000182118	FAM89A	protein_coding	0.0481006	0.00425453	0.669408	0.110867	0.0500801	0.00111412	-	-	0.0232714	0.0390329	1.81434e-06	0.000228159	0.0316968	0.0136555	0.133931
Right ventral DC	Oligodendrocytes	ENSG00000182240	BACE2	protein_coding	0.0445884	0.000226404	0.96906	0.0373372	0.0445884	2.78954e-05	-	-	0.00185166	0.0171143	0.712367	1	0.0431236	0.000272468	0.00967606
PLIC_FA	Oligodendrocytes	ENSG00000182240	BACE2	protein_coding	-0.0805252	1.00744e-06	0.901	0.00142106	-0.0805252	3.0802e-10	-	-	8.91936e-08	-0.0125473	0.697679	1	-0.0751985	2.3608e-06	0.000125381
FXST_FA	Oligodendrocytes	ENSG00000182240	BACE2	protein_coding	-0.0404647	0.00173101	0.948113	0.0844232	-0.0404647	0.000617516	-	-	0.0159065	-0.0259703	0.490313	1	-0.0388087	0.00215533	0.048671
Average_FA	Oligodendrocytes	ENSG00000182240	BACE2	protein_coding	-0.0548188	9.92667e-05	0.759695	0.0240582	-0.0548188	6.8572e-06	-	-	0.000597698	-0.00816086	0.809716	1	-0.0530235	0.000127192	0.00494427
Brain stem	Oligodendrocytes	ENSG00000182240	BACE2	protein_coding	0.0588377	4.40862e-05	0.978597	0.0159056	0.0588377	1.56306e-06	-	-	0.000184766	0.0336418	0.477594	1	0.0593314	3.20537e-05	0.00142588
Left ventral DC	Oligodendrocytes	ENSG00000182240	BACE2	protein_coding	0.0455627	0.000188204	0.799241	0.033196	0.0455627	2.05343e-05	-	-	0.00145004	0.0201905	0.658287	1	0.0428285	0.000310779	0.0109056
IFO_FA	Oligodendrocytes	ENSG00000182240	BACE2	protein_coding	-0.0424404	0.00252914	0.999009	0.0952943	-0.0424404	0.00104633	-	-	0.0223933	-0.0141775	0.659562	1	-0.0424753	0.0021417	0.0484742
ALIC_FA	Oligodendrocytes	ENSG00000182240	BACE2	protein_coding	-0.0529235	0.000241613	0.636651	0.0381083	-0.0529235	3.1037e-05	-	-	0.00201069	-0.000278923	0.988956	1	-0.0463972	0.000848606	0.0249042
CST_FA	Oligodendrocytes	ENSG00000182240	BACE2	protein_coding	-0.0527772	0.000253128	0.468599	0.0392027	-0.0527772	3.34902e-05	-	-	0.00213122	-0.00943153	0.786245	1	-0.0472668	0.000709627	0.021756
IFO_FA	Oligodendrocytes	ENSG00000182986	ZNF320	protein_coding	-	-	-	-	0.0842187	0.00164093	-	-	0.028886	0.0289485	1.97466e-06	0.000242936	-	-	-
Right isthmus cingulate	OPCs	ENSG00000183793	NPIPA5	protein_coding	-	-	-	-	0.0491691	0.0016383	-	-	0.0288786	0.0290457	0.000187616	0.010151	-	-	-
Left putamen	Excitatory neurons	ENSG00000183793	NPIPA5	protein_coding	-	-	-	-	0.0393701	0.00380368	-	-	0.0460218	0.0243568	0.000463852	0.0207873	-	-	-
Left putamen	OPCs	ENSG00000183793	NPIPA5	protein_coding	-	-	-	-	0.0460084	0.00380368	-	-	0.0460218	0.0271878	0.000472137	0.0210753	-	-	-
Right isthmus cingulate	Excitatory neurons	ENSG00000183793	NPIPA5	protein_coding	-	-	-	-	0.0420748	0.0016383	-	-	0.0288786	0.0260213	0.000183901	0.00999828	-	-	-
Right accumbens area	OPCs	ENSG00000183793	NPIPA5	protein_coding	-	-	-	-	0.0606712	0.000358346	-	-	0.0109888	0.0253643	0.00110719	0.0397652	-	-	-
Right accumbens area	Excitatory neurons	ENSG00000183793	NPIPA5	protein_coding	-	-	-	-	0.0519174	0.000358346	-	-	0.0109888	0.0227231	0.00109007	0.0393997	-	-	-
SCR_FA	OPCs	ENSG00000183798	EMILIN3	protein_coding	-0.0517827	0.00141538	0.0787738	0.0786595	-0.0624503	6.03128e-06	0.213105	-	0.00053877	-0.0120551	0.807688	1	-0.0478494	0.0019999	0.0462196
PCR_FA	OPCs	ENSG00000183798	EMILIN3	protein_coding	-0.0531181	0.00113785	0.489451	0.0733305	-0.0570807	2.55465e-07	0.643484	-	4.02274e-05	-0.00658396	0.855957	1	-0.0523499	0.00080691	0.0240141
UNC_FA	Excitatory neurons	ENSG00000184949	FAM227A	protein_coding	-0.132017	0.00026504	0.172958	0.0401817	-0.1429	2.89075e-12	0.538743	-	1.14426e-09	-0.00545339	0.861694	1	-0.113561	0.000531478	0.0172392
Cerebellar vermal lobules VIII	Excitatory neurons	ENSG00000185630	PBX1	protein_coding	-	-	-	-	-0.130684	0.00286372	-	-	0.0398832	-0.0393613	6.3634e-11	2.57928e-08	-	-	-
Right pericalcarine	Microglia	ENSG00000185829	ARL17A	protein_coding	-0.0502546	0.00633376	0.431118	0.123964	-0.0571951	1.68216e-06	0.562775	-	0.000195629	-0.0178868	0.799345	1	-0.060189	0.00125247	0.0331995
Right transverse temporal	Microglia	ENSG00000185829	ARL17A	protein_coding	-	-	-	-	-0.04622	0.00119656	0.218019	-	0.0242291	-0.0999146	0.133897	1	-0.0563405	0.00217098	0.048838
Left pericalcarine	Microglia	ENSG00000185829	ARL17A	protein_coding	-0.0508919	0.00687789	0.43615	0.12516	-0.0579321	2.20175e-06	0.566838	-	0.000239286	-0.012006	0.864419	1	-0.0610665	0.00136186	0.0354011
Right pallidum	Oligodendrocytes	ENSG00000185955	C7orf61	protein_coding	-0.0877765	0.00184933	0.886429	0.0859961	-0.0808666	0.00144754	-	-	0.0268786	-0.0154904	0.79091	1	-0.0902056	0.00132525	0.0346933
RLIC_FA	Oligodendrocytes	ENSG00000185955	C7orf61	protein_coding	0.0737226	0.00411446	0.423613	0.110143	0.0750499	0.001507	-	-	0.0275279	0.0113496	0.800641	1	0.0809345	0.00187335	0.0439821
Right accumbens area	Oligodendrocytes	ENSG00000185955	C7orf61	protein_coding	-0.117112	0.000300011	0.621454	0.0410562	-0.102364	0.00018329	-	-	0.00691596	-0.00625851	0.920217	1	-0.110112	0.000475843	0.0155885
Left accumbens area	Oligodendrocytes	ENSG00000185955	C7orf61	protein_coding	-0.11665	0.000278088	0.793169	0.0401817	-0.102748	0.000144696	-	-	0.00596281	-0.00653674	0.910792	1	-0.11299	0.000327471	0.0114102
WVol	Oligodendrocytes	ENSG00000185955	C7orf61	protein_coding	-0.0375028	0.00255013	0.131189	0.0952943	-0.0438839	0.000106188	-	-	0.00487144	-0.0110579	0.867753	1	-0.0417049	0.00106901	0.0294171
GCC_FA	Microglia	ENSG00000185963	BICD2	protein_coding	0.0475024	0.00278671	0.785078	0.0968719	0.0482173	0.000724831	-	-	0.0176288	0.00508049	0.883562	1	0.049001	0.00202052	0.0466002
PTR_FA	Microglia	ENSG00000186470	BTN3A2	protein_coding	-0.0592404	0.000808346	0.674423	0.0642411	-0.0593857	6.5633e-05	-	-	0.00350905	-0.0135158	0.752304	1	-0.0553789	0.00152219	0.0384868
BCC_FA	Microglia	ENSG00000186470	BTN3A2	protein_coding	-0.0582308	0.00103102	0.722613	0.0716277	-0.0586139	9.84388e-05	-	-	0.00463826	-0.00913796	0.820202	1	-0.0593559	0.000867533	0.025309
GVol	Microglia	ENSG00000186470	BTN3A2	protein_coding	-0.032285	0.000161495	0.90564	0.0306439	-0.0322043	2.10576e-06	-	-	0.000231184	-0.0184621	0.726767	1	-0.0296787	0.000375009	0.0127658
RLIC_FA	Microglia	ENSG00000186470	BTN3A2	protein_coding	-0.0650998	0.000454324	0.61251	0.0500845	-0.065048	2.1453e-05	-	-	0.00150919	-0.00712281	0.868956	1	-0.0653483	0.000456646	0.0150878
GCC_FA	Microglia	ENSG00000186470	BTN3A2	protein_coding	-0.087179	1.53707e-05	0.725837	0.00813339	-0.0874294	1.41859e-09	-	-	3.57934e-07	-0.0149077	0.731927	1	-0.0882378	1.49624e-05	0.000704806
SCC_FA	Microglia	ENSG00000186470	BTN3A2	protein_coding	-0.0727164	0.000180582	0.379602	0.0322095	-0.072899	2.45218e-06	-	-	0.000258684	-0.00917984	0.839896	1	-0.0720077	0.000233087	0.00840876
Average_FA	Microglia	ENSG00000186470	BTN3A2	protein_coding	-0.0597489	0.000548844	0.427714	0.0554156	-0.0597088	3.17742e-05	-	-	0.00204008	-0.00609853	0.890911	1	-0.061265	0.000457829	0.0150986
ACR_FA	Microglia	ENSG00000186470	BTN3A2	protein_coding	-0.0883418	1.20296e-05	0.950771	0.00763853	-0.0887805	5.10752e-10	-	-	1.38597e-07	-0.0127285	0.758693	1	-0.0869383	1.46792e-05	0.000692568
SLF_FA	Excitatory neurons	ENSG00000186777	ZNF732	protein_coding	-0.0343367	0.00443535	0.965426	0.112349	-0.0343367	0.00334893	-	-	0.0435089	-0.0106737	0.360454	1	-0.038697	0.00166201	0.0406999
UNC_FA	Excitatory neurons	ENSG00000186777	ZNF732	protein_coding	-0.0463961	0.000166173	0.54264	0.0306439	-0.0463961	6.95472e-05	-	-	0.00366832	-0.0125231	0.281522	1	-0.0501813	6.80141e-05	0.00280613
Right posterior cingulate	Astrocytes	ENSG00000186868	MAPT	protein_coding	-0.0454147	0.0217231	0.0841889	0.156108	-0.0521074	7.41143e-11	0.997318	0.815722	2.30053e-08	-0.0347931	0.00480076	0.121822	-0.0450878	0.000264685	0.0094564
Left ventral DC	Astrocytes	ENSG00000186868	MAPT	protein_coding	-	-	-	-	-0.0529798	4.99373e-16	0.99965	0.796623	3.26454e-13	-0.0439102	0.000306664	0.014826	-0.0424852	3.87313e-05	0.00169741
Right lateral orbitofrontal	Astrocytes	ENSG00000186868	MAPT	protein_coding	-	-	-	-	0.0518746	1.03399e-15	0.980837	0.67487	6.56066e-13	0.0456047	0.000349116	0.016339	0.0407368	9.56841e-05	0.00386157
Optic chiasm	Astrocytes	ENSG00000186868	MAPT	protein_coding	0.0838211	0.00316566	0.552677	0.0987437	0.0938576	1.93446e-17	0.999355	0.706867	1.46428e-14	0.0529822	1.73135e-05	0.00150571	0.0747091	2.19152e-05	0.00100511
CGC_FA	Astrocytes	ENSG00000186868	MAPT	protein_coding	-0.0656509	0.00121754	0.604137	0.074625	-0.0714498	1.80522e-20	0.99998	0.96098	1.85447e-17	-0.039161	1.5524e-05	0.00136578	-0.0565841	5.49773e-06	0.000278483
Right entorhinal	Astrocytes	ENSG00000186868	MAPT	protein_coding	0.0605662	0.00468935	0.984627	0.113457	0.0682156	4.09055e-16	0.962558	0.390086	2.75767e-13	0.0526185	4.47597e-05	0.00331477	0.0542873	4.40547e-05	0.0019053
Left lingual	Astrocytes	ENSG00000186868	MAPT	protein_coding	-0.0735675	0.000168095	0.994672	0.0306439	-0.0751626	2.27354e-26	0.999883	0.982004	3.77285e-23	-0.0577143	3.47425e-06	0.000387423	-0.0630748	1.09364e-07	6.74004e-06
Right ventral DC	Astrocytes	ENSG00000186868	MAPT	protein_coding	-	-	-	-	-0.0566219	2.84002e-18	0.99935	0.746683	2.45071e-15	-0.0457402	0.00019465	0.0104204	-0.0471818	6.18337e-06	0.000311612
Left pars triangularis	Astrocytes	ENSG00000186868	MAPT	protein_coding	0.0882013	0.000604266	0.871617	0.0571665	0.0919275	1.04998e-21	0.994457	0.621035	1.1616e-18	0.0554868	1.10685e-05	0.00101617	0.0644545	2.72475e-05	0.00122498
Left fusiform	Astrocytes	ENSG00000186868	MAPT	protein_coding	-	-	-	-	-0.0477721	6.05625e-12	0.981886	0.909861	2.29213e-09	-0.0383235	0.00156693	0.052151	-0.0443974	4.64019e-05	0.00200096
SCR_FA	Astrocytes	ENSG00000186868	MAPT	protein_coding	-0.0502164	0.0122322	0.167232	0.141531	-0.049404	6.81995e-10	0.993922	0.644131	1.82766e-07	-0.0263509	0.00382829	0.101278	-0.0406364	0.000928956	0.026697
Left entorhinal	Astrocytes	ENSG00000186868	MAPT	protein_coding	0.0797595	0.000645649	0.127023	0.0580753	0.0847141	3.25334e-22	0.949261	0.387599	4.2536e-19	0.0601873	2.93659e-06	0.000336648	0.0603101	1.82777e-05	0.000850142
Average_FA	Astrocytes	ENSG00000186868	MAPT	protein_coding	-0.106575	4.11308e-06	0.773239	0.00343648	-0.112745	2.32721e-51	0.989608	0.630252	8.36747e-48	-0.0675934	1.16083e-12	6.50595e-10	-0.089954	8.92233e-11	6.63167e-09
Right parahippocampal	Astrocytes	ENSG00000186868	MAPT	protein_coding	0.0859714	0.0006865	0.759039	0.0589992	0.0861842	1.05417e-19	0.999229	0.727565	1.01874e-16	0.0467996	0.000201486	0.0107357	0.0644418	2.03521e-05	0.00093778
BCC_FA	Astrocytes	ENSG00000186868	MAPT	protein_coding	-0.123361	1.16756e-06	0.717498	0.00148275	-0.124708	6.27738e-57	0.996194	0.60994	2.70844e-53	-0.0727137	1.97021e-14	1.5421e-11	-0.0982769	3.00647e-11	2.27461e-09
Right lingual	Astrocytes	ENSG00000186868	MAPT	protein_coding	-0.0754788	7.45825e-05	0.895261	0.0205617	-0.0767925	4.08192e-30	0.999507	0.842789	7.65733e-27	-0.0622865	5.56463e-07	8.71095e-05	-0.0631063	3.76779e-08	2.39182e-06
ACR_FA	Astrocytes	ENSG00000186868	MAPT	protein_coding	-0.0961006	1.40571e-05	0.615229	0.00791501	-0.10345	6.31727e-44	0.987618	0.626174	1.94689e-40	-0.0610775	1.75795e-10	6.43594e-08	-0.0782982	3.37083e-09	2.32438e-07
Left superior parietal	Astrocytes	ENSG00000186868	MAPT	protein_coding	0.0463903	0.0162519	0.909966	0.147783	0.0545986	1.98181e-12	0.989045	0.518594	8.06673e-10	0.0336908	0.00718932	0.163514	0.0393532	0.000947281	0.0270226
Left parahippocampal	Astrocytes	ENSG00000186868	MAPT	protein_coding	0.0634731	0.0070143	0.825402	0.125799	0.0673952	4.4703e-13	0.978549	0.482808	2.09647e-10	0.0436525	0.000725734	0.02939	0.0500412	0.000535094	0.0173174
Left vessel	Astrocytes	ENSG00000186868	MAPT	protein_coding	0.0535579	0.0359818	0.427326	0.172229	0.0604043	6.92028e-09	0.999821	0.850954	1.5798e-06	0.0281581	0.021506	0.371927	0.0496658	0.00169317	0.0412921
GVol	Astrocytes	ENSG00000186868	MAPT	protein_coding	-0.0253454	0.00518547	0.38618	0.116556	-0.0254657	8.55998e-13	0.996003	0.6983	3.7306e-10	-0.039406	0.00139368	0.0477141	-0.0240476	2.79788e-05	0.00125595
Left thalamus proper	Astrocytes	ENSG00000186868	MAPT	protein_coding	-	-	-	-	-0.0394938	2.2642e-09	0.998892	0.988156	5.58235e-07	-0.0341396	0.00544604	0.13364	-0.0315148	0.00185112	0.0437263
Right pallidum	Astrocytes	ENSG00000186868	MAPT	protein_coding	-0.0886393	0.000168909	0.163272	0.0306439	-0.10168	7.13272e-33	0.998083	0.641501	1.39886e-29	-0.064573	3.63639e-07	6.00296e-05	-0.0757794	1.42312e-07	8.69809e-06
Left pallidum	Astrocytes	ENSG00000186868	MAPT	protein_coding	-0.0558077	0.00963382	0.10718	0.134505	-0.0675264	3.29862e-15	0.999051	0.724535	1.89763e-12	-0.0406879	0.00104258	0.0386683	-0.051189	0.000131627	0.00507664
IFO_FA	Astrocytes	ENSG00000186868	MAPT	protein_coding	0.0549164	0.00644912	0.836458	0.123983	0.0595056	6.96159e-14	0.999892	0.803869	3.61885e-11	0.0269057	0.0034921	0.0948152	0.0417069	0.000695577	0.0214339
SFO_FA	Astrocytes	ENSG00000186868	MAPT	protein_coding	-0.0730048	0.000556792	0.710755	0.0554156	-0.0759884	5.15565e-22	0.999799	0.771552	6.35559e-19	-0.0411934	8.23939e-06	0.000813138	-0.0621734	1.41758e-06	7.71717e-05
FXST_FA	Astrocytes	ENSG00000186868	MAPT	protein_coding	-0.119058	6.74876e-07	0.173703	0.00133917	-0.12712	9.03132e-69	0.974325	0.747187	9.74163e-65	-0.0770767	6.2136e-16	5.87664e-13	-0.104993	3.434e-13	2.84551e-11
EC_FA	Astrocytes	ENSG00000186868	MAPT	protein_coding	-0.0554265	0.00492728	0.965905	0.114858	-0.0571866	1.33154e-13	0.998043	0.704276	6.75889e-11	-0.0323431	0.000430962	0.0195058	-0.0465355	0.000117254	0.00460028
ALIC_FA	Astrocytes	ENSG00000186868	MAPT	protein_coding	-0.12577	8.44296e-07	0.911967	0.00141082	-0.134274	1.87291e-66	0.950829	0.392811	1.34681e-62	-0.0793357	2.31371e-16	2.33412e-13	-0.10946	1.16009e-12	9.40209e-11
Left postcentral	Astrocytes	ENSG00000186868	MAPT	protein_coding	-0.0562856	0.00450191	0.114428	0.113078	-0.0535155	5.08376e-12	0.999079	0.732788	1.99404e-09	-0.0383624	0.00172412	0.0559471	-0.0404549	0.000678487	0.0209943
Left supramarginal	Astrocytes	ENSG00000186868	MAPT	protein_coding	-0.0598296	0.00285223	0.8397	0.0970488	-0.0623081	1.10715e-15	0.999783	0.820225	6.82413e-13	-0.0406602	0.00107905	0.0392199	-0.0441375	0.000270651	0.00962306
SCC_FA	Astrocytes	ENSG00000186868	MAPT	protein_coding	-0.0929978	5.36147e-05	0.791413	0.0171941	-0.100642	8.61403e-36	0.983479	0.551059	2.06478e-32	-0.0579267	8.22022e-10	2.62798e-07	-0.0800093	1.17855e-08	7.78212e-07
CGH_FA	Astrocytes	ENSG00000186868	MAPT	protein_coding	-0.0914709	4.03536e-05	0.97857	0.0150728	-0.0944361	2.79128e-34	0.978897	0.447365	6.02162e-31	-0.0503678	8.35412e-08	1.607e-05	-0.0759039	1.3092e-08	8.6064e-07
GCC_FA	Astrocytes	ENSG00000186868	MAPT	protein_coding	-0.140062	1.3655e-07	0.97895	0.000541917	-0.145446	3.58533e-83	0.98757	0.525488	7.73463e-79	-0.0872224	4.889e-20	7.65331e-17	-0.1197	4.34168e-14	3.79987e-12
FX_FA	Astrocytes	ENSG00000186868	MAPT	protein_coding	-0.0503781	0.00358436	0.192066	0.104022	-0.0549706	3.16435e-16	0.999545	0.977071	2.23818e-13	-0.0359899	0.000103061	0.00647117	-0.0442529	3.33972e-05	0.00148342
BVol	Astrocytes	ENSG00000186868	MAPT	protein_coding	-0.134253	7.72261e-07	0.769192	0.00136214	-0.142342	3.17515e-66	0.977535	0.525837	1.71244e-62	-0.0921831	7.08487e-13	4.16426e-10	-0.109295	7.07326e-12	5.53548e-10
RLIC_FA	Astrocytes	ENSG00000186868	MAPT	protein_coding	-0.0363383	0.0605311	0.961096	0.195461	-0.0371632	3.17813e-06	0.989407	0.766235	0.000315953	-0.0225416	0.0129024	0.253893	-0.0376606	0.0019457	0.0452154
Right fusiform	Astrocytes	ENSG00000186868	MAPT	protein_coding	-0.0453749	0.0091939	0.578418	0.133414	-0.0498431	5.67268e-13	0.999943	0.951013	2.61619e-10	-0.0357957	0.00321912	0.0892748	-0.040621	0.000159884	0.00606305
Brain stem	Astrocytes	ENSG00000186868	MAPT	protein_coding	-0.057958	0.00269074	0.288697	0.0967916	-0.0669667	3.37002e-19	0.994102	0.553804	3.09368e-16	-0.0531625	1.90253e-05	0.00163578	-0.0614831	5.29811e-07	3.07915e-05
Left accumbens area	Astrocytes	ENSG00000186868	MAPT	protein_coding	-0.0840999	0.000551848	0.0503263	0.0554156	-0.0942706	2.52808e-25	0.998899	0.959836	3.71658e-22	-0.0573416	4.82174e-06	0.000516256	-0.0811806	1.00715e-07	6.23296e-06
X3rd ventricle	Astrocytes	ENSG00000186868	MAPT	protein_coding	0.0719747	0.000791535	0.83033	0.0633009	0.0701009	3.61333e-18	0.998656	0.921511	2.99809e-15	0.0482389	0.000116481	0.00712652	0.0564594	1.17219e-05	0.000560192
CGC_FA	Oligodendrocytes	ENSG00000187164	KIAA1598	protein_coding	-0.147623	6.79043e-06	0.744399	0.00480347	-0.147623	2.51966e-08	-	-	5.25185e-06	-0.0314969	0.340467	1	-0.104426	4.82192e-05	0.00207027
Right parahippocampal	Oligodendrocytes	ENSG00000187164	KIAA1598	protein_coding	0.12061	0.000953888	0.911988	0.0684651	0.12061	0.000247339	-	-	0.00853734	0.0391719	0.323589	1	0.101591	0.000784924	0.0235493
Right ventral DC	Oligodendrocytes	ENSG00000187164	KIAA1598	protein_coding	-0.085804	0.000645635	0.856809	0.0580753	-0.085804	0.000136735	-	-	0.00576132	-0.0198194	0.640961	1	-0.0678235	0.00120835	0.0323343
Right precentral	Oligodendrocytes	ENSG00000187164	KIAA1598	protein_coding	0.132754	1.42917e-05	0.84025	0.00791501	0.132754	1.32756e-07	-	-	2.22875e-05	0.0103201	0.79173	1	0.0988608	5.65069e-05	0.00239826
Left ventral DC	Oligodendrocytes	ENSG00000187164	KIAA1598	protein_coding	-0.0934092	0.000280964	0.84478	0.0401817	-0.0934092	3.62763e-05	-	-	0.00226182	-0.00896427	0.827766	1	-0.0757061	0.000445656	0.0147796
IFO_FA	Oligodendrocytes	ENSG00000187164	KIAA1598	protein_coding	-0.137631	2.6229e-05	0.997118	0.0115659	-0.137631	4.72724e-07	-	-	6.8906e-05	-0.028572	0.347816	1	-0.109363	3.69773e-05	0.00162777
ACR_FA	Oligodendrocytes	ENSG00000187164	KIAA1598	protein_coding	-0.175363	3.41879e-07	0.939278	0.000863219	-0.175363	7.25696e-12	-	-	2.69991e-09	-0.0585782	0.0909654	1	-0.116808	7.07727e-06	0.000350686
Left putamen	Oligodendrocytes	ENSG00000187164	KIAA1598	protein_coding	-0.169369	5.01259e-06	0.569403	0.00384486	-0.169369	1.23372e-08	-	-	2.68839e-06	-0.0251494	0.651483	1	-0.131876	1.09225e-05	0.000526238
Left precentral	Oligodendrocytes	ENSG00000187164	KIAA1598	protein_coding	0.121315	5.02075e-05	0.531943	0.0170982	0.121315	1.70138e-06	-	-	0.000197333	0.0284371	0.523334	1	0.0753982	0.00142018	0.0365637
SCR_FA	Oligodendrocytes	ENSG00000187164	KIAA1598	protein_coding	-0.137339	2.9836e-05	0.40914	0.012464	-0.137339	6.1326e-07	-	-	8.45359e-05	-0.0372459	0.240124	1	-0.0940271	0.00031815	0.0111116
Right putamen	Oligodendrocytes	ENSG00000187164	KIAA1598	protein_coding	-0.172743	3.99355e-06	0.740105	0.00343419	-0.172743	7.12294e-09	-	-	1.61751e-06	-0.0292353	0.596115	1	-0.139165	4.61924e-06	0.000236004
Right ventral DC	Astrocytes	ENSG00000188130	MAPK12	protein_coding	0.0605195	0.00325327	0.122391	0.0997491	0.0605195	0.000862243	-	-	0.0197779	0.0971745	0.149606	1	0.067021	0.000813463	0.0241407
CSF	Oligodendrocytes	ENSG00000188312	CENPP	protein_coding	0.0432494	0.00122983	0.120452	0.0749992	0.0420526	2.28834e-06	0.969597	0.850756	0.000246832	0.00947724	0.335396	1	0.0398629	0.00173282	0.0418452
Right pericalcarine	Inhibitory neurons	ENSG00000189350	FAM179A	protein_coding	0.0269127	0.0076857	0.53321	0.128971	0.0289456	0.00053374	0.690452	-	0.0144744	0.0297252	0.000308212	0.0148824	0.0244486	0.00594562	0.0919411
EC_FA	Inhibitory neurons	ENSG00000189366	ALG1L	protein_coding	-0.0545321	0.00265042	0.490084	0.0961211	-0.0567849	0.000278186	-	-	0.009247	-0.0105517	0.817936	1	-0.0548304	0.00213921	0.0484549
WVol	Oligodendrocytes	ENSG00000196284	SUPT3H	protein_coding	-0.0519837	3.0483e-05	0.664682	0.0125689	-0.0523696	3.73481e-07	-	-	5.61471e-05	-0.000826512	0.982252	1	-0.0512586	3.54979e-05	0.00156731
Left putamen	Oligodendrocytes	ENSG00000196284	SUPT3H	protein_coding	-0.147998	1.97387e-06	0.310444	0.00220616	-0.138145	3.01095e-09	-	-	7.25757e-07	-0.0469599	0.383235	1	-0.138325	5.10908e-06	0.000259685
Right putamen	Oligodendrocytes	ENSG00000196284	SUPT3H	protein_coding	-0.127371	1.25772e-05	0.399785	0.0078297	-0.116721	5.97573e-07	-	-	8.26374e-05	-0.0393414	0.464612	1	-0.11997	2.61446e-05	0.00118202
FX_FA	Oligodendrocytes	ENSG00000196284	SUPT3H	protein_coding	-0.0650568	0.00109393	0.427604	0.0728118	-0.0632257	0.000538805	-	-	0.0145296	-0.0189619	0.630843	1	-0.0605006	0.00196103	0.0454991
Left pallidum	Oligodendrocytes	ENSG00000196284	SUPT3H	protein_coding	-0.125124	1.46464e-05	0.730317	0.00791501	-0.123915	9.76734e-08	-	-	1.7131e-05	-0.0193927	0.708718	1	-0.11929	2.48738e-05	0.00112959
Left insula	Excitatory neurons	ENSG00000196586	MYO6	protein_coding	-	-	-	-	-0.0448717	0.00370215	0.72084	-	0.0454174	-0.142885	0.00136634	0.0468841	-0.0435148	0.023491	0.159926
GVol	Excitatory neurons	ENSG00000196653	ZNF502	protein_coding	0.0159251	0.0100994	0.978143	0.135781	0.0159427	0.00079128	0.996084	-	0.0186368	0.0159014	0.45298	1	0.0153779	2.19911e-36	4.89128e-34
Right accumbens area	Excitatory neurons	ENSG00000196653	ZNF502	protein_coding	0.0396449	0.0127612	0.980966	0.142728	0.0397972	0.00115706	0.986846	-	0.023704	0.0177368	0.405171	1	0.0496409	2.5782e-63	1.41238e-60
Right thalamus proper	Excitatory neurons	ENSG00000196653	ZNF502	protein_coding	0.0273862	0.0143926	0.766558	0.145745	0.0246245	0.0042869	0.671076	-	0.0494135	0.0273041	0.200244	1	0.0205444	1.21773e-24	1.74023e-22
Left caudal middle frontal	Excitatory neurons	ENSG00000197465	GYPE	protein_coding	-	-	-	-	-0.052481	0.00114193	-	-	0.0235854	-0.0352834	8.60876e-05	0.00564757	-0.0427389	0.00244222	0.0529661
Cerebellar vermal lobules I	Excitatory neurons	ENSG00000197465	GYPE	protein_coding	-	-	-	-	0.0627706	0.000671398	-	-	0.016843	0.0383971	1.93569e-05	0.00165315	0.0453566	0.00449685	0.077884
EC_FA	Excitatory neurons	ENSG00000197826	C4orf22	protein_coding	-0.0753031	0.000927727	0.732789	0.067556	-0.0675846	3.30547e-05	0.490424	-	0.00210973	-0.000144415	0.993033	1	-0.0675756	0.000689601	0.0212719
UNC_FA	Inhibitory neurons	ENSG00000198467	TPM2	protein_coding	-0.0498586	0.00036656	0.122315	0.0450459	-0.0486247	0.000175043	-	-	0.00674005	-0.00170587	0.924275	1	-0.0409768	0.00146939	0.0375042
Left thalamus proper	Astrocytes	ENSG00000198633	ZNF534	protein_coding	-0.0470134	0.000848927	0.782468	0.0648798	-0.0470134	0.000204009	-	-	0.00745946	-0.0197887	0.477192	1	-0.0396153	0.000906843	0.0261975
Right superior frontal	Oligodendrocytes	ENSG00000203663	OR2L2	protein_coding	-0.0181052	0.0125956	0.311262	0.142516	-0.0197921	0.000730135	0.649225	-	0.0176686	-0.0457253	0.195116	1	-0.0197869	0.00216983	0.048838
Left middle temporal	Inhibitory neurons	ENSG00000203666	EFCAB2	protein_coding	-	-	-	-	-0.0723081	0.000171962	-	-	0.00667821	-0.00711105	0.916325	1	-0.0735886	0.00121384	0.0324078
Right supramarginal	Endothelial cells	ENSG00000204257	HLA-DMA	protein_coding	0.040705	0.000739801	0.270205	0.0626345	0.0406973	8.38922e-05	-	-	0.0041557	0.048694	0.241031	1	0.0348552	0.00155511	0.0391183
Right caudal middle frontal	Inhibitory neurons	ENSG00000204428	LY6G5C	protein_coding	0.0796499	7.89008e-05	0.363097	0.0210506	0.0796499	3.60405e-06	-	-	0.000349439	0.0216103	0.391015	1	0.0473838	0.00214652	0.0485107
Right rostral middle frontal	Excitatory neurons	ENSG00000204536	CCHCR1	protein_coding	0.0564143	0.000587373	0.779351	0.0563475	0.0564143	0.00010191	-	-	0.0047638	0.0666968	0.00711728	0.162274	0.0505339	0.00091281	0.0263185
SCC_FA	Excitatory neurons	ENSG00000204536	CCHCR1	protein_coding	0.0619625	0.00120632	0.997946	0.074625	0.0619625	0.000313681	-	-	0.0100327	0.0335297	0.0628558	0.812491	0.059251	0.000857307	0.0250601
PTR_FA	Excitatory neurons	ENSG00000204536	CCHCR1	protein_coding	0.068007	0.000330192	0.444288	0.0434991	0.068007	3.93396e-05	-	-	0.00239063	0.0334264	0.0791666	0.952034	0.0653888	0.000227752	0.0082667
CGC_FA	Microglia	ENSG00000204644	ZFP57	protein_coding	0.0516645	0.0029059	0.98577	0.0971152	0.0516645	0.000465802	-	-	0.013127	0.000483182	0.986645	1	0.051572	0.00207639	0.0475427
Right lingual	Astrocytes	ENSG00000205464	ATP6AP1L	protein_coding	-0.0551554	0.000268976	0.334723	0.0401817	-0.0565735	3.63795e-08	0.842484	-	7.20014e-06	-0.0279191	0.388643	1	-0.0485913	0.000565858	0.0180862
Right lingual	OPCs	ENSG00000205464	ATP6AP1L	protein_coding	-0.0389892	0.000626858	0.693117	0.0576873	-0.0402851	1.21608e-07	0.848889	-	2.0657e-05	-0.0166615	0.502889	1	-0.03736	0.000336384	0.0116385
Right lingual	Inhibitory neurons	ENSG00000205464	ATP6AP1L	protein_coding	-0.035256	0.000168908	0.744401	0.0306439	-0.0358377	5.44017e-08	0.886063	-	1.05256e-05	-0.0443568	0.00475632	0.120897	-0.030742	0.00014091	0.0054065
Right lingual	Oligodendrocytes	ENSG00000205464	ATP6AP1L	protein_coding	-0.037176	0.00010751	0.254871	0.0247395	-0.0385659	3.23716e-08	0.721763	-	6.52666e-06	-0.0300021	0.0371739	0.554033	-0.0315511	0.000396182	0.0133332
CST_FA	Astrocytes	ENSG00000213853	EMP2	protein_coding	0.0552807	0.000691288	0.497082	0.0589992	0.0552807	0.000180635	-	-	0.00686063	0.00821141	0.770382	1	0.0526067	0.000879516	0.0255578
Left transverse temporal	Astrocytes	ENSG00000216921	AC131097.4	protein_coding	-0.0870743	0.00154884	0.790073	0.082103	-0.0870743	0.000210558	-	-	0.00762263	-0.00955215	0.85457	1	-0.0804164	0.00172074	0.0416896
SFO_FA	Astrocytes	ENSG00000221882	OR3A2	protein_coding	0.0430094	0.00795373	0.409896	0.129632	0.0430094	0.00320537	-	-	0.0427641	0.0187956	0.609537	1	0.0375668	1.40631e-24	1.98102e-22
Right cerebellum exterior	Excitatory neurons	ENSG00000224790	AP000704.5	lincRNA	-	-	-	-	-0.0418729	0.00209798	-	-	0.0332914	-0.0264598	0.000161419	0.00917141	-0.0325823	0.0151296	0.138137
UNC_FA	Excitatory neurons	ENSG00000224790	AP000704.5	lincRNA	-	-	-	-	-0.0506827	0.000543867	-	-	0.0146202	-0.0204067	8.58904e-05	0.00564279	-0.0429184	0.00376264	0.0702834
IFO_FA	Inhibitory neurons	ENSG00000227888	FAM66A	processed_transcript	0.0568643	0.00120579	0.826115	0.074625	0.0568643	0.000102365	-	-	0.00477297	0.000318726	0.990096	1	0.0530811	0.00131212	0.0344105
IFO_FA	Excitatory neurons	ENSG00000227888	FAM66A	processed_transcript	-	-	-	-	0.0504845	0.000102365	-	-	0.00477297	0.427136	1.6141e-55	8.14171e-52	0.0584526	8.95117e-23	1.16138e-20
Right rostral middle frontal	Excitatory neurons	ENSG00000227888	FAM66A	processed_transcript	-	-	-	-	-0.0381069	0.000588196	-	-	0.0153952	-0.347474	4.77619e-16	4.71358e-13	-0.007398	0.000359506	0.0123375
PCR_FA	Excitatory neurons	ENSG00000227888	FAM66A	processed_transcript	-	-	-	-	-0.0414232	0.00154734	-	-	0.0280511	-0.350364	8.30776e-33	2.31737e-29	-0.0341497	1.30134e-16	1.25395e-14
SCR_FA	Excitatory neurons	ENSG00000227888	FAM66A	processed_transcript	-	-	-	-	-0.0421098	0.00130182	-	-	0.0253011	-0.316143	5.06179e-27	9.99088e-24	-0.0272415	1.02855e-11	7.97334e-10
Left rostral middle frontal	Excitatory neurons	ENSG00000227888	FAM66A	processed_transcript	-	-	-	-	-0.0424432	0.000127106	-	-	0.00550061	-0.359741	5.55614e-17	6.152e-14	-0.022621	2.14583e-11	1.63183e-09
WVol	Inhibitory neurons	ENSG00000227888	FAM66A	processed_transcript	0.0244585	0.00267719	0.978072	0.0966985	0.0244585	0.000470522	-	-	0.0132169	0.00831713	0.883939	1	0.0248997	0.00155165	0.0390647
WVol	Excitatory neurons	ENSG00000227888	FAM66A	processed_transcript	-	-	-	-	0.0217144	0.000470522	-	-	0.0132169	0.366009	1.48686e-17	1.77628e-14	0.00936618	1.94877e-06	0.000104247
SCC_FA	Excitatory neurons	ENSG00000231439	WASIR2	antisense	0.0731928	0.000144783	0.536975	0.0299028	0.0731928	1.70301e-05	-	-	0.00123286	0.00787349	0.790653	1	0.0658258	0.000279099	0.00986417
ALIC_FA	Excitatory neurons	ENSG00000231742	RP11-112L6.4	lincRNA	0.0949052	0.00177122	0.624475	0.0851395	0.0949052	0.000276984	-	-	0.00922127	0.0208897	0.611293	1	0.09423	0.00194228	0.0452058
Cerebellar vermal lobules VI VII	Excitatory neurons	ENSG00000232677	LINC00665	lincRNA	-0.0676421	0.00518356	0.179001	0.116556	-0.0676421	0.003017	-	-	0.0411675	-0.0378355	3.10513e-07	5.25984e-05	-0.0603408	0.0136526	0.133931
FX_FA	Excitatory neurons	ENSG00000235098	ANKRD65	protein_coding	-0.049569	0.000655757	0.690873	0.0586468	-0.047767	0.000832631	-	-	0.0193351	-0.0117768	0.266679	1	-0.0419007	0.000997176	0.0279077
WVol	Excitatory neurons	ENSG00000235109	ZSCAN31	protein_coding	-0.0346847	0.00359918	0.0968503	0.104166	-0.0327792	4.07887e-06	0.992084	0.929128	0.000387636	-0.195162	9.85647e-05	0.00623195	-0.0214682	0.0161141	0.141507
SCC_FA	Astrocytes	ENSG00000235109	ZSCAN31	protein_coding	0.115989	4.42703e-06	0.682184	0.00351384	0.121148	8.01915e-20	0.724802	-	8.04638e-17	0.0476198	0.0891742	1	0.107531	2.35097e-06	0.000125083
BCC_FA	Excitatory neurons	ENSG00000235109	ZSCAN31	protein_coding	0.0823659	0.00115937	0.162124	0.0733305	0.0988034	1.53294e-11	0.832415	0.858225	5.37726e-09	0.17492	2.99249e-08	6.46905e-06	0.0526805	0.00170391	0.0414175
GCC_FA	Excitatory neurons	ENSG00000235109	ZSCAN31	protein_coding	0.0762637	0.00157681	0.294275	0.082494	0.0844848	1.86054e-09	0.912518	0.818388	4.64017e-07	0.20499	1.34364e-10	5.12583e-08	0.0465773	0.00387883	0.0716012
PTR_FA	Astrocytes	ENSG00000235109	ZSCAN31	protein_coding	0.0804677	0.000163286	0.616876	0.0306439	0.0828682	9.12249e-11	0.782257	-	2.81142e-08	0.0374937	0.193463	1	0.0788461	6.1326e-05	0.00257326
Average_FA	Excitatory neurons	ENSG00000235109	ZSCAN31	protein_coding	0.0672662	0.00405516	0.11432	0.109443	0.0896019	1.40792e-10	0.889378	0.854379	4.1607e-08	0.202822	3.39476e-09	8.97477e-07	0.0438989	0.00647642	0.0958655
Right medial orbitofrontal	Excitatory neurons	ENSG00000235109	ZSCAN31	protein_coding	0.0711101	0.00181853	0.0658268	0.0855849	0.0660707	7.98223e-07	0.985227	0.920704	0.000105265	0.232304	3.28279e-06	0.000370247	0.0482754	0.00398126	0.0728797
Right supramarginal	Excitatory neurons	ENSG00000235109	ZSCAN31	protein_coding	-	-	-	-	0.0993864	2.59662e-11	0.974754	0.860432	8.68477e-09	0.341148	7.15493e-13	4.16426e-10	0.0596327	0.00159419	0.0398745
ACR_FA	Astrocytes	ENSG00000235109	ZSCAN31	protein_coding	0.0744026	0.000238887	0.377667	0.0381083	0.0730248	2.70277e-09	0.954091	-	6.58835e-07	0.0313518	0.310042	1	0.0669065	0.000278578	0.00985754
Right supramarginal	Astrocytes	ENSG00000235109	ZSCAN31	protein_coding	0.0693481	0.000849102	0.510538	0.0648798	0.0711292	5.86543e-08	0.87926	-	1.11978e-05	0.016625	0.67058	1	0.0630039	0.00086105	0.0251447
SLF_FA	Excitatory neurons	ENSG00000235109	ZSCAN31	protein_coding	-	-	-	-	0.0820571	2.84951e-08	0.923059	0.865845	5.86929e-06	0.194459	1.44608e-06	0.000188643	0.0261406	0.139826	0.29522
RLIC_FA	Excitatory neurons	ENSG00000235109	ZSCAN31	protein_coding	0.0740135	0.00320502	0.181091	0.0988607	0.0906455	1.16771e-09	0.953479	0.987001	2.99893e-07	0.199308	6.94699e-09	1.66864e-06	0.057351	0.000703248	0.0216028
Right hippocampus	Excitatory neurons	ENSG00000235109	ZSCAN31	protein_coding	-0.0367632	0.117927	0.210252	0.250373	-0.0451843	0.0028969	0.99538	0.948531	0.0402026	-0.182519	0.000904397	0.0348531	-0.0362568	0.0489821	0.199619
PTR_FA	Excitatory neurons	ENSG00000235109	ZSCAN31	protein_coding	-	-	-	-	0.115205	1.76406e-15	0.895979	0.988383	1.04263e-12	0.251495	1.15846e-13	7.84934e-11	0.058318	0.00237881	0.0521258
CGC_FA	Excitatory neurons	ENSG00000235109	ZSCAN31	protein_coding	0.0738082	0.00249749	0.321084	0.0951895	0.086997	1.48658e-09	0.932491	0.818093	3.72907e-07	0.180236	5.41144e-06	0.000560875	0.0370723	0.0198166	0.152465
GCC_FA	Astrocytes	ENSG00000235109	ZSCAN31	protein_coding	0.0785296	0.00015493	0.333205	0.0305519	0.0701491	1.60208e-08	0.474632	-	3.47353e-06	0.0145335	0.638397	1	0.0654436	0.000370303	0.0126493
Average_FA	Astrocytes	ENSG00000235109	ZSCAN31	protein_coding	0.064217	0.00100105	0.227522	0.0706273	0.063928	2.18704e-07	0.903934	-	3.52098e-05	0.0326179	0.305666	1	0.0599036	0.000872576	0.0254061
ACR_FA	Excitatory neurons	ENSG00000235109	ZSCAN31	protein_coding	0.0859536	0.000487549	0.142068	0.0526503	0.101645	2.62255e-13	0.930634	0.889722	1.3006e-10	0.231385	2.96163e-13	1.86509e-10	0.0511211	0.00139129	0.0359451
BCC_FA	Astrocytes	ENSG00000235109	ZSCAN31	protein_coding	0.0722235	0.000530273	0.28172	0.0544842	0.0722945	2.29738e-08	0.979879	-	4.81179e-06	0.0288407	0.347264	1	0.0672858	0.000436574	0.0144947
SLF_FA	Astrocytes	ENSG00000235109	ZSCAN31	protein_coding	0.0632365	0.0018533	0.496943	0.0859961	0.0608409	3.16054e-06	0.901892	-	0.00031493	0.0157636	0.582778	1	0.0590162	0.00150819	0.0381952
Left inferior temporal	Excitatory neurons	ENSG00000235109	ZSCAN31	protein_coding	0.0309434	0.101678	0.159926	0.233367	0.0353749	0.00361429	0.971224	0.930898	0.044956	0.210016	0.000141207	0.00827144	0.0207625	0.153852	0.308641
Right thalamus proper	Excitatory neurons	ENSG00000236780	AC078941.1	lincRNA	-	-	-	-	-0.0812092	0.000953158	-	-	0.0211427	-0.0444759	6.70185e-09	1.61832e-06	-	-	-
Left thalamus proper	Excitatory neurons	ENSG00000236780	AC078941.1	lincRNA	-	-	-	-	-0.0786533	0.00174806	-	-	0.0297757	-0.0442279	8.12329e-09	1.93075e-06	-	-	-
WVol	Oligodendrocytes	ENSG00000241231	RP11-275H4.1	lincRNA	0.0168129	0.0365457	0.363865	0.172925	0.0192446	0.000747296	0.626963	-	0.0179326	0.0418413	5.20861e-06	0.000544828	0.0170042	0.0196419	0.151752
RLIC_FA	Oligodendrocytes	ENSG00000245832	RP11-179A16.1	lincRNA	0.0310421	0.00394709	0.557933	0.108773	0.0310421	0.00236752	-	-	0.0357414	0.00339444	0.876442	1	0.0295505	0.00217841	0.0488936
Average_FA	OPCs	ENSG00000245832	RP11-179A16.1	lincRNA	0.0336597	0.00024246	0.910122	0.0381083	0.0336597	7.57434e-05	-	-	0.00389514	0.0128422	0.576603	1	0.0348707	7.93607e-05	0.00323814
RLIC_FA	OPCs	ENSG00000245832	RP11-179A16.1	lincRNA	0.0275772	0.00368926	0.74613	0.105344	0.0275772	0.00236752	-	-	0.0357414	0.0216482	0.343818	1	0.0305409	0.000875784	0.0254744
PCR_FA	Astrocytes	ENSG00000245832	RP11-179A16.1	lincRNA	0.0309824	0.00043133	0.391503	0.0487121	0.0309824	0.000243394	-	-	0.00845529	0.00473517	0.712442	1	0.0285432	0.000556596	0.0178582
SLF_FA	OPCs	ENSG00000245832	RP11-179A16.1	lincRNA	0.0258374	0.00587402	0.483638	0.122298	0.0258374	0.00410187	-	-	0.0479952	0.0200335	0.41144	1	0.0304333	0.000872089	0.0254061
PCR_FA	Oligodendrocytes	ENSG00000245832	RP11-179A16.1	lincRNA	0.0375818	0.000669978	0.186108	0.0589821	0.0375818	0.000243394	-	-	0.00845529	0.00231794	0.919501	1	0.0325494	0.000939438	0.0268701
SS_FA	OPCs	ENSG00000245832	RP11-179A16.1	lincRNA	0.0369063	0.000136955	0.412661	0.0287958	0.0369063	3.48559e-05	-	-	0.00218907	0.0119785	0.62824	1	0.0361213	9.69787e-05	0.00389786
ACR_FA	Astrocytes	ENSG00000245832	RP11-179A16.1	lincRNA	0.0320009	0.000107532	0.631286	0.0247395	0.0320009	4.61969e-05	-	-	0.0027045	0.0123284	0.33495	1	0.0306545	8.14628e-05	0.00331933
Left superior frontal	Oligodendrocytes	ENSG00000245832	RP11-179A16.1	lincRNA	0.0313545	0.000213113	0.645289	0.03599	0.0313545	4.99203e-05	-	-	0.00285279	0.0102826	0.728894	1	0.0229261	0.00176223	0.0423135
Average_FA	Astrocytes	ENSG00000245832	RP11-179A16.1	lincRNA	0.0312354	0.000161711	0.644528	0.0306439	0.0312354	7.57434e-05	-	-	0.00389514	0.00170451	0.892755	1	0.0291576	0.000183264	0.00682785
PCR_FA	OPCs	ENSG00000245832	RP11-179A16.1	lincRNA	0.033387	0.000589054	0.314937	0.0563475	0.033387	0.000243394	-	-	0.00845529	0.0337279	0.179326	1	0.0354558	0.000168461	0.00634829
ACR_FA	OPCs	ENSG00000245832	RP11-179A16.1	lincRNA	0.0344846	0.000168216	0.486892	0.0306439	0.0344846	4.61969e-05	-	-	0.0027045	0.0157575	0.476387	1	0.0323558	0.000201226	0.00741303
ACR_FA	Oligodendrocytes	ENSG00000245832	RP11-179A16.1	lincRNA	0.0388173	0.000201855	0.362649	0.0348322	0.0388173	4.61969e-05	-	-	0.0027045	0.0134339	0.557181	1	0.0310682	0.000660805	0.0205551
SS_FA	Astrocytes	ENSG00000245832	RP11-179A16.1	lincRNA	0.0342481	8.53964e-05	0.289606	0.0222379	0.0342481	3.48559e-05	-	-	0.00218907	0.00432158	0.738431	1	0.0315054	0.000158001	0.0060077
Left paracentral	Excitatory neurons	ENSG00000249937	RP11-454P21.1	lincRNA	-	-	-	-	-0.0626126	0.00234232	-	-	0.0355691	-0.302279	5.51286e-10	1.85383e-07	-0.0640399	0.0022107	0.0494307
Left superior frontal	Excitatory neurons	ENSG00000249937	RP11-454P21.1	lincRNA	-	-	-	-	-0.050432	0.000730151	-	-	0.0176686	-0.374532	1.26917e-15	1.17585e-12	-0.050216	0.0011309	0.0307201
Right posterior cingulate	Excitatory neurons	ENSG00000249937	RP11-454P21.1	lincRNA	-	-	-	-	-0.0682399	0.000546225	-	-	0.014642	-0.249542	8.88424e-08	1.69461e-05	-0.0534682	0.00671051	0.0977402
Brain stem	Excitatory neurons	ENSG00000250565	ATP6V1E2	protein_coding	-0.0480858	0.0177175	0.580556	0.149804	-0.0567953	0.000298822	0.580793	-	0.00971587	-0.0385458	3.70301e-07	6.09078e-05	-0.0475629	0.00290625	0.0598186
EC_FA	Excitatory neurons	ENSG00000250565	ATP6V1E2	protein_coding	-0.028973	0.148244	0.160509	0.28305	-0.0497067	0.00299597	0.301639	-	0.0410785	-0.0247595	1.0977e-05	0.0010108	-0.0475031	0.00408309	0.0738628
Left ventral DC	Excitatory neurons	ENSG00000250565	ATP6V1E2	protein_coding	-0.0340382	0.0494739	0.142032	0.185012	-0.0444201	0.00294089	0.276238	-	0.0406431	-0.03255	1.77998e-05	0.00154305	-0.0419638	0.0041055	0.0738628
Left posterior cingulate	Excitatory neurons	ENSG00000250565	ATP6V1E2	protein_coding	0.0479139	0.0211757	0.551121	0.154819	0.0572438	0.000401635	0.93525	-	0.0118691	0.0288294	0.000149826	0.00866452	0.0327949	0.0394084	0.186165
Right hippocampus	Excitatory neurons	ENSG00000255693	RP11-766N7.3	lincRNA	-	-	-	-	-0.09777	1.22551e-05	-	-	0.000954436	-0.0284016	0.00175768	0.0567926	-0.0656786	0.000314586	0.0110131
Left hippocampus	Excitatory neurons	ENSG00000255693	RP11-766N7.3	lincRNA	-	-	-	-	-0.109855	8.78806e-07	-	-	0.000114208	-0.0298819	0.00125317	0.0437281	-0.0765384	5.01244e-05	0.00214275
GCC_FA	Astrocytes	ENSG00000260657	RP11-315D16.4	lincRNA	-	-	-	-	-0.0319692	0.000294804	0.325284	-	0.00963608	-0.0237695	2.16854e-05	0.00182079	-0.0282296	0.0100972	0.118924
ALIC_FA	Astrocytes	ENSG00000260657	RP11-315D16.4	lincRNA	-0.0303425	0.0163055	0.381003	0.14783	-0.0335555	0.000244809	0.683005	-	0.00849077	-0.0202934	0.000284881	0.0140117	-0.0228952	0.0276263	0.168121
Average_FA	Astrocytes	ENSG00000260657	RP11-315D16.4	lincRNA	-0.0271577	0.024188	0.166859	0.157855	-0.0301169	0.000599205	0.694988	-	0.0156119	-0.020674	0.000217921	0.011388	-0.0211936	0.0338369	0.178072
EC_FA	Astrocytes	ENSG00000260657	RP11-315D16.4	lincRNA	-0.0299841	0.0165602	0.382904	0.148005	-0.031504	0.00050963	0.845406	-	0.0140412	-0.0224056	6.20597e-05	0.00431443	-0.0263952	0.011112	0.123577
Right parahippocampal	Astrocytes	ENSG00000260657	RP11-315D16.4	lincRNA	0.0371702	0.0156775	0.718544	0.147057	0.0385535	0.000530074	0.885258	-	0.0144294	0.0268636	0.000363752	0.0169367	0.0299331	0.0178423	0.146775
Left parahippocampal	Astrocytes	ENSG00000260657	RP11-315D16.4	lincRNA	-	-	-	-	0.0444362	4.6937e-05	0.33465	-	0.00272723	0.0292508	0.00010895	0.00675686	0.0280957	0.0251387	0.16344
Left superior frontal	Excitatory neurons	ENSG00000261064	RP11-1000B6.3	lincRNA	-0.0825093	0.00791606	0.724684	0.12955	-0.0825093	0.00293945	-	-	0.0406431	-0.0475888	0.325659	1	-0.0825726	0.00194892	0.0452535
Left caudal middle frontal	Excitatory neurons	ENSG00000262089	RP11-589P10.5	lincRNA	-	-	-	-	0.0975915	0.00340054	-	-	0.0437053	0.350562	8.91504e-12	4.39909e-09	0.0876538	0.010246	0.119633
Right superior parietal	Oligodendrocytes	ENSG00000262877	RP11-1055B8.4	lincRNA	-0.0377278	0.00170377	0.678523	0.0837789	-0.034222	0.00244554	-	-	0.0364474	-0.033508	0.386626	1	-0.0353157	0.00180566	0.0429382
IFO_FA	Excitatory neurons	ENSG00000271892	CTD-2228A4.1	lincRNA	0.0425976	0.00288096	0.262813	0.0970592	0.0425976	0.00186121	-	-	0.0308742	0.0167675	0.148978	1	0.0349592	4.66809e-50	1.58726e-47
SFO_FA	Excitatory neurons	ENSG00000271892	CTD-2228A4.1	lincRNA	-	-	-	-	0.03984	0.00333568	-	-	0.0434918	0.019304	0.0957606	1	0.0319412	4.64781e-44	1.3888e-41
Left superior frontal	Oligodendrocytes	ENSG00000272720	CTA-228A9.3	lincRNA	-0.0565521	0.0012336	0.75864	0.0749992	-0.0565521	0.000186229	-	-	0.00695072	-0.0203898	0.69953	1	-0.0550753	0.00187873	0.044073
Average_FA	Oligodendrocytes	ENSG00000272720	CTA-228A9.3	lincRNA	-0.126103	3.2534e-06	0.829893	0.00313006	-0.126103	1.53122e-11	-	-	5.37726e-09	-0.00771751	0.838376	1	-0.12423	6.90897e-06	0.000344076
ALIC_FA	Oligodendrocytes	ENSG00000272720	CTA-228A9.3	lincRNA	-0.11122	1.9751e-05	0.809231	0.0101141	-0.11122	1.1607e-08	-	-	2.55509e-06	-0.0123556	0.748128	1	-0.106212	4.83548e-05	0.00207309
SLF_FA	Oligodendrocytes	ENSG00000272720	CTA-228A9.3	lincRNA	-0.131019	3.97083e-06	0.917662	0.00343419	-0.131019	3.56288e-11	-	-	1.16458e-08	-0.00753798	0.846094	1	-0.132018	7.28159e-06	0.000359606
CGC_FA	Oligodendrocytes	ENSG00000272720	CTA-228A9.3	lincRNA	-0.113076	1.45523e-05	0.775068	0.00791501	-0.113076	4.35267e-09	-	-	1.02623e-06	-0.0122775	0.749792	1	-0.109164	3.39102e-05	0.00150395
RLIC_FA	Oligodendrocytes	ENSG00000272720	CTA-228A9.3	lincRNA	-0.105616	4.35229e-05	0.192082	0.0158829	-0.105616	1.18438e-07	-	-	2.01981e-05	-0.0277696	0.491919	1	-0.0943437	0.000220719	0.00806615
PCR_FA	Oligodendrocytes	ENSG00000272720	CTA-228A9.3	lincRNA	-0.132342	4.00218e-06	0.254978	0.00343419	-0.132342	3.68118e-11	-	-	1.18528e-08	-0.0353514	0.386214	1	-0.122225	1.98503e-05	0.000916086
GVol	Oligodendrocytes	ENSG00000272720	CTA-228A9.3	lincRNA	-0.0365501	0.000555918	0.528646	0.0554156	-0.0365501	4.27669e-05	-	-	0.00253116	-0.00284528	0.951439	1	-0.0374916	0.000565431	0.0180862
Left inferior temporal	Oligodendrocytes	ENSG00000272720	CTA-228A9.3	lincRNA	-0.0651243	0.000673502	0.630921	0.0589821	-0.0651243	6.17556e-05	-	-	0.00336853	-0.000600487	0.986527	1	-0.0673962	0.000634783	0.0199881
SS_FA	Oligodendrocytes	ENSG00000272720	CTA-228A9.3	lincRNA	-0.152356	7.24909e-07	0.718743	0.00135383	-0.152356	7.68014e-15	-	-	4.2483e-12	-0.0165507	0.673606	1	-0.15546	1.30558e-06	7.13896e-05
PTR_FA	Oligodendrocytes	ENSG00000272720	CTA-228A9.3	lincRNA	-0.131978	2.93602e-06	0.536705	0.00291299	-0.131978	9.78409e-12	-	-	3.5775e-09	-0.0228097	0.565982	1	-0.128948	7.0728e-06	0.000350686
BCC_FA	Oligodendrocytes	ENSG00000272720	CTA-228A9.3	lincRNA	-0.140761	1.66871e-06	0.796147	0.00196222	-0.140761	7.00428e-13	-	-	3.14798e-10	-0.0101782	0.790638	1	-0.137788	3.95795e-06	0.000204693
ACR_FA	Oligodendrocytes	ENSG00000272720	CTA-228A9.3	lincRNA	-0.135012	1.49009e-06	0.628595	0.00181957	-0.135012	3.97625e-13	-	-	1.90622e-10	-0.0132941	0.73067	1	-0.131911	4.02154e-06	0.000207618
PLIC_FA	Oligodendrocytes	ENSG00000272720	CTA-228A9.3	lincRNA	-0.126972	5.08627e-06	0.497093	0.00384486	-0.126972	9.73823e-11	-	-	2.93822e-08	-0.0220862	0.577878	1	-0.118719	1.83528e-05	0.000852298
GCC_FA	Oligodendrocytes	ENSG00000272720	CTA-228A9.3	lincRNA	-0.14139	1.0313e-06	0.821629	0.00142106	-0.14139	5.72736e-14	-	-	3.05077e-11	-0.0057852	0.878987	1	-0.137252	2.93186e-06	0.000154324
SCR_FA	Oligodendrocytes	ENSG00000272720	CTA-228A9.3	lincRNA	-0.0825633	0.000517027	0.240193	0.054109	-0.0825633	3.71351e-05	-	-	0.00229875	-0.0152351	0.713483	1	-0.072086	0.00212654	0.0482417
SFO_FA	Oligodendrocytes	ENSG00000272720	CTA-228A9.3	lincRNA	-0.0881661	0.00023896	0.898498	0.0381083	-0.0881661	7.5936e-06	-	-	0.000652656	-0.0068721	0.854784	1	-0.084204	0.000466058	0.0153359
SCC_FA	Oligodendrocytes	ENSG00000272720	CTA-228A9.3	lincRNA	-0.168026	3.53455e-07	0.354816	0.000863219	-0.168026	7.40806e-17	-	-	5.41743e-14	-0.0304001	0.455396	1	-0.157297	1.95825e-06	0.000104377
