# Supplementary material for: Deciphering cell type-specific causal genetic effects on brain imaging-derived phenotypes and disorders with single-cell Mendelian randomization
Source: PLoS Comput Biol. 2026 Jun 17;22(6):e1014422. doi: 10.1371/journal.pcbi.1014422 (PMC13289931; doi:10.1371/journal.pcbi.1014422)
Supplement: S5 Table — (XLSX) [file pcbi.1014422.s027.xlsx]

## Sheet: Sheet1
S5 Table. Replication results for predicted eGene–IDP and eGene–cell type–IDP associations. Replication was assessed using cortical eQTLs from BrainMeta and cell type-specific eQTLs from brainSCOPE, with effect sizes and significance reported across four MR methods. If_repl_BrainSCOPE: whether an eGene-cell type-IDP triple was replicated at a nominal significance level in BrainSCOPE. If_repl_Brai…
IDPs	Cell type	Gene ID	Gene name	Gene biotype	If_repl_BrainSCOPE	BrainSCOPE_EffectSize_SMR	BrainSCOPE_Pval_SMR	BrainSCOPE_FDR_SMR	BrainSCOPE_EffectSize_WR	BrainSCOPE_Pval_WR	BrainSCOPE_FDR_WR	BrainSCOPE_EffectSize_PMREgger	BrainSCOPE_Pval_PMREgger	BrainSCOPE_FDR_PMREgger	BrainSCOPE_EffectSize_GSMR	BrainSCOPE_Pval_GSMR	BrainSCOPE_FDR_GSMR	If_repl_BrainMeta	BrainMeta_EffectSize_SMR	BrainMeta_Pval_SMR	BrainMeta_FDR_SMR	BrainMeta_EffectSize_WR	BrainMeta_Pval_WR	BrainMeta_FDR_WR	BrainMeta_EffectSize_PMREgger	BrainMeta_Pval_PMREgger	BrainMeta_FDR_PMREgger	BrainMeta_EffectSize_GSMR	BrainMeta_Pval_GSMR	BrainMeta_FDR_GSMR
SS_FA	Oligodendrocytes	ENSG00000003393	ALS2	protein_coding														Y	0.0220981	0.125225	0.887817	0.0286983	0.0132528	0.269175	0.0533679	0.034785	0.306855	-	-	-
CGC_FA	Oligodendrocytes	ENSG00000003393	ALS2	protein_coding														Y	0.0569135	8.75958e-05	0.170577	0.0579868	3.53497e-07	0.000204218	0.110753	1.27956e-05	0.00081748	-	-	-
ACR_FA	Astrocytes	ENSG00000011590	ZBTB32	protein_coding														Y	0.0672584	8.25329e-07	0.0130843	-	-	-	-	-	-	-	-	-
BCC_FA	Astrocytes	ENSG00000011590	ZBTB32	protein_coding
SFO_FA	Astrocytes	ENSG00000011590	ZBTB32	protein_coding														Y	0.0673569	2.69462e-06	0.0257581	-	-	-	-	-	-	-	-	-
EC_FA	Astrocytes	ENSG00000011590	ZBTB32	protein_coding														Y	0.0629327	6.98455e-06	0.0423779	-	-	-	-	-	-	-	-	-
ALIC_FA	Astrocytes	ENSG00000011590	ZBTB32	protein_coding														Y	0.0787843	5.61951e-08	0.00223925	-	-	-	-	-	-	-	-	-
PLIC_FA	Astrocytes	ENSG00000011590	ZBTB32	protein_coding
SCR_FA	Astrocytes	ENSG00000015133	CCDC88C	protein_coding	Y	0.0636973	7.89572e-05	0.085152	0.0636973	2.91808e-06	0.000562376	0.0256007	0.596611	1	0.0601849	1.11445e-225	3.77724e-222	Y	0.0598158	4.49754e-06	0.0337706	0.0484005	2.45925e-08	2.24998e-05	-	-	-	-	-	-
PLIC_FA	Astrocytes	ENSG00000015133	CCDC88C	protein_coding	Y	0.0508818	0.00071324	0.310133	0.0508818	0.000138452	0.0163622	0.0136097	0.757082	1	0.0467927	2.36277e-155	4.4402e-152	Y	0.0473402	0.000188981	0.242075	0.0419067	1.2288e-06	0.000558953	-	-	-	-	-	-
Right accumbens area	Astrocytes	ENSG00000015133	CCDC88C	protein_coding	Y	-0.071464	0.000104022	0.102353	-0.071464	4.94754e-06	0.000908865	-0.0123316	0.835486	1	-0.0764241	9.60108e-271	5.06198e-267
FXST_FA	Astrocytes	ENSG00000015133	CCDC88C	protein_coding	Y	0.0479303	0.000590738	0.284758	0.0479303	0.000102438	0.0129034	0.0117618	0.792383	1	0.0476419	1.57031e-176	3.82116e-173	Y	0.0421656	0.000315452	0.301617	0.0369205	2.65639e-06	0.00103305	-	-	-	-	-	-
Left accumbens area	Astrocytes	ENSG00000015133	CCDC88C	protein_coding	Y	-0.0643037	0.000294728	0.200262	-0.0643037	3.22454e-05	0.00484061	-0.00546589	0.922175	1	-0.0691006	5.03624e-233	1.83826e-229
ALIC_FA	Astrocytes	ENSG00000015133	CCDC88C	protein_coding	Y	0.0475757	0.00126139	0.403161	0.0475757	0.000334596	0.0323865	0.0147962	0.752727	1	0.0432252	1.1623e-103	1.00735e-100	Y	0.0445195	0.000400552	0.329759	0.0414185	9.57378e-07	0.000459722	-	-	-	-	-	-
Right accumbens area	Oligodendrocytes	ENSG00000039123	SKIV2L2	protein_coding														Y	0.140487	0.000828712	0.441891	0.20004	0.000265862	0.0296821	0.114415	0.118698	0.622079	-	-	-
Right superior frontal	Inhibitory neurons	ENSG00000042317	SPATA7	protein_coding	Y	-	-	-	-0.0237287	5.19429e-06	0.000950725	-	-	-	-0.0248286	0.00139997	0.0206672	Y	-0.0186321	0.00130906	0.509247	-	-	-	-	-	-	-	-	-
X3rd ventricle	Inhibitory neurons	ENSG00000042317	SPATA7	protein_coding	Y	-	-	-	0.0358615	9.46153e-07	0.000201207	-	-	-	0.0276849	0.00972014	0.106914	Y	0.0272278	0.000809881	0.439087	0.0314261	4.42169e-14	1.69807e-10	-	-	-	-	-	-
X3rd ventricle	OPCs	ENSG00000042317	SPATA7	protein_coding	Y	-	-	-	0.0458331	1.18052e-05	0.00200077	-	-	-	0.0488038	0.000562819	0.00910618	Y	0.0272278	0.000809881	0.439087	0.0314261	4.42169e-14	1.69807e-10	-	-	-	-	-	-
Right accumbens area	OPCs	ENSG00000042317	SPATA7	protein_coding	Y	-	-	-	-0.0412073	0.000538265	0.0465898	-	-	-	-0.0430679	0.00543291	0.0666742	Y	-0.0295641	0.00141664	0.519842	-0.0302058	1.81912e-10	3.20826e-07	-	-	-	-	-	-
Right pars orbitalis	OPCs	ENSG00000042317	SPATA7	protein_coding														Y	-0.0182622	0.0476811	0.842313	-0.020022	2.33279e-05	0.00536044	-	-	-	-	-	-
Right superior frontal	OPCs	ENSG00000042317	SPATA7	protein_coding	Y	-	-	-	-0.0289363	0.000102111	0.0128677	-	-	-	-0.0308651	0.00181799	0.0260679	Y	-0.0186321	0.00130906	0.509247	-	-	-	-	-	-	-	-	-
Left rostral middle frontal	Inhibitory neurons	ENSG00000042317	SPATA7	protein_coding	Y	-	-	-	-0.0243462	7.57504e-05	0.0100091	-	-	-	-0.0247618	0.00643748	0.0766713	Y	-0.0170064	0.0128306	0.766686	-0.0224533	1.42964e-10	2.61753e-07	-	-	-	-	-	-
X3rd ventricle	Astrocytes	ENSG00000042317	SPATA7	protein_coding	Y	-	-	-	0.0450111	3.87417e-06	0.00072761	-	-	-	0.0488374	0.000264849	0.00458619	Y	0.0272278	0.000809881	0.439087	0.0314261	4.42169e-14	1.69807e-10	-	-	-	-	-	-
Left superior frontal	Astrocytes	ENSG00000042317	SPATA7	protein_coding	Y	-	-	-	-0.0265204	0.000283636	0.0285533	-	-	-	-0.02589	0.00731625	0.0849101	Y	-0.0178144	0.00346708	0.651814	-0.0206931	3.33717e-11	7.01273e-08	-	-	-	-	-	-
Right cerebellum exterior	Excitatory neurons	ENSG00000049167	ERCC8	protein_coding
Right ventral DC	Microglia	ENSG00000054282	SDCCAG8	protein_coding
Right cerebellum white matter	Microglia	ENSG00000054282	SDCCAG8	protein_coding
Right ventral DC	Excitatory neurons	ENSG00000055147	FAM114A2	protein_coding														Y	-0.0296507	0.00137966	0.517589	-0.0317111	1.1918e-06	0.000545028	-0.044835	1.67591e-10	5.01927e-08	-	-	-
SCR_FA	Astrocytes	ENSG00000055208	TAB2	protein_coding														Y	-0.124232	9.53713e-05	0.178443	-0.0958678	4.50055e-06	0.00155567	-0.0127156	0.0385375	0.327043	-	-	-
Cerebellar vermal lobules VIII	Microglia	ENSG00000057468	MSH4	protein_coding														Y	-	-	-	-	-	-	-0.0233938	0.000341992	0.0112966	-	-	-
Average_FA	Microglia	ENSG00000057468	MSH4	protein_coding														Y	-0.0318797	0.00353142	0.653357	-0.0214294	0.00207942	0.104774	-0.0380095	4.17109e-09	8.61234e-07	-	-	-
ALIC_FA	Microglia	ENSG00000057468	MSH4	protein_coding														Y	-0.032341	0.00450941	0.678064	-0.0291154	6.02025e-05	0.0107055	-0.0312678	1.35752e-06	0.000125656	-	-	-
EC_FA	Excitatory neurons	ENSG00000060642	PIGV	protein_coding														Y	0.0563487	0.00019196	0.24406	0.0596672	8.19607e-07	0.000404959	0.088494	0.0992016	0.565751	-	-	-
WVol	Oligodendrocytes	ENSG00000065413	ANKRD44	protein_coding														Y	-0.00443123	0.755404	0.98639	-0.00162301	0.826507	0.973629	-0.0521023	0.00944207	0.129599	-	-	-
Left pallidum	Oligodendrocytes	ENSG00000066855	MTFR1	protein_coding														Y	-0.100665	0.00314175	0.636523	-0.0744548	0.00933876	0.229349	-0.0882212	0.271444	0.908307	-	-	-
PLIC_FA	Excitatory neurons	ENSG00000075413	MARK3	protein_coding
BVol	Oligodendrocytes	ENSG00000078487	ZCWPW1	protein_coding	Y	-	-	-	-0.0767835	1.53922e-05	0.00253064	-	-	-	-	-	-	Y	-0.0478211	5.0098e-06	0.0349901	-0.0458729	6.83893e-10	1.02392e-06	-0.0651754	8.24504e-10	2.08004e-07	-	-	-
Right pallidum	Oligodendrocytes	ENSG00000078487	ZCWPW1	protein_coding	Y	-	-	-	-0.0587968	0.00125533	0.0870658	-	-	-	-	-	-	Y	-0.0386376	0.000299995	0.296848	-0.0422346	3.13404e-08	2.74006e-05	-0.0360662	0.000640984	0.0182561	-	-	-
Right accumbens area	Oligodendrocytes	ENSG00000078487	ZCWPW1	protein_coding	Y	-	-	-	-0.075527	0.000121539	0.0147797	-	-	-	-	-	-	Y	-0.0523065	6.36177e-06	0.0395764	-0.0452087	2.671e-07	0.000161918	-0.0657752	5.23642e-10	1.39514e-07	-	-	-
WVol	Oligodendrocytes	ENSG00000078487	ZCWPW1	protein_coding	Y	-	-	-	-0.0328408	5.36796e-05	0.00748559	-	-	-	-	-	-	Y	-0.0179823	0.000163843	0.22513	-0.0194929	1.01384e-08	1.06743e-05	-0.048677	4.46638e-06	0.000340411	-	-	-
Left accumbens area	Oligodendrocytes	ENSG00000078487	ZCWPW1	protein_coding	Y	-	-	-	-0.0738919	0.000141804	0.0166607	-	-	-	-	-	-	Y	-0.053805	2.6996e-06	0.0257581	-0.0518117	1.85286e-10	3.24172e-07	-0.0665284	3.18188e-10	8.92656e-08	-	-	-
PCR_FA	Oligodendrocytes	ENSG00000084453	SLCO1A2	protein_coding
SCR_FA	Oligodendrocytes	ENSG00000084453	SLCO1A2	protein_coding
IFO_FA	Oligodendrocytes	ENSG00000084453	SLCO1A2	protein_coding
Right accumbens area	Excitatory neurons	ENSG00000085514	PILRA	protein_coding	Y	-0.0554357	0.000608058	0.288016	-0.063301	0.000145868	0.0169929	-0.0450771	0.278963	1	-0.0600441	0.000776482	0.0121942	Y	-0.0343637	0.000186607	0.240287	-0.0364341	8.25946e-10	1.2118e-06	-	-	-	-	-	-
BVol	Excitatory neurons	ENSG00000085514	PILRA	protein_coding	Y	-0.056835	0.000150128	0.138442	-0.0647057	1.73125e-05	0.0027902	-0.0638823	0.118421	1	-0.0609432	0.000232902	0.00407649	Y	-0.0351666	2.40062e-05	0.0865129	-0.0346811	1.00308e-10	1.89761e-07	-	-	-	-	-	-
Left amygdala	Excitatory neurons	ENSG00000085514	PILRA	protein_coding	Y	0.0496071	0.000700372	0.307338	0.0565553	0.00018329	0.0203482	0.0227672	0.579296	1	0.0503585	0.00151347	0.0221601	Y	0.0309755	0.000205667	0.252481	0.0313012	6.01972e-09	6.76943e-06	-	-	-	-	-	-
Left accumbens area	Excitatory neurons	ENSG00000085514	PILRA	protein_coding	Y	-0.0550633	0.000575834	0.281844	-0.0627888	0.00013729	0.0162734	-0.0408748	0.332469	1	-0.0575437	0.00106956	0.0163031	Y	-0.0343155	0.000160165	0.222583	-0.0443777	1.4196e-13	5.11896e-10	-	-	-	-	-	-
CGH_FA	Excitatory neurons	ENSG00000085644	ZNF213	protein_coding
Left transverse temporal	Oligodendrocytes	ENSG00000085733	CTTN	protein_coding	Y	-	-	-	0.0751318	0.000425084	0.0387964	-	-	-	-	-	-	Y	-	-	-	-	-	-	0.107479	0.00190437	0.0413644	-	-	-
SCC_FA	Oligodendrocytes	ENSG00000086991	NOX4	protein_coding	Y	-0.0484381	0.00592901	0.774824	-0.0482237	0.00264456	0.141844	-0.0391725	9.21434e-05	0.00967426	-	-	-	Y	-0.0551761	0.000574106	0.386152	-0.0440605	0.000129908	0.0184007	-0.0464592	7.70917e-08	1.09894e-05	-	-	-
FX_FA	Oligodendrocytes	ENSG00000088854	C20orf194	protein_coding
FX_FA	Astrocytes	ENSG00000088854	C20orf194	protein_coding
Right rostral middle frontal	OPCs	ENSG00000089250	NOS1	protein_coding	Y	-	-	-	0.0405948	0.00101261	0.0749442	0.0353316	0.699898	1	0.0464924	0.00140036	0.0206714	Y	-	-	-	0.0506447	0.000132822	0.0186887	-	-	-	-	-	-
Left fusiform	Astrocytes	ENSG00000089486	CDIP1	protein_coding														Y	-	-	-	-0.0606718	0.000271286	0.0300518	-0.106969	0.000404991	0.0128621	-	-	-
Right ventral DC	Astrocytes	ENSG00000095917	TPSD1	protein_coding														Y	-	-	-	-0.0166343	0.0467916	0.451962	-	-	-	-	-	-
Right cerebellum white matter	Astrocytes	ENSG00000095917	TPSD1	protein_coding
Brain stem	Astrocytes	ENSG00000095917	TPSD1	protein_coding
Left ventral DC	Astrocytes	ENSG00000095917	TPSD1	protein_coding														Y	-	-	-	-0.0207634	0.0133543	0.27008	-	-	-	-	-	-
UNC_FA	Excitatory neurons	ENSG00000100154	TTC28	protein_coding
Left precentral	Excitatory neurons	ENSG00000100154	TTC28	protein_coding
Right hippocampus	Excitatory neurons	ENSG00000100154	TTC28	protein_coding														Y	-	-	-	-	-	-	-	-	-	0.0278497	0.000897152	0.00594428
Left hippocampus	Excitatory neurons	ENSG00000100154	TTC28	protein_coding
IFO_FA	Excitatory neurons	ENSG00000100154	TTC28	protein_coding
Left caudate	Excitatory neurons	ENSG00000100154	TTC28	protein_coding
FX_FA	Excitatory neurons	ENSG00000100154	TTC28	protein_coding														Y	-	-	-	-	-	-	-	-	-	0.0081179	0.0336563	0.143004
SS_FA	Oligodendrocytes	ENSG00000100156	SLC16A8	protein_coding														Y	-	-	-	-0.220093	5.15874e-15	2.38689e-11	-0.200022	4.87221e-117	5.91109e-112	-0.232805	2.72648e-198	3.69739e-196
SFO_FA	Oligodendrocytes	ENSG00000100156	SLC16A8	protein_coding														Y	-	-	-	-0.116411	3.82618e-05	0.00772033	-0.122495	2.37871e-47	2.66765e-43	-0.148882	3.82992e-110	2.59689e-108
SLF_FA	Oligodendrocytes	ENSG00000100156	SLC16A8	protein_coding														Y	-	-	-	-0.180463	2.0982e-10	3.6139e-07	-0.160106	3.63615e-78	1.03247e-73	-0.203759	5.01612e-166	5.35188e-164
Left superior frontal	Oligodendrocytes	ENSG00000100156	SLC16A8	protein_coding														Y	-0.0844338	0.00038356	0.324344	-0.0844338	0.000105752	0.0160061	-0.0989884	1.25202e-31	6.3774e-28	-0.0990549	5.75694e-90	3.22529e-88
PTR_FA	Oligodendrocytes	ENSG00000100156	SLC16A8	protein_coding														Y	-	-	-	-0.190474	7.53152e-12	1.85109e-08	-0.171369	5.95908e-89	2.09281e-84	-0.203812	1.12098e-174	1.28414e-172
Left transverse temporal	Oligodendrocytes	ENSG00000100156	SLC16A8	protein_coding														Y	-0.114978	0.00178897	0.551426	-0.114978	0.000843837	0.0617727	-0.0911863	4.39317e-27	1.61069e-23	-0.139248	7.93912e-75	3.65712e-73
ALIC_FA	Oligodendrocytes	ENSG00000100156	SLC16A8	protein_coding														Y	-	-	-	-0.15258	4.94887e-08	4.00228e-05	-0.158299	2.90192e-77	7.74551e-73	-0.189687	1.97234e-158	1.98351e-156
BCC_FA	Oligodendrocytes	ENSG00000100156	SLC16A8	protein_coding														Y	-	-	-	-0.19618	3.14132e-12	8.33412e-09	-0.18679	1.74527e-105	1.22586e-100	-0.228655	2.59723e-195	3.4681e-193
Right pallidum	Oligodendrocytes	ENSG00000100156	SLC16A8	protein_coding														Y	0.132917	9.90147e-05	0.181278	0.132917	1.4576e-05	0.0037963	0.121124	2.11058e-46	2.2715e-42	0.175082	9.97019e-127	7.97816e-125
ACR_FA	Oligodendrocytes	ENSG00000100156	SLC16A8	protein_coding														Y	-	-	-	-0.188074	1.88823e-12	5.31236e-09	-0.187674	1.25981e-105	9.34044e-101	-0.209838	9.65959e-189	1.23674e-186
GCC_FA	Oligodendrocytes	ENSG00000100156	SLC16A8	protein_coding														Y	-	-	-	-0.195638	4.36033e-13	1.41011e-09	-0.196306	8.3361e-117	9.27078e-112	-0.231791	1.11918e-170	1.23968e-168
SCC_FA	Oligodendrocytes	ENSG00000100156	SLC16A8	protein_coding														Y	-	-	-	-0.235045	4.34608e-16	2.48183e-12	-0.213365	8.95679e-136	1.70761e-130	-0.262472	5.88583e-196	7.88357e-194
CGC_FA	Oligodendrocytes	ENSG00000100156	SLC16A8	protein_coding														Y	-	-	-	-0.154838	2.13917e-08	2.0098e-05	-0.149566	2.76074e-69	5.33963e-65	-0.175997	1.66048e-134	1.44565e-132
PLIC_FA	Oligodendrocytes	ENSG00000100156	SLC16A8	protein_coding														Y	-	-	-	-0.178593	2.27858e-10	3.86334e-07	-0.190933	1.86295e-110	1.77586e-105	-0.244935	2.53161e-183	3.16677e-181
Left pallidum	Oligodendrocytes	ENSG00000100156	SLC16A8	protein_coding														Y	0.133848	9.81315e-05	0.181085	0.133848	1.43785e-05	0.00375587	0.115744	1.80851e-42	1.69968e-38	0.165172	2.58917e-116	1.86605e-114
Left pars opercularis	Oligodendrocytes	ENSG00000100156	SLC16A8	protein_coding														Y	-0.094245	0.00691933	0.717528	-0.094245	0.00456824	0.160872	-0.0571296	1.42359e-11	5.49405e-09	-0.0743575	2.83946e-27	5.88314e-26
PCR_FA	Oligodendrocytes	ENSG00000100156	SLC16A8	protein_coding														Y	-	-	-	-0.188172	5.58881e-11	1.11495e-07	-0.15608	5.93608e-74	1.38982e-69	-0.204243	9.09874e-168	9.80389e-166
CGH_FA	Oligodendrocytes	ENSG00000100156	SLC16A8	protein_coding														Y	-	-	-	-0.102422	0.000224163	0.0265717	-0.116473	4.21102e-43	3.98568e-39	-0.145342	2.38473e-72	1.07352e-70
Average_FA	Oligodendrocytes	ENSG00000100156	SLC16A8	protein_coding														Y	-	-	-	-0.171055	1.83644e-10	3.21733e-07	-0.17255	7.30429e-91	2.78512e-86	-0.198575	8.78189e-175	1.01133e-172
WVol	Oligodendrocytes	ENSG00000100156	SLC16A8	protein_coding														Y	-	-	-	0.0646681	2.26742e-06	0.000907751	0.129826	4.39135e-53	6.04172e-49	0.0802501	3.51389e-125	2.77107e-123
Left middle temporal	Excitatory neurons	ENSG00000100225	FBXO7	protein_coding	Y	-	-	-	-0.0670632	0.000119573	0.0146171	-	-	-	-	-	-	Y	-	-	-	-0.03212	0.000243594	0.028023	-	-	-	-0.0412439	2.76607e-116	1.98696e-114
BCC_FA	Oligodendrocytes	ENSG00000100364	KIAA0930	protein_coding	Y	0.0394433	0.00332401	0.625749	0.0394433	0.00164837	0.105288	0.0302285	0.000168242	0.015968	-	-	-	Y	0.0450451	0.00103623	0.473414	0.0369116	0.00108131	0.0716779	-	-	-	0.0299021	2.13198e-89	1.18831e-87
Cerebellar vermal lobules VIII	Oligodendrocytes	ENSG00000100376	FAM118A	protein_coding														Y	-0.0228699	0.0300153	0.820425	-0.0207944	0.00643133	0.191247	-	-	-	-0.0181045	0.000557045	0.0038109
ACR_FA	Oligodendrocytes	ENSG00000101557	USP14	protein_coding
CGC_FA	Oligodendrocytes	ENSG00000101557	USP14	protein_coding
Average_FA	Oligodendrocytes	ENSG00000101557	USP14	protein_coding
Left entorhinal	Excitatory neurons	ENSG00000101751	POLI	protein_coding
Right amygdala	Excitatory neurons	ENSG00000101751	POLI	protein_coding														Y	-0.0202223	0.0677661	0.859285	-0.023114	0.00310968	0.131171	-	-	-	-	-	-
Right middle temporal	Inhibitory neurons	ENSG00000103168	TAF1C	protein_coding	Y	-	-	-	0.0390632	0.00418328	0.18656	0.493364	4.93782e-10	2.14983e-07	-	-	-	Y	0.0207054	0.00429444	0.672348	-	-	-	-	-	-	-	-	-
Right lateral ventricle	Astrocytes	ENSG00000103245	NARFL	protein_coding														Y	-	-	-	0.0623672	5.68207e-06	0.00187384	0.136182	2.28277e-06	0.000193919	-	-	-
ACR_FA	Excitatory neurons	ENSG00000103245	NARFL	protein_coding														Y	-	-	-	-0.0678386	1.12488e-06	0.000521255	-0.0904879	0.00264417	0.052609	-	-	-
Left lateral ventricle	Astrocytes	ENSG00000103245	NARFL	protein_coding														Y	-	-	-	0.0623821	0.000863474	0.0626341	0.12403	5.48878e-06	0.000404096	-	-	-
Right lateral ventricle	Inhibitory neurons	ENSG00000103245	NARFL	protein_coding														Y	-	-	-	0.0623672	5.68207e-06	0.00187384	0.136182	2.28277e-06	0.000193919	-	-	-
Right lateral ventricle	Excitatory neurons	ENSG00000103245	NARFL	protein_coding														Y	-	-	-	0.0623672	5.68207e-06	0.00187384	0.136182	2.28277e-06	0.000193919	-	-	-
ACR_FA	Inhibitory neurons	ENSG00000103245	NARFL	protein_coding														Y	-	-	-	-0.0678386	1.12488e-06	0.000521255	-0.0904879	0.00264417	0.052609	-	-	-
ACR_FA	Astrocytes	ENSG00000103245	NARFL	protein_coding														Y	-	-	-	-0.0678386	1.12488e-06	0.000521255	-0.0904879	0.00264417	0.052609	-	-	-
Left lateral ventricle	Excitatory neurons	ENSG00000103245	NARFL	protein_coding														Y	-	-	-	0.0623821	0.000863474	0.0626341	0.12403	5.48878e-06	0.000404096	-	-	-
SS_FA	Pericytes	ENSG00000105877	DNAH11	protein_coding														Y	-	-	-	-0.0233124	0.020418	0.325133	-	-	-	-	-	-
Right rostral middle frontal	Excitatory neurons	ENSG00000106392	C1GALT1	protein_coding	Y	0.0231274	0.049556	0.945458	0.0231274	0.0417504	0.52575	0.0618078	0.0783882	1	0.0126824	0.156619	0.635093	Y	0.0283182	0.000694193	0.41787	0.0269061	7.42834e-07	0.000372824	-	-	-	-	-	-
Left caudate	Inhibitory neurons	ENSG00000107147	KCNT1	protein_coding														Y	0.0364879	0.00143536	0.521791	0.0213034	0.0150804	0.285302	0.0138405	0.0916864	0.542055	-	-	-
Right caudate	Excitatory neurons	ENSG00000107147	KCNT1	protein_coding	Y	-	-	-	0.0371569	0.0103772	0.298531	-	-	-	-	-	-	Y	0.0328414	0.00426415	0.67216	0.0261102	0.00191391	0.0998577	0.0150299	0.066777	0.45385	-	-	-
Left caudate	Excitatory neurons	ENSG00000107147	KCNT1	protein_coding	Y	-	-	-	0.0286654	0.0469224	0.546979	-	-	-	-	-	-	Y	0.0364879	0.00143536	0.521791	0.0213034	0.0150804	0.285302	0.0138405	0.0916864	0.542055	-	-	-
Brain stem	Inhibitory neurons	ENSG00000108963	DPH1	protein_coding	Y	-	-	-	0.03986	0.000173341	0.0195454	-	-	-	0.0261647	0.0202605	0.187184	Y	0.0349372	0.159259	0.900427	0.0604438	0.0290358	0.376635	0.0929052	9.35276e-08	1.2929e-05	-	-	-
Right cerebellum white matter	Inhibitory neurons	ENSG00000108963	DPH1	protein_coding	Y	-	-	-	0.0429077	0.000121045	0.014754	-	-	-	0.0363796	0.00273769	0.0372142	Y	0.0605723	0.0223876	0.801978	0.0739491	0.0111807	0.249505	0.118682	1.03788e-11	4.15574e-09	-	-	-
GVol	Oligodendrocytes	ENSG00000108963	DPH1	protein_coding														Y	-0.0248822	0.0372458	0.831167	-0.0048526	0.71265	0.951371	-0.0788896	5.02634e-06	0.00037575	-	-	-
GVol	Inhibitory neurons	ENSG00000108963	DPH1	protein_coding	Y	-0.0158734	0.00317205	0.615975	-0.0158734	0.00167226	0.106386	-	-	-	-0.0122865	0.0229526	0.204635	Y	-0.0248822	0.0372458	0.831167	-0.0048526	0.71265	0.951371	-0.0788896	5.02634e-06	0.00037575	-	-	-
GVol	Astrocytes	ENSG00000108963	DPH1	protein_coding	Y	-	-	-	-0.023939	0.00149321	0.0984465	-	-	-	-	-	-	Y	-0.0248822	0.0372458	0.831167	-0.0048526	0.71265	0.951371	-0.0788896	5.02634e-06	0.00037575	-	-	-
Left cerebellum white matter	Oligodendrocytes	ENSG00000108963	DPH1	protein_coding														Y	0.0623145	0.0205413	0.796392	0.0644979	0.0290358	0.376635	0.116381	2.41065e-11	8.79729e-09	-	-	-
Left isthmus cingulate	Astrocytes	ENSG00000108963	DPH1	protein_coding	Y	-	-	-	-0.0483453	0.00471333	0.199399	-	-	-	-	-	-	Y	-0.0448926	0.0956603	0.87525	-0.0495273	0.0979245	0.583834	-0.0684997	7.42486e-05	0.00339774	-	-	-
Left ventral DC	Inhibitory neurons	ENSG00000108963	DPH1	protein_coding	Y	-	-	-	0.0304347	0.00101261	0.0749442	-	-	-	0.0197168	0.0438982	0.317134	Y	0.0183957	0.393738	0.949037	0.0298678	0.216831	0.735549	0.0722744	3.32727e-05	0.00177901	-	-	-
Brain stem	Astrocytes	ENSG00000108963	DPH1	protein_coding	Y	-	-	-	0.0513616	0.00117451	0.0832355	-	-	-	-	-	-	Y	0.0349372	0.159259	0.900427	0.0604438	0.0290358	0.376635	0.0929052	9.35276e-08	1.2929e-05	-	-	-
Left isthmus cingulate	Oligodendrocytes	ENSG00000108963	DPH1	protein_coding	Y	-0.0394315	0.00837579	0.836413	-0.0394315	0.00455396	0.195559	-0.0179094	0.790404	1	-0.0413327	0.008009	0.0913267	Y	-0.0448926	0.0956603	0.87525	-0.0495273	0.0979245	0.583834	-0.0684997	7.42486e-05	0.00339774	-	-	-
Left cerebellum white matter	Astrocytes	ENSG00000108963	DPH1	protein_coding	Y	-	-	-	0.0577552	0.000619341	0.0520603	-	-	-	-	-	-	Y	0.0623145	0.0205413	0.796392	0.0644979	0.0290358	0.376635	0.116381	2.41065e-11	8.79729e-09	-	-	-
Right ventral DC	Astrocytes	ENSG00000108963	DPH1	protein_coding	Y	-	-	-	0.046561	0.000704043	0.0574231	-	-	-	-	-	-	Y	0.0414393	0.0565529	0.850927	0.0362663	0.131299	0.638208	0.0918525	1.1753e-07	1.57431e-05	-	-	-
Left isthmus cingulate	Inhibitory neurons	ENSG00000108963	DPH1	protein_coding	Y	-0.0332284	0.0060811	0.781159	-0.0332284	0.00377952	0.175441	-	-	-	-0.0193135	0.104107	0.523205	Y	-0.0448926	0.0956603	0.87525	-0.0495273	0.0979245	0.583834	-0.0684997	7.42486e-05	0.00339774	-	-	-
Right basal forebrain	Oligodendrocytes	ENSG00000108963	DPH1	protein_coding	Y	0.0569509	0.00182927	0.489052	0.0569509	0.000532207	0.0461878	0.0240642	0.726839	1	0.0548981	0.00342142	0.0451377	Y	0.0442704	0.163339	0.902117	0.0528487	0.135176	0.644045	0.0612749	0.000451347	0.0139878	-	-	-
Left cerebellum white matter	Inhibitory neurons	ENSG00000108963	DPH1	protein_coding	Y	-	-	-	0.0445585	8.21636e-05	0.010753	-	-	-	0.0363694	0.00307728	0.0411902	Y	0.0623145	0.0205413	0.796392	0.0644979	0.0290358	0.376635	0.116381	2.41065e-11	8.79729e-09	-	-	-
Right ventral DC	Inhibitory neurons	ENSG00000108963	DPH1	protein_coding	Y	-	-	-	0.0339762	0.000225137	0.0238714	-	-	-	0.0248804	0.0115279	0.122458	Y	0.0414393	0.0565529	0.850927	0.0362663	0.131299	0.638208	0.0918525	1.1753e-07	1.57431e-05	-	-	-
Right cerebellum white matter	Astrocytes	ENSG00000108963	DPH1	protein_coding	Y	-	-	-	0.0535707	0.00129539	0.089148	-	-	-	-	-	-	Y	0.0605723	0.0223876	0.801978	0.0739491	0.0111807	0.249505	0.118682	1.03788e-11	4.15574e-09	-	-	-
Brain stem	Oligodendrocytes	ENSG00000108963	DPH1	protein_coding														Y	0.0349372	0.159259	0.900427	0.0604438	0.0290358	0.376635	0.0929052	9.35276e-08	1.2929e-05	-	-	-
Right ventral DC	Oligodendrocytes	ENSG00000108963	DPH1	protein_coding														Y	0.0414393	0.0565529	0.850927	0.0362663	0.131299	0.638208	0.0918525	1.1753e-07	1.57431e-05	-	-	-
Right cerebellum white matter	Oligodendrocytes	ENSG00000108963	DPH1	protein_coding														Y	0.0605723	0.0223876	0.801978	0.0739491	0.0111807	0.249505	0.118682	1.03788e-11	4.15574e-09	-	-	-
Cerebellar vermal lobules I	Oligodendrocytes	ENSG00000110080	ST3GAL4	protein_coding														Y	0.078424	0.00137192	0.516544	-	-	-	-	-	-	-	-	-
Right caudal anterior cingulate	Oligodendrocytes	ENSG00000110455	ACCS	protein_coding
Left paracentral	Microglia	ENSG00000110628	SLC22A18	protein_coding														Y	0.028399	0.0362044	0.829423	0.0285872	0.00115823	0.074718	-	-	-	-	-	-
Average_FA	Oligodendrocytes	ENSG00000110881	ASIC1	protein_coding	Y	-	-	-	0.0782822	1.10897e-06	0.000232559	-	-	-	0.0683016	0.000638918	0.0102241	Y	0.0757965	0.00177363	0.55119	0.110975	2.29686e-05	0.00529929	0.0113255	0.0669407	0.454444	-	-	-
Left insula	Oligodendrocytes	ENSG00000110881	ASIC1	protein_coding	Y	-	-	-	0.0359216	0.0250909	0.436358	-	-	-	0.0386888	0.0237623	0.209814	Y	0.0516233	0.0286735	0.81786	0.0768835	0.000571333	0.0484829	0.0094927	0.124495	0.637729	-	-	-
Right insula	Oligodendrocytes	ENSG00000110881	ASIC1	protein_coding	Y	0.0315545	0.0621376	0.945458	0.0321967	0.0439046	0.535642	-	-	-	0.000732646	0.893834	0.988978	Y	0.0317843	0.169612	0.904085	0.0586015	0.00927312	0.228528	0.00539708	0.381928	1	-	-	-
PCR_FA	Oligodendrocytes	ENSG00000110881	ASIC1	protein_coding	Y	-	-	-	0.0813434	2.23298e-06	0.000440742	-	-	-	0.0813958	0.000228383	0.00400367
SCC_FA	Astrocytes	ENSG00000110900	TSPAN11	protein_coding														Y	-0.0215223	0.00744499	0.721121	-0.0183111	0.00034931	0.0355166	-	-	-	-	-	-
X3rd ventricle	Excitatory neurons	ENSG00000111266	DUSP16	protein_coding	Y	-	-	-	-0.0798036	1.47091e-05	0.0024369	-	-	-	-	-	-
Right cerebellum white matter	Excitatory neurons	ENSG00000111666	CHPT1	protein_coding
Brain stem	Excitatory neurons	ENSG00000111666	CHPT1	protein_coding
Left cerebellum white matter	Excitatory neurons	ENSG00000111666	CHPT1	protein_coding
PTR_FA	OPCs	ENSG00000111859	NEDD9	protein_coding	Y	-	-	-	-0.0567774	0.000240012	0.0250964	-	-	-	-	-	-
Right cuneus	Inhibitory neurons	ENSG00000111911	HINT3	protein_coding														Y	-	-	-	0.018924	0.308152	0.802707	0.0555436	0.000101694	0.004362	-	-	-
GCC_FA	Inhibitory neurons	ENSG00000111911	HINT3	protein_coding														Y	-	-	-	0.0384262	0.0205413	0.325964	0.0733005	3.05894e-06	0.000247532	-	-	-
BCC_FA	Inhibitory neurons	ENSG00000111911	HINT3	protein_coding														Y	-	-	-	0.0581368	0.000769574	0.0583991	0.108125	9.32872e-11	2.96067e-08	-	-	-
BVol	Inhibitory neurons	ENSG00000111911	HINT3	protein_coding														Y	-	-	-	0.0396187	0.232457	0.748799	0.0848849	4.32999e-09	8.89286e-07	-	-	-
CGH_FA	Inhibitory neurons	ENSG00000111911	HINT3	protein_coding														Y	-	-	-	-	-	-	0.0904168	3.05507e-08	4.91222e-06	-	-	-
Right insula	Inhibitory neurons	ENSG00000112339	HBS1L	protein_coding
Right paracentral	Inhibitory neurons	ENSG00000112339	HBS1L	protein_coding
Cerebellar vermal lobules I	Inhibitory neurons	ENSG00000112339	HBS1L	protein_coding
Right putamen	Excitatory neurons	ENSG00000112530	PACRG	protein_coding	Y	-	-	-	0.0424591	0.00136952	0.0929164	-	-	-	0.0101154	0.318265	0.821784	Y	0.0384812	0.00137857	0.517383	0.0395281	8.12584e-07	0.000402055	0.0460713	8.89678e-08	1.2386e-05	-	-	-
Left putamen	Excitatory neurons	ENSG00000112530	PACRG	protein_coding	Y	-	-	-	0.0447834	0.00070148	0.0572604	-	-	-	0.0328413	0.0153256	0.152443	Y	0.0403737	0.00075831	0.431063	0.0381469	1.76404e-06	0.000740987	0.0436574	3.96646e-07	4.43113e-05	-	-	-
Left accumbens area	OPCs	ENSG00000112964	GHR	protein_coding														Y	-0.0253731	0.18838	0.909002	-0.0479375	0.0453477	0.447004	-0.0216959	0.00267789	0.0531053	-	-	-
Right precentral	OPCs	ENSG00000112964	GHR	protein_coding														Y	-0.00801337	0.602651	0.974485	-	-	-	-0.0158249	0.0281927	0.268679	-	-	-
EC_FA	OPCs	ENSG00000112964	GHR	protein_coding														Y	-	-	-	-0.035432	0.00770454	0.209013	-0.0283931	8.678e-05	0.00384822	-	-	-
SS_FA	OPCs	ENSG00000112964	GHR	protein_coding														Y	-0.0357458	0.0343691	0.827061	-0.0331652	0.0139853	0.275708	-0.0286741	7.12417e-05	0.00328742	-	-	-
Right precuneus	Excitatory neurons	ENSG00000113318	MSH3	protein_coding														Y	0.00888259	0.317266	0.936386	0.0123858	0.028884	0.375863	-	-	-	-	-	-
Left inferior parietal	Excitatory neurons	ENSG00000113318	MSH3	protein_coding	Y	0.0202903	0.113359	0.945458	0.0269612	0.00566537	0.220932	-	-	-	0.00144819	0.731683	0.969267	Y	0.024314	0.0198869	0.794718	0.0224711	0.000711043	0.0555909	-	-	-	-	-	-
Left precentral	Excitatory neurons	ENSG00000113318	MSH3	protein_coding	Y	-	-	-	0.038188	2.81026e-05	0.00429552	-	-	-	0.0345038	0.00127558	0.0190248
Right middle temporal	Excitatory neurons	ENSG00000113318	MSH3	protein_coding														Y	0.0278641	0.00262106	0.608699	0.0190834	0.00115352	0.0745268	-	-	-	-	-	-
SFO_FA	Excitatory neurons	ENSG00000113318	MSH3	protein_coding	Y	-0.0270927	0.0386254	0.945458	-0.020735	0.0616479	0.592419	-	-	-	-0.00247778	0.291041	0.800087	Y	-0.0132609	0.207354	0.914315	-0.0141256	0.0347996	0.404605	-	-	-	-	-	-
FX_FA	Oligodendrocytes	ENSG00000113597	TRAPPC13	protein_coding
Right lateral orbitofrontal	Microglia	ENSG00000115107	STEAP3	protein_coding														Y	0.0320125	0.0221448	0.800478	0.0352688	0.00109447	0.0722296	-	-	-	-	-	-
Left thalamus proper	Excitatory neurons	ENSG00000115109	EPB41L5	protein_coding	Y	-	-	-	0.038333	0.000564754	0.0483597	-	-	-	0.0285187	0.00210919	0.0297179	Y	0.0469739	2.60374e-05	0.0911846	0.0427136	2.21217e-09	2.84128e-06	0.0426549	0.000943962	0.0244738	-	-	-
Right thalamus proper	Excitatory neurons	ENSG00000115109	EPB41L5	protein_coding	Y	-	-	-	0.0371812	0.000623913	0.0523864	-	-	-	0.029296	0.00129296	0.0192597	Y	0.0461088	2.46928e-05	0.0883649	0.0414999	2.84258e-09	3.55005e-06	0.0508951	7.99252e-05	0.00360345	-	-	-
UNC_FA	Inhibitory neurons	ENSG00000115365	LANCL1	protein_coding	Y	-	-	-	-0.0512324	0.00217922	0.125722	-0.314622	2.84504e-11	1.58567e-08	-	-	-
SFO_FA	Oligodendrocytes	ENSG00000115649	CNPPD1	protein_coding	Y	-	-	-	0.0782012	3.97141e-06	0.00074439	-	-	-	-	-	-	Y	0.0971369	3.4789e-06	0.031086	0.0866765	0.000502676	0.044793	0.107037	0.0187389	0.206198	-	-	-
X4th ventricle	Oligodendrocytes	ENSG00000117335	CD46	protein_coding														Y	-0.036703	0.000741908	0.426791	-0.0436973	1.67924e-07	0.000111282	-	-	-	-	-	-
CGH_FA	Oligodendrocytes	ENSG00000117335	CD46	protein_coding														Y	-	-	-	-0.0319145	1.684e-06	0.000714202	-	-	-	-	-	-
X4th ventricle	OPCs	ENSG00000117335	CD46	protein_coding														Y	-0.036703	0.000741908	0.426791	-0.0436973	1.67924e-07	0.000111282	-	-	-	-	-	-
Left caudate	OPCs	ENSG00000117335	CD46	protein_coding														Y	-0.0241357	0.0164247	0.784338	-	-	-	-	-	-	-	-	-
Right isthmus cingulate	Astrocytes	ENSG00000118997	DNAH7	protein_coding														Y	-	-	-	-0.0365344	9.73347e-06	0.00280627	-	-	-	-	-	-
Right isthmus cingulate	Inhibitory neurons	ENSG00000118997	DNAH7	protein_coding
Left hippocampus	Oligodendrocytes	ENSG00000120253	NUP43	protein_coding	Y	-	-	-	0.115623	1.16343e-08	3.28267e-06	-	-	-	-	-	-
Right ventral DC	Oligodendrocytes	ENSG00000120253	NUP43	protein_coding	Y	-	-	-	0.0708051	1.27706e-05	0.00215472	-	-	-	-	-	-
Right medial orbitofrontal	Oligodendrocytes	ENSG00000120253	NUP43	protein_coding	Y	-	-	-	-0.0536175	0.00271758	0.144416	-	-	-	-	-	-
X3rd ventricle	Oligodendrocytes	ENSG00000120253	NUP43	protein_coding	Y	-	-	-	0.088041	1.27123e-05	0.00214608	-	-	-	-	-	-
Left ventral DC	Oligodendrocytes	ENSG00000120253	NUP43	protein_coding	Y	-	-	-	0.0837622	2.8516e-07	6.69554e-05	-	-	-	-	-	-
GCC_FA	Oligodendrocytes	ENSG00000120253	NUP43	protein_coding	Y	-	-	-	-0.0743808	7.32841e-05	0.00971294	-	-	-	-	-	-
Right hippocampus	Oligodendrocytes	ENSG00000120253	NUP43	protein_coding	Y	-	-	-	0.126187	4.57586e-10	1.54327e-07	-	-	-	-	-	-
Right accumbens area	Astrocytes	ENSG00000121716	PILRB	protein_coding	Y	-0.0494902	0.000468767	0.254933	-0.050421	0.000121539	0.0147797	-0.0416719	0.429004	1	-	-	-	Y	-0.0408489	4.89128e-06	0.0349901	-0.0340024	2.62437e-11	5.68414e-08	-	-	-	-	-	-
BVol	Microglia	ENSG00000121716	PILRB	protein_coding	Y	-0.0507067	0.000180652	0.153947	-0.0507067	1.53922e-05	0.00253064	-0.00101085	0.98258	1	-	-	-	Y	-0.0370703	4.47654e-06	0.0337706	-0.0333835	4.44384e-13	1.43109e-09	-	-	-	-	-	-
Right accumbens area	OPCs	ENSG00000121716	PILRB	protein_coding														Y	-0.0408489	4.89128e-06	0.0349901	-0.0340024	2.62437e-11	5.68414e-08	-	-	-	-	-	-
Left accumbens area	Oligodendrocytes	ENSG00000121716	PILRB	protein_coding	Y	-0.0490214	0.000443734	0.247772	-0.0494941	0.000141804	0.0166607	-0.026331	0.408087	1	-0.04619	0.000371886	0.00626088	Y	-0.0415732	2.56401e-06	0.0257163	-0.0424578	4.03315e-17	2.67044e-13	-	-	-	-	-	-
BVol	Inhibitory neurons	ENSG00000121716	PILRB	protein_coding	Y	-0.0478612	7.2596e-05	0.0796416	-0.0478612	1.53922e-05	0.00253064	-0.0392818	0.176096	1	-0.0491337	4.23939e-05	0.000842477	Y	-0.0370703	4.47654e-06	0.0337706	-0.0333835	4.44384e-13	1.43109e-09	-	-	-	-	-	-
Left accumbens area	Astrocytes	ENSG00000121716	PILRB	protein_coding	Y	-0.049203	0.00043782	0.247772	-0.0493293	0.000141804	0.0166607	-0.069728	0.196187	1	-	-	-	Y	-0.0415732	2.56401e-06	0.0257163	-0.0424578	4.03315e-17	2.67044e-13	-	-	-	-	-	-
Left accumbens area	Inhibitory neurons	ENSG00000121716	PILRB	protein_coding	Y	-0.0460587	0.00037666	0.225755	-0.0460587	0.000141804	0.0166607	-0.0332697	0.248075	1	-0.0465363	0.00029684	0.00508953	Y	-0.0415732	2.56401e-06	0.0257163	-0.0424578	4.03315e-17	2.67044e-13	-	-	-	-	-	-
WVol	OPCs	ENSG00000121716	PILRB	protein_coding	Y	-0.0217603	0.000387531	0.230451	-0.0211864	0.000123536	0.0149564	-0.000576985	0.98831	1	-0.0214596	0.000460789	0.0075926	Y	-0.0137921	0.000185128	0.239608	-0.0158799	5.19272e-14	1.97932e-10	-	-	-	-	-	-
BVol	Astrocytes	ENSG00000121716	PILRB	protein_coding	Y	-0.0506393	0.000103221	0.102353	-0.0512598	1.53922e-05	0.00253064	-0.0134007	0.794778	1	-	-	-	Y	-0.0370703	4.47654e-06	0.0337706	-0.0333835	4.44384e-13	1.43109e-09	-	-	-	-	-	-
Left accumbens area	Microglia	ENSG00000121716	PILRB	protein_coding														Y	-0.0415732	2.56401e-06	0.0257163	-0.0424578	4.03315e-17	2.67044e-13	-	-	-	-	-	-
Left amygdala	Microglia	ENSG00000121716	PILRB	protein_coding	Y	0.0441708	0.000795675	0.330902	0.0441708	0.000176131	0.019764	0.000853573	0.984746	1	-	-	-	Y	0.026183	0.0011925	0.493041	0.028954	3.88011e-10	6.20868e-07	-	-	-	-	-	-
BVol	OPCs	ENSG00000121716	PILRB	protein_coding														Y	-0.0370703	4.47654e-06	0.0337706	-0.0333835	4.44384e-13	1.43109e-09	-	-	-	-	-	-
Left amygdala	Oligodendrocytes	ENSG00000121716	PILRB	protein_coding	Y	0.0444905	0.000505232	0.267895	0.0448018	0.000176131	0.019764	0.0038034	0.901155	1	0.0356889	0.00227	0.0316663	Y	0.026183	0.0011925	0.493041	0.028954	3.88011e-10	6.20868e-07	-	-	-	-	-	-
Right accumbens area	Oligodendrocytes	ENSG00000121716	PILRB	protein_coding	Y	-0.0494019	0.000464315	0.253246	-0.0505894	0.000121539	0.0147797	-0.0453483	0.143971	1	-0.0516743	0.000100762	0.00188108	Y	-0.0408489	4.89128e-06	0.0349901	-0.0340024	2.62437e-11	5.68414e-08	-	-	-	-	-	-
Left amygdala	OPCs	ENSG00000121716	PILRB	protein_coding	Y	0.0452422	0.000685036	0.305181	0.0452657	0.00018329	0.0203482	0.00708725	0.917868	1	0.0443822	0.000788107	0.0123604	Y	0.026183	0.0011925	0.493041	0.028954	3.88011e-10	6.20868e-07	-	-	-	-	-	-
Left amygdala	Astrocytes	ENSG00000121716	PILRB	protein_coding	Y	0.0443654	0.000535579	0.27651	0.0446527	0.000176131	0.019764	0.0191891	0.698832	1	-	-	-	Y	0.026183	0.0011925	0.493041	0.028954	3.88011e-10	6.20868e-07	-	-	-	-	-	-
Left accumbens area	OPCs	ENSG00000121716	PILRB	protein_coding	Y	-0.0503017	0.000552485	0.277532	-0.0502548	0.00013729	0.0162734	-8.75428e-05	0.997652	1	-0.0506094	0.000513438	0.00837648	Y	-0.0415732	2.56401e-06	0.0257163	-0.0424578	4.03315e-17	2.67044e-13	-	-	-	-	-	-
Right accumbens area	Microglia	ENSG00000121716	PILRB	protein_coding														Y	-0.0408489	4.89128e-06	0.0349901	-0.0340024	2.62437e-11	5.68414e-08	-	-	-	-	-	-
Right accumbens area	Inhibitory neurons	ENSG00000121716	PILRB	protein_coding	Y	-0.047078	0.000334664	0.211533	-0.047078	0.000121539	0.0147797	-0.0354964	0.211478	1	-0.0520221	7.9829e-05	0.00151351	Y	-0.0408489	4.89128e-06	0.0349901	-0.0340024	2.62437e-11	5.68414e-08	-	-	-	-	-	-
WVol	Oligodendrocytes	ENSG00000121716	PILRB	protein_coding														Y	-0.0137921	0.000185128	0.239608	-0.0158799	5.19272e-14	1.97932e-10	-	-	-	-	-	-
WVol	Astrocytes	ENSG00000121716	PILRB	protein_coding	Y	-0.0207636	0.000399234	0.23594	-0.0219242	5.36796e-05	0.00748559	-0.0207097	0.700561	1	-	-	-	Y	-0.0137921	0.000185128	0.239608	-0.0158799	5.19272e-14	1.97932e-10	-	-	-	-	-	-
WVol	Microglia	ENSG00000121716	PILRB	protein_coding														Y	-0.0137921	0.000185128	0.239608	-0.0158799	5.19272e-14	1.97932e-10	-	-	-	-	-	-
BVol	Oligodendrocytes	ENSG00000121716	PILRB	protein_coding	Y	-0.0509813	8.93103e-05	0.0931594	-0.051431	1.53922e-05	0.00253064	-0.0452947	0.150241	1	-0.0480581	6.9428e-05	0.00133134	Y	-0.0370703	4.47654e-06	0.0337706	-0.0333835	4.44384e-13	1.43109e-09	-	-	-	-	-	-
IFO_FA	Oligodendrocytes	ENSG00000122674	CCZ1	protein_coding
IFO_FA	Astrocytes	ENSG00000122674	CCZ1	protein_coding
CGC_FA	Oligodendrocytes	ENSG00000123104	ITPR2	protein_coding	Y	-0.0522949	0.000305127	0.203653	-0.0522949	4.65035e-05	0.00661928	-0.0378077	0.18216	1	-0.0388395	0.00235906	0.0327451	Y	-	-	-	-0.0256185	0.0216767	0.333538	-	-	-	-	-	-
Left ventral DC	Excitatory neurons	ENSG00000123219	CENPK	protein_coding														Y	-	-	-	0.0424606	0.00180768	0.0965044	0.0102771	0.0694797	0.464114	-	-	-
FXST_FA	Excitatory neurons	ENSG00000123219	CENPK	protein_coding														Y	-	-	-	0.0780978	1.29753e-14	5.53658e-11	0.0309365	6.35019e-08	9.28421e-06	-	-	-
PTR_FA	Excitatory neurons	ENSG00000123219	CENPK	protein_coding														Y	-	-	-	-	-	-	0.0143566	0.0119537	0.152264	-	-	-
FX_FA	Excitatory neurons	ENSG00000123219	CENPK	protein_coding														Y	-	-	-	0.066836	1.45044e-07	9.7679e-05	0.0232658	4.51457e-05	0.00228121	-	-	-
CST_FA	Excitatory neurons	ENSG00000123219	CENPK	protein_coding														Y	0.0357502	0.00239861	0.593861	0.0533873	9.87245e-07	0.000470096	0.023728	2.85972e-05	0.00157262	-	-	-
Left thalamus proper	Excitatory neurons	ENSG00000123219	CENPK	protein_coding														Y	0.0321665	0.0012736	0.505054	0.0226907	0.0272966	0.36749	0.0150817	0.00756178	0.111192	-	-	-
Brain stem	Excitatory neurons	ENSG00000123219	CENPK	protein_coding														Y	-	-	-	0.0465668	0.0024995	0.116268	0.00864404	0.127133	0.64457	-	-	-
Right thalamus proper	Excitatory neurons	ENSG00000123219	CENPK	protein_coding														Y	0.0277578	0.0043467	0.673673	0.0180059	0.0562338	0.483665	0.0145845	0.00977265	0.132696	-	-	-
Right ventral DC	Excitatory neurons	ENSG00000123219	CENPK	protein_coding														Y	0.0454073	5.02098e-06	0.0349901	0.0387349	0.00435674	0.157065	0.0150816	0.00770103	0.112619	-	-	-
SS_FA	Excitatory neurons	ENSG00000123219	CENPK	protein_coding														Y	-	-	-	0.0712456	5.04538e-08	4.05869e-05	0.0117648	0.038465	0.3267	-	-	-
X3rd ventricle	Oligodendrocytes	ENSG00000124126	PREX1	protein_coding														Y	-0.0339699	0.107844	0.882159	-	-	-	-0.0537315	0.00128291	0.03085	-	-	-
Right pericalcarine	Excitatory neurons	ENSG00000124226	RNF114	protein_coding														Y	-0.0733271	0.00365936	0.656909	-0.0673028	0.00135158	0.0818012	-0.0758065	0.148432	0.696565	-	-	-
Left pars orbitalis	Inhibitory neurons	ENSG00000124588	NQO2	protein_coding	Y	-0.0163575	0.394014	0.95846	-0.0265776	0.0465508	0.546192	-0.01273	0.0532559	1	-0.00244026	0.72492	0.968285
WVol	Oligodendrocytes	ENSG00000124813	RUNX2	protein_coding	Y	-	-	-	-0.0293273	0.000906645	0.0691685	-	-	-	-	-	-	Y	-0.0548381	1.23508e-06	0.0168609	-0.0548381	1.16439e-07	8.09484e-05	-0.121585	0.00050705	0.0152871	-	-	-
FX_FA	Oligodendrocytes	ENSG00000124813	RUNX2	protein_coding	Y	-	-	-	-0.0338996	0.0300387	0.469032	-	-	-	-	-	-	Y	-0.0647534	0.000708058	0.420304	-0.0647534	0.000417214	0.0397604	-0.125067	0.000280259	0.00968759	-	-	-
Right lateral orbitofrontal	Oligodendrocytes	ENSG00000124813	RUNX2	protein_coding	Y	-	-	-	0.0410792	0.00637196	0.235653	-	-	-	-	-	-	Y	0.0647846	0.000438534	0.341735	0.0647846	0.00023692	0.0275543	0.080061	0.0226139	0.23301	-	-	-
Right pallidum	Oligodendrocytes	ENSG00000124813	RUNX2	protein_coding	Y	-	-	-	-0.0859709	1.43785e-05	0.0023913	-	-	-	-	-	-	Y	-0.135124	1.60148e-07	0.00429305	-0.135124	5.84966e-09	6.61694e-06	-0.1915	2.72107e-08	4.4448e-06	-	-	-
Left pallidum	Oligodendrocytes	ENSG00000124813	RUNX2	protein_coding	Y	-	-	-	-0.0645829	0.00120793	0.0848494	-	-	-	-	-	-	Y	-	-	-	-0.127717	4.65524e-08	3.82158e-05	-0.202721	4.71459e-09	9.58685e-07	-	-	-
Right putamen	Oligodendrocytes	ENSG00000124813	RUNX2	protein_coding	Y	-	-	-	-0.074638	0.00019687	0.0215549	-	-	-	-	-	-	Y	-	-	-	-0.12703	6.48084e-08	4.99768e-05	-0.196687	7.49673e-09	1.43726e-06	-	-	-
CGH_FA	Oligodendrocytes	ENSG00000124813	RUNX2	protein_coding	Y	-	-	-	-0.0510335	0.00448139	0.194119	-	-	-	-	-	-	Y	-0.0655954	0.00259722	0.607185	-0.0655954	0.0018664	0.0983441	-0.0447268	0.191317	0.785241	-	-	-
Left putamen	Oligodendrocytes	ENSG00000124813	RUNX2	protein_coding	Y	-	-	-	-0.0850911	2.02605e-05	0.00320884	-	-	-	-	-	-	Y	-	-	-	-0.148563	2.20985e-10	3.7844e-07	-0.221995	7.81514e-11	2.54072e-08	-	-	-
Left transverse temporal	Oligodendrocytes	ENSG00000125337	KIF25	protein_coding	Y	-	-	-	0.0435309	0.0180301	0.382858	8.96558e-05	0.997993	1	-	-	-
Right postcentral	Inhibitory neurons	ENSG00000125912	NCLN	protein_coding
Left superior parietal	Inhibitory neurons	ENSG00000125912	NCLN	protein_coding														Y	0.0430278	0.00239936	0.593877	0.040765	0.00077447	0.0586079	-	-	-	-	-	-
Right basal forebrain	Inhibitory neurons	ENSG00000125912	NCLN	protein_coding														Y	0.0425472	0.0142488	0.774298	0.0484332	0.00117432	0.075344	-	-	-	-	-	-
Left basal forebrain	Inhibitory neurons	ENSG00000125912	NCLN	protein_coding														Y	0.0579248	0.00131888	0.510478	0.0628525	4.52086e-05	0.00871561	-	-	-	-	-	-
Left pallidum	Inhibitory neurons	ENSG00000127947	PTPN12	protein_coding														Y	-	-	-	0.0494132	5.05563e-06	0.00170346	-	-	-	-	-	-
Left pallidum	Excitatory neurons	ENSG00000127947	PTPN12	protein_coding	Y	-	-	-	-	-	-	-	-	-	0.0403642	5.80376e-05	0.00112693	Y	-	-	-	0.0494132	5.05563e-06	0.00170346	-	-	-	-	-	-
Right pallidum	Excitatory neurons	ENSG00000127947	PTPN12	protein_coding	Y	-	-	-	-	-	-	-	-	-	0.041746	4.44291e-05	0.000879605
Right pallidum	Inhibitory neurons	ENSG00000127947	PTPN12	protein_coding
Right ventral DC	Oligodendrocytes	ENSG00000131023	LATS1	protein_coding														Y	0.0618623	5.16767e-05	0.131374	0.056426	1.74167e-06	0.000733392	0.0610367	2.45245e-11	8.9253e-09	-	-	-
X3rd ventricle	Oligodendrocytes	ENSG00000131023	LATS1	protein_coding														Y	0.0827406	1.46124e-05	0.0654835	0.0809459	1.29524e-06	0.00058194	0.0692259	3.89734e-14	2.61104e-11	-	-	-
Left ventral DC	Oligodendrocytes	ENSG00000131023	LATS1	protein_coding														Y	0.0717055	4.02969e-06	0.033076	0.0682954	8.63965e-09	9.29382e-06	0.0704316	1.54679e-14	1.11401e-11	-	-	-
Right hippocampus	Oligodendrocytes	ENSG00000131023	LATS1	protein_coding														Y	0.112844	1.26532e-08	0.000706532	0.103787	1.75086e-12	5.00844e-09	0.0902414	1.11057e-22	2.53351e-19	-	-	-
Left hippocampus	Oligodendrocytes	ENSG00000131023	LATS1	protein_coding														Y	0.102074	1.86749e-07	0.00456181	0.0997176	1.27053e-11	2.9616e-08	0.0787524	1.17361e-17	1.3679e-14	-	-	-
Brain stem	Oligodendrocytes	ENSG00000131023	LATS1	protein_coding														Y	0.06493	0.000205637	0.252481	0.0591597	8.54499e-05	0.0137676	0.0609682	2.70452e-11	9.74962e-09	-	-	-
Left thalamus proper	Oligodendrocytes	ENSG00000131023	LATS1	protein_coding														Y	0.0435883	0.00428493	0.672245	0.0506908	2.4295e-05	0.00552236	0.0504188	3.14829e-08	5.03601e-06	-	-	-
Average_FA	Inhibitory neurons	ENSG00000131591	C1orf159	protein_coding														Y	0.0445794	0.000194773	0.245111	0.045687	1.06479e-05	0.00299193	-	-	-	-	-	-
Left transverse temporal	Oligodendrocytes	ENSG00000131626	PPFIA1	protein_coding	Y	-	-	-	0.0513691	0.0144451	0.349797	0.151721	0.021878	0.68471	-	-	-
FXST_FA	Excitatory neurons	ENSG00000132612	VPS4A	protein_coding														Y	-	-	-	0.0316	0.0105993	0.243237	0.0684031	5.52086e-10	1.46217e-07	-	-	-
Right insula	Inhibitory neurons	ENSG00000134202	GSTM3	protein_coding														Y	-0.0232297	0.00216286	0.580109	-0.0185102	7.60014e-05	0.0126734	-	-	-	-	-	-
Right insula	Astrocytes	ENSG00000134202	GSTM3	protein_coding														Y	-0.0232297	0.00216286	0.580109	-0.0185102	7.60014e-05	0.0126734	-	-	-	-	-	-
Right cerebellum white matter	Excitatory neurons	ENSG00000134245	WNT2B	protein_coding														Y	0.0324405	0.00041608	0.335015	0.0245815	0.000187743	0.0236915	-	-	-	-	-	-
Left cerebellum white matter	Excitatory neurons	ENSG00000134245	WNT2B	protein_coding														Y	0.0313874	0.000748149	0.42888	0.024845	0.000195472	0.0242821	-	-	-	-	-	-
Right rostral anterior cingulate	Oligodendrocytes	ENSG00000134324	LPIN1	protein_coding														Y	-	-	-	-0.0289023	6.82557e-05	0.0117137	-	-	-	-	-	-
Left amygdala	Oligodendrocytes	ENSG00000135679	MDM2	protein_coding
Left pars opercularis	Oligodendrocytes	ENSG00000135773	CAPN9	protein_coding
SFO_FA	Inhibitory neurons	ENSG00000135862	LAMC1	protein_coding
Left entorhinal	Inhibitory neurons	ENSG00000135862	LAMC1	protein_coding														Y	-	-	-	0.0679709	0.0052025	0.171632	-	-	-	-	-	-
GCC_FA	Inhibitory neurons	ENSG00000135862	LAMC1	protein_coding
RLIC_FA	Inhibitory neurons	ENSG00000135862	LAMC1	protein_coding
Left superior temporal	Inhibitory neurons	ENSG00000135862	LAMC1	protein_coding
EC_FA	Inhibitory neurons	ENSG00000135862	LAMC1	protein_coding														Y	-	-	-	0.0880595	0.018437	0.311324	-	-	-	-	-	-
Right parahippocampal	Inhibitory neurons	ENSG00000135862	LAMC1	protein_coding
ALIC_FA	Inhibitory neurons	ENSG00000135862	LAMC1	protein_coding														Y	-	-	-	0.10739	9.251e-05	0.0145542	-	-	-	-	-	-
BCC_FA	Inhibitory neurons	ENSG00000135862	LAMC1	protein_coding														Y	-	-	-	0.0619265	0.0342259	0.401983	-	-	-	-	-	-
Right pericalcarine	Inhibitory neurons	ENSG00000135862	LAMC1	protein_coding														Y	-	-	-	0.086975	0.00146626	0.0856965	-	-	-	-	-	-
ACR_FA	Inhibitory neurons	ENSG00000135862	LAMC1	protein_coding														Y	-	-	-	0.0616021	0.0027538	0.12287	-	-	-	-	-	-
IFO_FA	Inhibitory neurons	ENSG00000135862	LAMC1	protein_coding
Left hippocampus	OPCs	ENSG00000136235	GPNMB	protein_coding	Y	0.0566556	0.000440056	0.247772	0.0566556	6.36107e-05	0.00861828	-	-	-	0.0446886	0.00141123	0.0208096	Y	0.0328786	8.01273e-05	0.163846	0.0372339	1.90158e-08	1.82909e-05	-	-	-	-	-	-
Right lateral orbitofrontal	Excitatory neurons	ENSG00000137312	FLOT1	protein_coding	Y	0.0354608	0.00113051	0.381946	0.0343206	5.17017e-09	1.53022e-06	0.095927	9.40448e-11	4.78356e-08	0.027319	9.31619e-06	0.000203832
PTR_FA	Excitatory neurons	ENSG00000137312	FLOT1	protein_coding	Y	0.0608159	1.46269e-05	0.021985	0.0568627	4.45506e-16	3.08069e-13	0.121814	3.53544e-21	9.2612e-18	0.0362752	2.95323e-06	6.8777e-05
GCC_FA	Excitatory neurons	ENSG00000137312	FLOT1	protein_coding	Y	0.0706958	9.54254e-07	0.00263992	0.0615161	1.36956e-19	1.2893e-16	0.131586	2.48369e-25	1.14814e-21	0.0456606	4.79659e-09	1.48687e-07
UNC_FA	Excitatory neurons	ENSG00000137312	FLOT1	protein_coding	Y	0.0525744	0.000125809	0.12129	0.0472787	6.50887e-11	2.53793e-08	0.0697561	5.50393e-10	2.3461e-07	0.0315606	3.53416e-05	0.000711622
ACR_FA	Excitatory neurons	ENSG00000137312	FLOT1	protein_coding	Y	0.0638606	3.9217e-06	0.00763879	0.0589523	1.6789e-12	8.0787e-10	0.129376	8.57928e-24	3.13587e-20	0.039175	2.8724e-07	7.50434e-06
WVol	Oligodendrocytes	ENSG00000137513	NARS2	protein_coding														Y	-	-	-	-0.0232647	8.02581e-10	1.18317e-06	-0.0266931	0.00867719	0.122252	-	-	-
WVol	Excitatory neurons	ENSG00000137513	NARS2	protein_coding														Y	-	-	-	-0.0232647	8.02581e-10	1.18317e-06	-0.0266931	0.00867719	0.122252	-	-	-
Left putamen	Oligodendrocytes	ENSG00000137845	ADAM10	protein_coding	Y	-	-	-	-	-	-	-	-	-	-0.0203065	0.0206702	0.190016	Y	-0.0652392	0.0192621	0.793658	-0.0801592	0.000132469	0.0186533	-0.0772113	0.0234337	0.238595	-	-	-
WVol	Oligodendrocytes	ENSG00000137845	ADAM10	protein_coding	Y	-	-	-	-	-	-	-	-	-	-0.00891212	0.0367604	0.283446	Y	-0.0344679	0.00564177	0.696488	-0.0411036	9.42248e-06	0.00275197	-0.131769	0.000165071	0.0063885	-	-	-
Left lingual	Excitatory neurons	ENSG00000137968	SLC44A5	protein_coding	Y	0.0397099	0.0115668	0.89961	0.0397099	0.00565748	0.220738	0.0191281	0.740737	1	0.0487533	0.00310556	0.0415365	Y	0.0640703	0.0138043	0.771494	0.0398626	0.177635	0.69661	0.0316854	0.0589998	0.422258	-	-	-
Right hippocampus	Microglia	ENSG00000138829	FBN2	protein_coding														Y	-	-	-	0.035805	3.73778e-06	0.00134782	0.0136649	0.0325112	0.294092	-	-	-
X3rd ventricle	OPCs	ENSG00000138829	FBN2	protein_coding														Y	0.0390608	0.00125601	0.503624	0.0315167	4.38116e-05	0.00850608	0.0189318	0.00306351	0.0585655	-	-	-
Right ventral DC	Oligodendrocytes	ENSG00000139132	FGD4	protein_coding
Left pallidum	Oligodendrocytes	ENSG00000139629	GALNT6	protein_coding	Y	-	-	-	0.0800879	5.23856e-06	0.000957667	0.0454473	0.582167	1	-	-	-	Y	0.045412	6.65554e-06	0.0407167	0.0399919	1.78067e-07	0.000116894	-	-	-	-	-	-
SLF_FA	Oligodendrocytes	ENSG00000139629	GALNT6	protein_coding	Y	-	-	-	-0.0481289	0.00310847	0.157185	-0.0709226	0.26414	1	-	-	-	Y	-0.0272904	0.00325224	0.640314	-0.0325818	1.28557e-06	0.00057844	-	-	-	-	-	-
WVol	Oligodendrocytes	ENSG00000139629	GALNT6	protein_coding														Y	0.0156674	0.000434716	0.34074	0.0164153	3.80855e-07	0.000216361	-	-	-	-	-	-
SS_FA	Oligodendrocytes	ENSG00000139629	GALNT6	protein_coding	Y	-	-	-	-0.0490318	0.00235526	0.131756	-0.0333223	0.598734	1	-	-	-	Y	-0.0278023	0.00247694	0.600472	-0.0321985	1.35754e-06	0.000603828	-	-	-	-	-	-
Right pallidum	Oligodendrocytes	ENSG00000139629	GALNT6	protein_coding	Y	-	-	-	0.066677	0.000136183	0.0161891	0.0264865	0.743074	1	-	-	-	Y	0.0378076	0.000153626	0.21842	0.0343722	3.04346e-05	0.00650498	-	-	-	-	-	-
SCC_FA	Oligodendrocytes	ENSG00000139629	GALNT6	protein_coding														Y	-0.0329195	0.000501599	0.360753	-0.0346324	6.58374e-07	0.000339263	-	-	-	-	-	-
Average_FA	Oligodendrocytes	ENSG00000139629	GALNT6	protein_coding	Y	-	-	-	-0.0509614	0.000920182	0.0698661	-0.0812051	0.197732	1	-	-	-	Y	-0.0288965	0.000986929	0.469228	-0.0332314	1.7219e-07	0.000113619	-	-	-	-	-	-
Right caudate	Astrocytes	ENSG00000140830	TXNL4B	protein_coding	Y	-0.0409053	0.0207731	0.945458	-	-	-	-0.0483989	0.253343	1	-0.0285436	0.0355746	0.277195	Y	-0.0694655	7.94099e-05	0.163695	-0.0622973	0.000112462	0.0166495	-0.0375221	0.00666881	0.101929	-	-	-
Left cerebellum white matter	Excitatory neurons	ENSG00000140943	MBTPS1	protein_coding														Y	0.0540694	0.0284512	0.817717	0.023675	0.211081	0.730148	-	-	-	-	-	-
Cerebellar vermal lobules VI VII	Astrocytes	ENSG00000142173	COL6A2	protein_coding														Y	0.0662596	0.00026891	0.285177	-	-	-	0.056769	8.94519e-10	2.23303e-07	-	-	-
Left cerebellum exterior	Astrocytes	ENSG00000142173	COL6A2	protein_coding														Y	0.0290051	0.0310414	0.82209	0.0297713	0.00328275	0.135056	0.04205	4.06736e-06	0.000314544	-	-	-
Right cerebellum white matter	Astrocytes	ENSG00000142173	COL6A2	protein_coding														Y	0.0336663	0.0191093	0.793296	0.0336976	0.00188956	0.0990727	0.0434338	2.23161e-06	0.000190324	-	-	-
Right cerebellum exterior	Astrocytes	ENSG00000142173	COL6A2	protein_coding														Y	0.0324702	0.0150918	0.778767	0.0335737	0.00168605	0.0927188	0.0497156	5.69266e-08	8.43937e-06	-	-	-
Left cerebellum white matter	Astrocytes	ENSG00000142173	COL6A2	protein_coding														Y	0.0382747	0.00878696	0.735573	0.0364708	0.000566191	0.0481957	0.048085	1.97416e-07	2.44353e-05	-	-	-
Right inferior lateral ventricle	Astrocytes	ENSG00000142599	RERE	protein_coding														Y	-	-	-	-0.0434328	0.0107764	0.24505	-0.0290689	1.5609e-06	0.00014138	-	-	-
Right amygdala	Excitatory neurons	ENSG00000143194	MAEL	protein_coding	Y	-	-	-	0.0163915	0.168512	0.763623	-	-	-	0.0191924	0.0288593	0.240076	Y	0.0328277	0.0002221	0.263866	-	-	-	-	-	-	-	-	-
Right hippocampus	Excitatory neurons	ENSG00000143194	MAEL	protein_coding	Y	0.014986	0.191327	0.945458	0.00680352	0.55922	0.942302	-	-	-	0.0120003	0.026729	0.227704	Y	0.0251603	0.0037662	0.660049	0.0220722	0.00119658	0.0761402	-	-	-	-	-	-
Right entorhinal	Excitatory neurons	ENSG00000143194	MAEL	protein_coding														Y	0.0287917	0.00140446	0.519096	0.0238089	0.000660469	0.0531741	-	-	-	-	-	-
Right fusiform	Excitatory neurons	ENSG00000143469	SYT14	protein_coding														Y	-0.0244887	0.149625	0.896492	-0.0369943	0.00120184	0.0763042	-0.0432134	0.0016125	0.036611	-	-	-
Left lateral ventricle	Excitatory neurons	ENSG00000143469	SYT14	protein_coding	Y	-	-	-	-0.0558842	0.00268212	0.142971	-	-	-	-0.0444087	0.0161735	0.158809
CGH_FA	Oligodendrocytes	ENSG00000143537	ADAM15	protein_coding
CGH_FA	Oligodendrocytes	ENSG00000143995	MEIS1	protein_coding														Y	0.0548843	0.00165372	0.542806	0.066548	0.00436563	0.157233	0.0439913	0.000126409	0.00518644	-	-	-
Left rostral middle frontal	Astrocytes	ENSG00000144115	THNSL2	protein_coding														Y	-0.0127504	0.0340588	0.826095	-0.0117705	0.0130242	0.267086	-	-	-	-	-	-
Left entorhinal	Astrocytes	ENSG00000144115	THNSL2	protein_coding														Y	0.0178719	0.0212037	0.797653	0.0224575	1.34067e-05	0.00357851	-	-	-	-	-	-
Left pallidum	Oligodendrocytes	ENSG00000146453	PNLDC1	protein_coding														Y	-	-	-	0.0388858	0.0179823	0.307973	0.0593061	5.01348e-27	1.82309e-23	-	-	-
Right pallidum	Oligodendrocytes	ENSG00000146453	PNLDC1	protein_coding														Y	-	-	-	-	-	-	0.0788891	2.63878e-46	2.7949e-42	-	-	-
CGH_FA	Excitatory neurons	ENSG00000147813	NAPRT1	protein_coding														Y	0.0262131	0.00201577	0.571631	-	-	-	-	-	-	-	-	-
Right superior frontal	Inhibitory neurons	ENSG00000148484	RSU1	protein_coding														Y	-0.0322867	0.00132484	0.511363	-0.0380646	1.36845e-05	0.00363059	-0.0368524	0.33204	0.974733	-	-	-
Right superior frontal	Excitatory neurons	ENSG00000148484	RSU1	protein_coding														Y	-0.0322867	0.00132484	0.511363	-0.0380646	1.36845e-05	0.00363059	-0.0368524	0.33204	0.974733	-	-	-
Left inferior temporal	Astrocytes	ENSG00000148690	FRA10AC1	protein_coding
BVol	Excitatory neurons	ENSG00000148690	FRA10AC1	protein_coding														Y	0.0364893	0.000290833	0.293294	-	-	-	-	-	-	-	-	-
SS_FA	Microglia	ENSG00000149177	PTPRJ	protein_coding
PCR_FA	Microglia	ENSG00000149177	PTPRJ	protein_coding
Left pericalcarine	Oligodendrocytes	ENSG00000149571	KIRREL3	protein_coding
Cerebellar vermal lobules I	Excitatory neurons	ENSG00000151665	PIGF	protein_coding														Y	-	-	-	-0.12845	0.00126632	0.0787528	-0.149253	1.45588e-12	7.14057e-10	-	-	-
Brain stem	Excitatory neurons	ENSG00000151665	PIGF	protein_coding														Y	-0.0287349	0.174802	0.906093	-	-	-	-0.0942152	2.73e-06	0.000225007	-	-	-
ACR_FA	Excitatory neurons	ENSG00000151773	CCDC122	protein_coding
Left thalamus proper	Oligodendrocytes	ENSG00000152061	RABGAP1L	protein_coding														Y	-	-	-	-0.125619	6.04942e-23	7.09363e-19	-0.0352999	0.192871	0.78821	-	-	-
Right thalamus proper	Oligodendrocytes	ENSG00000152061	RABGAP1L	protein_coding														Y	-	-	-	-0.12472	1.38125e-23	1.75353e-19	-0.0412967	0.140035	0.67679	-	-	-
Right lingual	Inhibitory neurons	ENSG00000152348	ATG10	protein_coding	Y	-	-	-	-0.0433009	2.22323e-08	6.08543e-06	-	-	-	-0.0426698	3.65146e-05	0.000733862	Y	-	-	-	-0.0176072	2.79697e-05	0.006116	-	-	-	-	-	-
SS_FA	Astrocytes	ENSG00000152348	ATG10	protein_coding	Y	-	-	-	0.0547045	0.000418722	0.0383896	-	-	-	0.0380525	0.0150055	0.149915	Y	0.0265207	0.000865864	0.449667	0.0213943	1.32257e-05	0.00353882	-	-	-	-	-	-
Right lingual	Oligodendrocytes	ENSG00000152348	ATG10	protein_coding	Y	-	-	-	-0.0441939	8.26207e-06	0.00143323	-	-	-	-0.0353887	0.000330686	0.00561859	Y	-	-	-	-0.0176072	2.79697e-05	0.006116	-	-	-	-	-	-
Right vessel	Excitatory neurons	ENSG00000152359	POC5	protein_coding
PLIC_FA	Oligodendrocytes	ENSG00000153406	NMRAL1	protein_coding														Y	-	-	-	-	-	-	-0.0332812	0.0126318	0.158059	-	-	-
SCC_FA	Oligodendrocytes	ENSG00000153406	NMRAL1	protein_coding														Y	-0.0558324	9.40549e-06	0.0504261	-0.0409576	0.00210042	0.105359	-0.0704795	1.40949e-07	1.83659e-05	-	-	-
Right rostral middle frontal	Oligodendrocytes	ENSG00000154252	GAL3ST2	protein_coding														Y	0.0665898	0.00552635	0.694126	0.0516475	0.00211954	0.105913	0.0866687	6.73178e-12	2.8198e-09	-	-	-
UNC_FA	Excitatory neurons	ENSG00000154764	WNT7A	protein_coding														Y	0.0662834	0.00027934	0.289347	0.0608623	4.85278e-05	0.00914966	-	-	-	-	-	-
Right transverse temporal	Oligodendrocytes	ENSG00000154889	MPPE1	protein_coding
Left lateral ventricle	Oligodendrocytes	ENSG00000154889	MPPE1	protein_coding
Left inferior lateral ventricle	Microglia	ENSG00000154889	MPPE1	protein_coding
Left lateral ventricle	Excitatory neurons	ENSG00000154889	MPPE1	protein_coding
Left lateral ventricle	Astrocytes	ENSG00000154889	MPPE1	protein_coding
X3rd ventricle	Oligodendrocytes	ENSG00000154889	MPPE1	protein_coding
Left lateral ventricle	Inhibitory neurons	ENSG00000154889	MPPE1	protein_coding
Left inferior lateral ventricle	Oligodendrocytes	ENSG00000154889	MPPE1	protein_coding
Left inferior lateral ventricle	Inhibitory neurons	ENSG00000154889	MPPE1	protein_coding
X3rd ventricle	Astrocytes	ENSG00000154889	MPPE1	protein_coding
Right transverse temporal	Inhibitory neurons	ENSG00000154889	MPPE1	protein_coding
X3rd ventricle	Inhibitory neurons	ENSG00000154889	MPPE1	protein_coding
Right transverse temporal	Microglia	ENSG00000154889	MPPE1	protein_coding
Left inferior lateral ventricle	Excitatory neurons	ENSG00000154889	MPPE1	protein_coding
X3rd ventricle	Excitatory neurons	ENSG00000154889	MPPE1	protein_coding
Right transverse temporal	Astrocytes	ENSG00000154889	MPPE1	protein_coding
X3rd ventricle	Microglia	ENSG00000154889	MPPE1	protein_coding
Left lateral ventricle	Microglia	ENSG00000154889	MPPE1	protein_coding
Left inferior lateral ventricle	Astrocytes	ENSG00000154889	MPPE1	protein_coding
UNC_FA	Oligodendrocytes	ENSG00000156299	TIAM1	protein_coding	Y	-	-	-	0.0532778	0.00174297	0.109593	-	-	-	-	-	-	Y	0.0840089	0.011565	0.759503	0.092429	0.000151459	0.0204752	0.0764518	0.00183144	0.0402109	-	-	-
PCR_FA	Astrocytes	ENSG00000156787	TBC1D31	protein_coding	Y	-0.038271	0.00178879	0.480926	-0.038271	0.00090267	0.0689697	-0.000532272	0.983605	1	-	-	-	Y	-0.0493129	0.00119011	0.492833	-0.0440514	0.000641125	0.0521425	-0.0547342	2.04533e-08	3.45065e-06	-	-	-
GCC_FA	Astrocytes	ENSG00000156787	TBC1D31	protein_coding	Y	-0.0358727	0.0018514	0.490846	-0.0358727	0.000942792	0.0710644	-0.00306411	0.919807	1	-	-	-	Y	-0.0460003	0.00130658	0.509247	-0.0409877	6.4406e-05	0.0112495	-0.0595949	1.03651e-09	2.54044e-07	-	-	-
WVol	Excitatory neurons	ENSG00000159063	ALG8	protein_coding	Y	-	-	-	-0.0249397	0.00247812	0.13618	-	-	-	-0.00322278	0.299976	0.807854	Y	-0.0177053	0.00131246	0.50974	-0.0128869	0.0334458	0.398277	-	-	-	-	-	-
WVol	Astrocytes	ENSG00000159063	ALG8	protein_coding														Y	-0.0177053	0.00131246	0.50974	-0.0128869	0.0334458	0.398277	-	-	-	-	-	-
Left insula	Oligodendrocytes	ENSG00000159202	UBE2Z	protein_coding	Y	-	-	-	-0.0576378	9.50077e-05	0.0121242	-	-	-	-0.044044	0.00219533	0.030774
Right transverse temporal	Oligodendrocytes	ENSG00000159202	UBE2Z	protein_coding	Y	-0.071355	0.00121611	0.396144	-0.0733489	0.000104028	0.0130523	-	-	-	-0.0652448	0.000492143	0.00805677	Y	-0.0619581	0.00210772	0.575501	-0.0533247	0.155324	0.670773	-	-	-	-	-	-
Right medial orbitofrontal	Oligodendrocytes	ENSG00000159202	UBE2Z	protein_coding	Y	-	-	-	-0.0553486	9.42254e-05	0.0120502	-	-	-	-0.0445567	0.00143653	0.0211411	Y	-	-	-	-0.0723297	0.00186058	0.0981752	-	-	-	-	-	-
Right insula	Oligodendrocytes	ENSG00000159202	UBE2Z	protein_coding	Y	-	-	-	-0.0477423	0.00118278	0.0836269	-	-	-	-0.0403586	0.00422543	0.0539268
GVol	Oligodendrocytes	ENSG00000159202	UBE2Z	protein_coding	Y	-	-	-	-0.0199942	0.00468398	0.19852	-	-	-	-0.0199039	0.00441069	0.0558816	Y	-0.0168233	0.0241262	0.806761	-0.0192841	0.26115	0.771226	-	-	-	-	-	-
Left cerebellum exterior	Inhibitory neurons	ENSG00000160282	FTCD	protein_coding
Average_FA	Excitatory neurons	ENSG00000161692	DBF4B	protein_coding	Y	-0.053947	0.000284782	0.195544	-0.0547572	1.61684e-07	3.93387e-05	-0.0590567	0.00415238	0.207679	-0.0513233	1.26631e-05	0.000271785
SS_FA	Astrocytes	ENSG00000161692	DBF4B	protein_coding	Y	-	-	-	-0.0702039	1.90087e-09	5.8734e-07	-	-	-	-0.0617272	3.91136e-06	8.96712e-05
RLIC_FA	Astrocytes	ENSG00000161692	DBF4B	protein_coding	Y	-	-	-	-0.0557824	2.71274e-06	0.000525821	-	-	-	-0.0540627	3.60414e-05	0.00072481
SCC_FA	Excitatory neurons	ENSG00000161692	DBF4B	protein_coding	Y	-0.0665437	5.64051e-05	0.0685797	-0.0710916	2.7545e-10	9.74678e-08	-0.0564242	0.00487604	0.23287	-0.0527835	2.89166e-05	0.000590235
SCC_FA	Astrocytes	ENSG00000161692	DBF4B	protein_coding	Y	-	-	-	-0.0566341	2.42036e-06	0.000473779	-	-	-	-0.0514454	8.14127e-05	0.00154092
Average_FA	Astrocytes	ENSG00000161692	DBF4B	protein_coding	Y	-	-	-	-0.0452787	4.87135e-05	0.00689167	-	-	-	-0.0396629	0.000791989	0.0124151
SS_FA	Oligodendrocytes	ENSG00000161692	DBF4B	protein_coding	Y	-	-	-	-	-	-	-	-	-	-0.0645979	8.29403e-07	2.05165e-05
ACR_FA	Oligodendrocytes	ENSG00000161692	DBF4B	protein_coding	Y	-	-	-	-0.055342	0.000123205	0.0149521	-	-	-	-0.0390505	0.000494139	0.00808318
PTR_FA	Oligodendrocytes	ENSG00000161692	DBF4B	protein_coding	Y	-	-	-	-	-	-	-	-	-	-0.0433257	0.00027738	0.00478745
PTR_FA	Astrocytes	ENSG00000161692	DBF4B	protein_coding	Y	-	-	-	-0.0499213	1.56385e-05	0.00256555	-	-	-	-0.0469712	0.000172219	0.00309016
RLIC_FA	Oligodendrocytes	ENSG00000161692	DBF4B	protein_coding	Y	-	-	-	-0.0632201	6.09232e-06	0.00109259	-	-	-	-0.055461	9.94428e-06	0.000216625
SCC_FA	Oligodendrocytes	ENSG00000161692	DBF4B	protein_coding	Y	-	-	-	-0.0592344	1.48757e-10	5.47534e-08	-	-	-	-0.0477934	9.56767e-05	0.00179125
PTR_FA	Excitatory neurons	ENSG00000161692	DBF4B	protein_coding	Y	-0.0594528	0.000140749	0.133006	-0.0571627	1.32533e-07	3.26404e-05	-0.0581654	0.0050585	0.239114	-0.0533647	1.17361e-05	0.000252928
RLIC_FA	Excitatory neurons	ENSG00000161692	DBF4B	protein_coding	Y	-0.0660839	5.40922e-05	0.0661891	-0.0622418	2.36637e-08	6.43643e-06	-0.0498449	0.0119444	0.449982	-0.0546427	1.25531e-05	0.000269557
SS_FA	Excitatory neurons	ENSG00000161692	DBF4B	protein_coding	Y	-0.0840685	1.39012e-06	0.00356588	-0.0761314	1.08842e-10	4.07063e-08	-0.0587653	0.0049235	0.234354	-0.0691948	1.02484e-07	2.80447e-06
BCC_FA	Endothelial cells	ENSG00000162383	SLC1A7	protein_coding														Y	0.0234333	0.00629461	0.707819	0.0274722	2.89429e-06	0.00110432	-	-	-	-	-	-
GCC_FA	Endothelial cells	ENSG00000162383	SLC1A7	protein_coding														Y	0.0236838	0.00402554	0.664681	0.0235675	2.88769e-05	0.0062565	-	-	-	-	-	-
GCC_FA	Excitatory neurons	ENSG00000162434	JAK1	protein_coding														Y	-0.0502603	0.000162205	0.223296	-0.0384114	6.88286e-05	0.0117909	-0.00268928	0.568377	1	-	-	-
FXST_FA	Excitatory neurons	ENSG00000162434	JAK1	protein_coding														Y	-0.0526455	4.36356e-05	0.121387	-0.0457867	1.02086e-05	0.00289917	-0.00411092	0.382951	1	-	-	-
PLIC_FA	Excitatory neurons	ENSG00000162434	JAK1	protein_coding														Y	-	-	-	-0.0769173	2.10588e-14	8.76664e-11	-0.0116317	0.0135913	0.16616	-	-	-
RLIC_FA	Excitatory neurons	ENSG00000162434	JAK1	protein_coding														Y	-	-	-	-0.0593148	3.54911e-06	0.00129375	-0.00702076	0.136417	0.667941	-	-	-
SFO_FA	Excitatory neurons	ENSG00000162434	JAK1	protein_coding														Y	-	-	-	-0.0565309	4.55333e-08	3.74437e-05	-0.00557227	0.237087	0.861295	-	-	-
SLF_FA	Excitatory neurons	ENSG00000162434	JAK1	protein_coding														Y	-	-	-	-0.0492268	7.6262e-05	0.01271	-0.00669087	0.155868	0.713606	-	-	-
Right lingual	Inhibitory neurons	ENSG00000162461	SLC25A34	protein_coding														Y	0.0265496	0.00152503	0.530171	0.0273309	3.4561e-05	0.00714343	0.0179674	0.0228378	0.234562	-	-	-
Left inferior temporal	Excitatory neurons	ENSG00000163364	LINC01116	lincRNA														Y	-0.0273481	0.00285119	0.619737	-0.032807	7.01903e-09	7.7569e-06	-	-	-	-	-	-
EC_FA	Excitatory neurons	ENSG00000163596	ICA1L	protein_coding														Y	-0.0661292	3.89383e-05	0.114819	-0.0683099	2.43374e-16	1.44298e-12	-0.0611939	6.36749e-08	9.30561e-06	-	-	-
SCR_FA	Excitatory neurons	ENSG00000163596	ICA1L	protein_coding														Y	-0.069895	2.80081e-05	0.0947119	-0.0685359	2.10738e-15	1.06138e-11	-0.0689019	1.08221e-09	2.63954e-07	-	-	-
Average_FA	Excitatory neurons	ENSG00000163596	ICA1L	protein_coding														Y	-0.0788007	6.2712e-07	0.0111398	-0.0806687	1.5147e-23	1.89168e-19	-0.0486355	1.46042e-05	0.000910963	-	-	-
Right caudate	Excitatory neurons	ENSG00000163596	ICA1L	protein_coding														Y	0.070942	0.000144774	0.213237	0.0682764	2.05733e-09	2.67597e-06	0.0169005	0.130973	0.654212	-	-	-
BCC_FA	Excitatory neurons	ENSG00000163596	ICA1L	protein_coding														Y	-0.0627057	0.000114341	0.190393	-0.061068	5.21855e-13	1.66314e-09	-0.0263939	0.0181734	0.202034	-	-	-
SLF_FA	Excitatory neurons	ENSG00000163596	ICA1L	protein_coding														Y	-	-	-	-0.0686875	8.62454e-16	4.71472e-12	-0.032254	0.00415354	0.0729422	-	-	-
PTR_FA	Excitatory neurons	ENSG00000163596	ICA1L	protein_coding														Y	-0.0694886	1.75208e-05	0.0734449	-0.0661153	2.63339e-15	1.29654e-11	-0.0386653	0.000526472	0.0157389	-	-	-
ACR_FA	Excitatory neurons	ENSG00000163596	ICA1L	protein_coding														Y	-	-	-	-0.11954	3.01463e-39	1.40329e-34	-0.0548528	1.27949e-06	0.0001195	-	-	-
SLF_FA	Oligodendrocytes	ENSG00000163629	PTPN13	protein_coding	Y	-0.048304	0.000183698	0.155157	-0.048304	4.36173e-05	0.00624968	-0.0129603	0.706846	1	-	-	-	Y	-0.0448438	0.000626549	0.399553	-0.04743	6.8137e-10	1.02114e-06	-	-	-	-	-	-
FX_FA	Oligodendrocytes	ENSG00000163629	PTPN13	protein_coding	Y	-0.021255	0.0392045	0.945458	-0.021255	0.0344347	0.492835	-0.0534024	0.222095	1	-	-	-	Y	-0.0393959	0.00041696	0.335015	-0.033794	3.72934e-08	3.19327e-05	-	-	-	-	-	-
Cerebellar vermal lobules VI VII	Excitatory neurons	ENSG00000163749	CCDC158	protein_coding														Y	-	-	-	-0.0319184	0.0211079	0.329786	-	-	-	-	-	-
Right caudate	Excitatory neurons	ENSG00000163749	CCDC158	protein_coding	Y	-	-	-	-0.0458576	0.00113392	0.0812368	-	-	-	-0.00511738	0.164711	0.648968
Left caudate	Excitatory neurons	ENSG00000163749	CCDC158	protein_coding	Y	-	-	-	-0.0465548	0.000874719	0.0674378	-	-	-	-0.014309	0.00715717	0.0833918
Right pallidum	Excitatory neurons	ENSG00000163885	CCDC37	protein_coding
Left pallidum	Excitatory neurons	ENSG00000163885	CCDC37	protein_coding
Right caudal anterior cingulate	Excitatory neurons	ENSG00000164048	ZNF589	protein_coding	Y	-	-	-	0.0405778	3.16106e-06	0.000602669	-	-	-	0.0232281	0.000675441	0.0107551	Y	0.0268754	0.027541	0.815458	0.035609	5.7131e-06	0.00188165	-	-	-	-	-	-
Cerebellar vermal lobules I	Astrocytes	ENSG00000164106	SCRG1	protein_coding	Y	-	-	-	-0.0624042	0.000896955	0.0686546	-	-	-	-0.0622772	0.00275165	0.0373783
SS_FA	Astrocytes	ENSG00000164106	SCRG1	protein_coding	Y	-0.047875	0.00573383	0.772916	-0.047875	0.00221219	0.126941	-	-	-	-0.0462185	0.00632855	0.0756076
WVol	Oligodendrocytes	ENSG00000166173	LARP6	protein_coding														Y	-	-	-	0.0336313	4.15207e-10	6.59575e-07	-	-	-	-	-	-
Left caudal anterior cingulate	Microglia	ENSG00000166750	SLFN5	protein_coding														Y	-	-	-	-0.030926	0.000979548	0.0675017	-	-	-	-	-	-
FXST_FA	Astrocytes	ENSG00000166788	SAAL1	protein_coding	Y	-	-	-	0.0578439	0.000359535	0.034241	-	-	-	-	-	-	Y	0.0441513	0.000106944	0.186597	0.0484019	0.000168579	0.0220117	-	-	-	-	-	-
Left ventral DC	Excitatory neurons	ENSG00000167720	SRR	protein_coding	Y	-	-	-	0.0433292	0.00360274	0.170429	-	-	-	-	-	-
Right pallidum	Excitatory neurons	ENSG00000167720	SRR	protein_coding	Y	-	-	-	0.0646064	0.000877864	0.0675725	-	-	-	-	-	-	Y	0.0286665	0.0014191	0.52008	0.0289822	4.95296e-06	0.00167401	-	-	-	-	-	-
Left hippocampus	Excitatory neurons	ENSG00000167720	SRR	protein_coding	Y	-	-	-	0.0524733	0.00449723	0.194144	-	-	-	-	-	-	Y	0.0262657	0.00210409	0.575501	0.032265	1.02124e-07	7.27283e-05	-	-	-	-	-	-
CGC_FA	Excitatory neurons	ENSG00000167720	SRR	protein_coding	Y	-	-	-	0.0618946	0.000413296	0.038077	-	-	-	-	-	-	Y	-	-	-	0.0282419	0.00015259	0.0205882	-	-	-	-	-	-
Left caudate	Excitatory neurons	ENSG00000167720	SRR	protein_coding	Y	-	-	-	0.0642964	0.00159401	0.102662	-	-	-	-	-	-	Y	0.0307213	0.00111859	0.483073	0.0308146	3.64593e-06	0.00132152	-	-	-	-	-	-
Left pallidum	Excitatory neurons	ENSG00000167720	SRR	protein_coding	Y	-	-	-	0.0721785	0.000220754	0.0235554	-	-	-	-	-	-	Y	0.0325016	0.000331831	0.307893	0.0341953	8.64381e-08	6.3349e-05	-	-	-	-	-	-
RLIC_FA	Astrocytes	ENSG00000168071	CCDC88B	protein_coding														Y	0.0238366	0.0101105	0.748262	0.0199961	0.00490678	0.166688	-	-	-	-	-	-
FXST_FA	Astrocytes	ENSG00000168071	CCDC88B	protein_coding														Y	-	-	-	-0.0377424	9.12556e-08	6.63101e-05	-	-	-	-	-	-
PCR_FA	Astrocytes	ENSG00000168071	CCDC88B	protein_coding														Y	0.0271495	0.00353829	0.653425	0.0255791	0.00212266	0.105993	-	-	-	-	-	-
CSF	Oligodendrocytes	ENSG00000168385	2025-09-02	protein_coding														Y	0.0341273	0.00113717	0.485798	0.032854	1.07062e-06	0.000502015	-	-	-	-	-	-
Left cuneus	Excitatory neurons	ENSG00000168803	ADAL	protein_coding	Y	-0.0256651	0.0340062	0.945458	-0.0316896	0.00161382	0.103527	-	-	-	-0.000234713	0.949266	0.994074	Y	-0.0223988	0.0244465	0.808126	-0.0236914	3.55131e-07	0.000204854	-	-	-	-	-	-
Left paracentral	Excitatory neurons	ENSG00000168803	ADAL	protein_coding	Y	-0.0464812	0.000138294	0.131992	-0.0436675	5.78788e-06	0.00104482	-	-	-	-0.00481567	0.161443	0.643601	Y	-0.0372896	0.000101076	0.182544	-0.0348612	5.32065e-15	2.45441e-11	-	-	-	-	-	-
Left insula	Astrocytes	ENSG00000168917	SLC35G2	protein_coding														Y	-0.0618096	0.000325257	0.305351	-0.0585989	5.406e-07	0.000288513	-0.0843086	1.6928e-10	5.06188e-08	-	-	-
GCC_FA	Astrocytes	ENSG00000168917	SLC35G2	protein_coding														Y	0.0594928	0.000578163	0.387115	0.0654965	3.01753e-08	2.65785e-05	0.0857189	5.84314e-11	1.95585e-08	-	-	-
Left caudal anterior cingulate	Astrocytes	ENSG00000168917	SLC35G2	protein_coding														Y	-0.0692832	0.000331814	0.307893	-0.052765	5.82062e-05	0.0104283	-0.109073	2.13086e-16	2.06516e-13	-	-	-
FXST_FA	OPCs	ENSG00000169629	RGPD8	protein_coding														Y	-0.0222014	0.00277085	0.614673	-0.0228399	3.27942e-05	0.00686882	-	-	-	-	-	-
FX_FA	OPCs	ENSG00000169629	RGPD8	protein_coding														Y	-0.0176815	0.0101564	0.748376	-0.0144477	0.000713184	0.055679	-	-	-	-	-	-
Average_FA	OPCs	ENSG00000169629	RGPD8	protein_coding														Y	-0.0186151	0.0148322	0.77745	-0.0211856	7.94137e-06	0.00241467	-	-	-	-	-	-
ALIC_FA	Excitatory neurons	ENSG00000170946	DNAJC24	protein_coding
Right hippocampus	Inhibitory neurons	ENSG00000171044	XKR6	protein_coding
FXST_FA	Inhibitory neurons	ENSG00000171044	XKR6	protein_coding
Right pallidum	Inhibitory neurons	ENSG00000171044	XKR6	protein_coding
Left hippocampus	Inhibitory neurons	ENSG00000171044	XKR6	protein_coding
Brain stem	Inhibitory neurons	ENSG00000171044	XKR6	protein_coding
Right rostral middle frontal	Inhibitory neurons	ENSG00000171044	XKR6	protein_coding
Left cerebellum exterior	Inhibitory neurons	ENSG00000171044	XKR6	protein_coding
Left pallidum	Inhibitory neurons	ENSG00000171044	XKR6	protein_coding
Right lateral orbitofrontal	Inhibitory neurons	ENSG00000171044	XKR6	protein_coding
SCR_FA	Inhibitory neurons	ENSG00000171044	XKR6	protein_coding
Left middle temporal	Inhibitory neurons	ENSG00000171044	XKR6	protein_coding
UNC_FA	Inhibitory neurons	ENSG00000171044	XKR6	protein_coding
PCR_FA	Inhibitory neurons	ENSG00000171044	XKR6	protein_coding
Right middle temporal	Inhibitory neurons	ENSG00000171044	XKR6	protein_coding
Left superior temporal	Inhibitory neurons	ENSG00000171044	XKR6	protein_coding
Left isthmus cingulate	Inhibitory neurons	ENSG00000171044	XKR6	protein_coding
Left ventral DC	Inhibitory neurons	ENSG00000171044	XKR6	protein_coding
Right ventral DC	Inhibitory neurons	ENSG00000171044	XKR6	protein_coding
IFO_FA	Inhibitory neurons	ENSG00000171044	XKR6	protein_coding
Right cerebellum exterior	Inhibitory neurons	ENSG00000171044	XKR6	protein_coding
Left cerebellum white matter	Excitatory neurons	ENSG00000171055	FEZ2	protein_coding	Y	-0.0582738	0.000484976	0.260044	-0.0582374	6.36107e-05	0.00861828	-0.040907	0.364703	1	-0.0478908	0.00419238	0.0535554	Y	-0.0441785	0.00109375	0.479752	-	-	-	-	-	-	-	-	-
Right cerebellum exterior	Excitatory neurons	ENSG00000171055	FEZ2	protein_coding	Y	-0.0481281	0.00127334	0.403161	-0.0481281	0.000305019	0.0301119	-0.0255832	0.556604	1	-0.0359676	0.0124239	0.129759	Y	-0.034896	0.00472582	0.680003	-	-	-	-	-	-	-	-	-
Right cerebellum white matter	Excitatory neurons	ENSG00000171055	FEZ2	protein_coding	Y	-0.0539101	0.000902067	0.347163	-0.0538373	0.000180394	0.0201451	-0.0333919	0.475318	1	-0.0470721	0.00340428	0.0449271	Y	-0.0430772	0.00125177	0.503431	-	-	-	-	-	-	-	-	-
Right basal forebrain	Microglia	ENSG00000171298	GAA	protein_coding														Y	0.0349594	0.00246405	0.599774	0.0278153	0.00540006	0.175011	-	-	-	-	-	-
Cerebellar vermal lobules VIII	Excitatory neurons	ENSG00000172071	EIF2AK3	protein_coding	Y	0.0509757	0.000219681	0.172981	0.0509757	6.74801e-05	0.00905891	0.0524814	3.55856e-06	0.000598828	-	-	-	Y	0.0834942	0.000229148	0.266663	0.0736891	6.02582e-07	0.0003149	0.0583803	4.27e-07	4.71419e-05	-	-	-
Right putamen	Excitatory neurons	ENSG00000172071	EIF2AK3	protein_coding	Y	-	-	-	-0.0255671	0.0377094	0.507314	-0.0411153	0.000319724	0.0271778	-	-	-	Y	-0.0563407	0.0079132	0.727302	-0.0313578	0.134798	0.643525	-0.0421689	0.000232617	0.00838161	-	-	-
CST_FA	Excitatory neurons	ENSG00000172728	FUT10	protein_coding														Y	-0.0412287	0.00301394	0.629138	-0.0469822	1.62465e-06	0.00069423	-0.0271022	0.00109541	0.0273838	-	-	-
CST_FA	Oligodendrocytes	ENSG00000172728	FUT10	protein_coding														Y	-0.0412287	0.00301394	0.629138	-0.0469822	1.62465e-06	0.00069423	-0.0271022	0.00109541	0.0273838	-	-	-
Left rostral middle frontal	Astrocytes	ENSG00000173041	ZNF680	protein_coding														Y	0.0209902	0.0411164	0.836305	0.0227403	0.00160259	0.0902409	-	-	-	-	-	-
SS_FA	Oligodendrocytes	ENSG00000173821	RNF213	protein_coding
Average_FA	Oligodendrocytes	ENSG00000173821	RNF213	protein_coding
EC_FA	Oligodendrocytes	ENSG00000173821	RNF213	protein_coding
ACR_FA	Oligodendrocytes	ENSG00000173821	RNF213	protein_coding
Right cerebellum exterior	Oligodendrocytes	ENSG00000173988	LRRC63	protein_coding														Y	-0.0470664	0.00581152	0.700329	-0.0478513	0.00246763	0.115445	-0.0127783	0.187819	0.778802	-	-	-
PTR_FA	Astrocytes	ENSG00000174226	SNX31	protein_coding														Y	-0.0517814	9.84847e-07	0.0148166	-0.0428146	0.000126278	0.0180564	-	-	-	-	-	-
Brain stem	Astrocytes	ENSG00000174226	SNX31	protein_coding														Y	0.0423672	2.99989e-05	0.0998408	0.0373556	2.07467e-06	0.000846936	-	-	-	-	-	-
PCR_FA	Astrocytes	ENSG00000174226	SNX31	protein_coding														Y	-0.0555239	3.82611e-07	0.00780223	-	-	-	-	-	-	-	-	-
SLF_FA	Astrocytes	ENSG00000174226	SNX31	protein_coding														Y	-0.0492892	4.76713e-06	0.0346233	-0.0399937	0.000671798	0.0537286	-	-	-	-	-	-
PLIC_FA	Astrocytes	ENSG00000174226	SNX31	protein_coding														Y	-0.0431002	5.14917e-05	0.131374	-0.0328309	0.00100751	0.0686852	-	-	-	-	-	-
Average_FA	Astrocytes	ENSG00000174226	SNX31	protein_coding														Y	-0.0623429	1.50161e-09	0.000138371	-	-	-	-	-	-	-	-	-
SCR_FA	Astrocytes	ENSG00000174226	SNX31	protein_coding														Y	-0.0460401	2.29115e-05	0.0852838	-	-	-	-	-	-	-	-	-
SS_FA	Astrocytes	ENSG00000174226	SNX31	protein_coding														Y	-0.053319	6.36869e-07	0.0111783	-0.0472047	7.89071e-05	0.013034	-	-	-	-	-	-
Right caudal anterior cingulate	Oligodendrocytes	ENSG00000174705	SH3PXD2B	protein_coding														Y	0.0461676	0.00455416	0.67849	0.0505288	9.64974e-05	0.0149881	0.037779	1.85692e-06	0.000163273	-	-	-
Left middle temporal	Oligodendrocytes	ENSG00000174705	SH3PXD2B	protein_coding														Y	-0.0335485	0.00474999	0.680003	-	-	-	-0.0258223	0.000985047	0.0252646	-	-	-
Left lateral ventricle	Excitatory neurons	ENSG00000175164	ABO	processed_transcript	Y	0.0387376	0.016868	0.945458	0.0329285	0.00528351	0.213168	0.00841963	0.325246	1	0.0337286	0.0189095	0.17803	Y	0.0359789	0.00886523	0.736459	0.0233901	0.0182953	0.310303	-	-	-	-	-	-
Right lateral ventricle	Excitatory neurons	ENSG00000175164	ABO	processed_transcript	Y	-	-	-	0.0389775	0.00160736	0.103236	0.00880129	0.304971	1	0.0386778	0.00745999	0.086295	Y	0.0417816	0.00220731	0.582718	-	-	-	-	-	-	-	-	-
Brain stem	Excitatory neurons	ENSG00000175581	MRPL48	protein_coding														Y	-	-	-	-0.0219745	0.0451659	0.446355	-0.00267483	0.833279	1	-	-	-
Right ventral DC	Astrocytes	ENSG00000176681	LRRC37A	protein_coding	Y	-	-	-	-0.0503244	5.62295e-13	2.79931e-10	-	-	-	-0.0399648	2.01248e-05	0.000419614	Y	-0.0230213	0.000293503	0.293639	-0.0225092	1.62619e-10	2.91827e-07	-	-	-	-	-	-
ACR_FA	Astrocytes	ENSG00000176681	LRRC37A	protein_coding	Y	-	-	-	-0.0903862	1.52782e-29	2.78124e-26	-	-	-	-0.059322	3.15446e-07	8.20173e-06
Left lingual	Astrocytes	ENSG00000176681	LRRC37A	protein_coding	Y	-	-	-	-0.0649256	1.39196e-17	1.1277e-14	-	-	-	-0.0517495	1.14487e-05	0.000247157	Y	-0.0303788	1.23207e-05	0.0593636	-	-	-	-	-	-	-	-	-
CGC_FA	Astrocytes	ENSG00000176681	LRRC37A	protein_coding	Y	-	-	-	-0.0621447	6.60018e-14	3.72802e-11	-	-	-	-0.0446071	5.00998e-05	0.000982547	Y	-0.0289987	0.000118967	0.194028	-0.0319815	5.97782e-19	4.99058e-15	-	-	-	-	-	-
Left pars triangularis	Astrocytes	ENSG00000176681	LRRC37A	protein_coding	Y	-	-	-	0.081106	4.2819e-15	2.62461e-12	-	-	-	0.0626079	1.62339e-05	0.000343276	Y	0.0335791	0.000346609	0.312638	0.0384363	9.98606e-18	7.20179e-14	-	-	-	-	-	-
Right basal forebrain	Astrocytes	ENSG00000176681	LRRC37A	protein_coding	Y	0.0306607	0.106471	0.945458	0.0467779	5.30176e-06	0.000966299	-	-	-	0.0307936	0.0150353	0.150142	Y	-	-	-	0.019041	1.94037e-05	0.00470736	-	-	-	-	-	-
Right entorhinal	Astrocytes	ENSG00000176681	LRRC37A	protein_coding	Y	-	-	-	0.0648424	6.69152e-13	3.30948e-10	-	-	-	0.0400641	0.000945246	0.0145661	Y	-	-	-	0.0291794	8.82465e-14	3.29824e-10	-	-	-	-	-	-
FXST_FA	Astrocytes	ENSG00000176681	LRRC37A	protein_coding	Y	-	-	-	-0.111639	2.06074e-46	6.35437e-43	-	-	-	-0.0739406	9.72548e-09	2.93004e-07	Y	-	-	-	-0.0537795	8.06719e-57	4.13074e-51	-	-	-	-	-	-
Right putamen	Astrocytes	ENSG00000176681	LRRC37A	protein_coding
Left entorhinal	Astrocytes	ENSG00000176681	LRRC37A	protein_coding	Y	-	-	-	0.0786637	5.95155e-17	4.34415e-14	-	-	-	0.0383834	4.89667e-05	0.000961716	Y	-	-	-	0.0350253	8.89918e-18	6.47879e-14	-	-	-	-	-	-
Left supramarginal	Astrocytes	ENSG00000176681	LRRC37A	protein_coding	Y	-	-	-	-0.0546785	6.36807e-11	2.48945e-08	-	-	-	-0.035088	1.81509e-05	0.000380969	Y	-0.0235118	0.00194923	0.564173	-0.0269181	1.17034e-13	4.30089e-10	-	-	-	-	-	-
Right lingual	Astrocytes	ENSG00000176681	LRRC37A	protein_coding	Y	-	-	-	-0.0665419	4.30715e-20	4.1986e-17	-	-	-	-0.0472986	3.32387e-06	7.69461e-05	Y	-0.0297034	7.13174e-06	0.0428112	-0.0314781	1.37153e-23	1.75353e-19	-	-	-	-	-	-
WVol	Astrocytes	ENSG00000176681	LRRC37A	protein_coding	Y	-0.0118265	0.116861	0.945458	-0.0225126	3.64431e-08	9.59289e-06	-	-	-	-0.0150934	0.00368498	0.0481297	Y	-0.0103487	0.00531264	0.691885	-0.00943853	1.02904e-07	7.31014e-05	-	-	-	-	-	-
Right parahippocampal	Astrocytes	ENSG00000176681	LRRC37A	protein_coding	Y	-	-	-	0.0766651	5.81506e-14	3.29071e-11	-	-	-	0.0445465	9.82364e-06	0.00021412	Y	0.0330082	0.00038067	0.323702	-	-	-	-	-	-	-	-	-
Left fusiform	Astrocytes	ENSG00000176681	LRRC37A	protein_coding	Y	-	-	-	-0.0417615	2.29184e-08	6.25623e-06	-	-	-	-0.0300499	2.06036e-05	0.000429268	Y	-0.0212523	0.00175722	0.549771	-	-	-	-	-	-	-	-	-
Right lateral orbitofrontal	Astrocytes	ENSG00000176681	LRRC37A	protein_coding	Y	-	-	-	0.0462636	3.00419e-11	1.22514e-08	-	-	-	0.0308065	0.000669417	0.0106672	Y	-	-	-	0.0219493	3.48287e-13	1.16307e-09	-	-	-	-	-	-
Left superior parietal	Astrocytes	ENSG00000176681	LRRC37A	protein_coding	Y	0.0450436	0.00584171	0.772916	0.0519373	4.95117e-10	1.66186e-07	-	-	-	0.0371342	0.000520471	0.00848249	Y	0.0197326	0.00912909	0.73854	0.0215572	9.995e-09	1.05378e-05	-	-	-	-	-	-
Left thalamus proper	Astrocytes	ENSG00000176681	LRRC37A	protein_coding	Y	-0.0109283	0.396381	0.958771	-0.0358789	4.44943e-07	0.000100191	-	-	-	-0.0236964	0.00753276	0.0870096	Y	-0.0179716	0.00528027	0.691503	-0.0158012	2.94576e-07	0.000175525	-	-	-	-	-	-
Left pallidum	Astrocytes	ENSG00000176681	LRRC37A	protein_coding	Y	-	-	-	-0.0586948	1.94797e-10	7.08364e-08	-	-	-	-0.0459722	0.000129268	0.00237332	Y	-	-	-	-0.0266903	2.47558e-11	5.39403e-08	-	-	-	-	-	-
Right pars orbitalis	Astrocytes	ENSG00000176681	LRRC37A	protein_coding	Y	-0.0166796	0.351929	0.955132	-0.0439844	8.33445e-06	0.00144496	-	-	-	-0.00298594	0.535337	0.927098	Y	-0.0222655	0.0128748	0.767266	-0.0209023	1.04632e-06	0.000492578	-	-	-	-	-	-
EC_FA	Astrocytes	ENSG00000176681	LRRC37A	protein_coding	Y	-0.0434211	0.00729993	0.817627	-0.0501414	1.61672e-09	5.03663e-07	-	-	-	-0.0377951	0.000414319	0.00689392	Y	-0.022999	0.00227575	0.585906	-0.0251574	3.01577e-12	8.11313e-09	-	-	-	-	-	-
Left ventral DC	Astrocytes	ENSG00000176681	LRRC37A	protein_coding	Y	-0.0338632	0.0124087	0.910549	-0.0465304	3.46756e-11	1.40463e-08	-	-	-	-0.0387409	3.16967e-05	0.000643015	Y	-0.0215016	0.000759608	0.431411	-0.0216761	1.12251e-12	3.36123e-09	-	-	-	-	-	-
Average_FA	Astrocytes	ENSG00000176681	LRRC37A	protein_coding	Y	-	-	-	-0.098633	1.54215e-34	3.3287e-31	-	-	-	-0.0744932	8.63012e-08	2.38015e-06
ALIC_FA	Astrocytes	ENSG00000176681	LRRC37A	protein_coding	Y	-	-	-	-0.117883	7.76209e-45	2.29961e-41	-	-	-	-0.084746	2.40831e-08	7.00032e-07
Left putamen	Astrocytes	ENSG00000176681	LRRC37A	protein_coding
Right fusiform	Astrocytes	ENSG00000176681	LRRC37A	protein_coding	Y	-	-	-	-0.0425882	1.05059e-08	2.98378e-06	-	-	-	-0.0306959	1.34319e-05	0.000287356	Y	-0.0201587	0.00278805	0.615431	-	-	-	-	-	-	-	-	-
BVol	Astrocytes	ENSG00000176681	LRRC37A	protein_coding	Y	-	-	-	-0.125965	2.35451e-45	7.04457e-42	-	-	-	-0.0930124	9.64834e-09	2.90911e-07	Y	-	-	-	-0.0581057	4.57599e-51	6.39026e-46	-	-	-	-	-	-
Right pallidum	Astrocytes	ENSG00000176681	LRRC37A	protein_coding	Y	-	-	-	-0.0880099	7.41904e-22	8.79191e-19	-	-	-	-0.0713761	6.95359e-08	1.93578e-06	Y	-	-	-	-0.0402701	3.79357e-24	5.21089e-20	-	-	-	-	-	-
CGH_FA	Astrocytes	ENSG00000176681	LRRC37A	protein_coding	Y	-	-	-	-0.0843431	3.92939e-24	5.32471e-21	-	-	-	-0.0595125	4.55119e-07	1.16309e-05	Y	-	-	-	-0.0395295	6.77435e-28	1.26905e-23	-	-	-	-	-	-
GVol	Astrocytes	ENSG00000176681	LRRC37A	protein_coding	Y	-	-	-	-0.0213663	2.44777e-08	6.63989e-06	-	-	-	-0.00269773	0.287502	0.796816	Y	-0.0118283	0.000687069	0.417442	-0.0117904	1.52328e-09	2.06429e-06	-	-	-	-	-	-
Optic chiasm	Astrocytes	ENSG00000176681	LRRC37A	protein_coding	Y	-	-	-	0.0846376	1.06822e-12	5.18976e-10	-	-	-	0.0596536	0.000132459	0.00242698	Y	0.0362728	0.000795656	0.436256	0.0423505	2.26177e-16	1.35189e-12	-	-	-	-	-	-
Left postcentral	Astrocytes	ENSG00000176681	LRRC37A	protein_coding	Y	-0.0457447	0.00514961	0.748844	-0.0483624	6.62442e-09	1.93039e-06	-	-	-	-0.0348131	0.00103477	0.0158185	Y	-0.0191375	0.0114431	0.758189	-0.0235427	8.17652e-09	8.84045e-06	-	-	-	-	-	-
IFO_FA	Astrocytes	ENSG00000176681	LRRC37A	protein_coding	Y	-	-	-	0.0532598	4.69709e-10	1.57887e-07	-	-	-	0.0387599	0.000423339	0.00703107	Y	0.0233028	0.00264542	0.609002	0.0225977	1.1114e-09	1.5618e-06	-	-	-	-	-	-
SCR_FA	Astrocytes	ENSG00000176681	LRRC37A	protein_coding	Y	-0.0461004	0.00618263	0.788893	-0.0429604	6.15554e-07	0.000135183	-	-	-	-0.0298724	0.00576575	0.0699669	Y	-	-	-	-0.0208958	2.25809e-08	2.09885e-05	-	-	-	-	-	-
BCC_FA	Astrocytes	ENSG00000176681	LRRC37A	protein_coding	Y	-	-	-	-0.109666	1.31363e-38	3.28068e-35	-	-	-	-0.077734	3.08185e-09	9.707e-08
Left parahippocampal	Astrocytes	ENSG00000176681	LRRC37A	protein_coding	Y	-	-	-	0.0629647	3.23378e-10	1.12711e-07	-	-	-	0.0197452	0.00222198	0.0310971	Y	-	-	-	0.0285554	4.91497e-11	9.98679e-08	-	-	-	-	-	-
SFO_FA	Astrocytes	ENSG00000176681	LRRC37A	protein_coding	Y	-	-	-	-0.0671633	2.3281e-15	1.49685e-12	-	-	-	-0.0448793	6.71966e-05	0.00129195	Y	-0.0312566	5.04381e-05	0.130645	-	-	-	-	-	-	-	-	-
X3rd ventricle	Astrocytes	ENSG00000176681	LRRC37A	protein_coding	Y	-	-	-	0.0594599	7.30525e-12	3.20865e-09	-	-	-	0.0411865	0.000443537	0.00733252	Y	0.0311266	8.05349e-05	0.16423	0.0300262	1.47188e-15	7.69047e-12	-	-	-	-	-	-
Left vessel	Astrocytes	ENSG00000176681	LRRC37A	protein_coding	Y	-	-	-	0.0523144	3.10213e-06	0.000593306	-	-	-	0.0144818	0.0955237	0.500198	Y	0.0252728	0.0129829	0.767854	0.0270332	2.77091e-08	2.47748e-05	-	-	-	-	-	-
GCC_FA	Astrocytes	ENSG00000176681	LRRC37A	protein_coding	Y	-	-	-	-0.127086	1.79276e-55	8.59917e-52	-	-	-	-0.0889919	4.0347e-10	1.36701e-08
Brain stem	Astrocytes	ENSG00000176681	LRRC37A	protein_coding	Y	-	-	-	-0.0614814	2.05495e-14	1.20345e-11	-	-	-	-0.0414122	9.86172e-05	0.00184339	Y	-	-	-	-0.0280618	4.18046e-11	8.67797e-08	-	-	-	-	-	-
SCC_FA	Astrocytes	ENSG00000176681	LRRC37A	protein_coding	Y	-	-	-	-0.0894457	6.03855e-25	8.29442e-22	-	-	-	-0.0591394	1.36199e-06	3.28349e-05
FX_FA	Astrocytes	ENSG00000176681	LRRC37A	protein_coding	Y	-	-	-	-0.0479399	3.6159e-11	1.46275e-08	-	-	-	-0.0336585	0.000328475	0.00558252	Y	-0.0242703	0.000225297	0.264749	-0.0250889	1.4002e-15	7.36604e-12	-	-	-	-	-	-
Right superior frontal	Astrocytes	ENSG00000176681	LRRC37A	protein_coding	Y	0.0221712	0.05504	0.945458	0.0346441	2.06179e-08	5.68473e-06	-	-	-	0.0282992	0.000372178	0.00626413	Y	0.0147391	0.00858904	0.734087	0.0150977	1.79493e-08	1.74398e-05	-	-	-	-	-	-
Left accumbens area	Astrocytes	ENSG00000176681	LRRC37A	protein_coding	Y	-	-	-	-0.0807894	1.23825e-16	8.90914e-14	-	-	-	-0.0680546	7.73317e-06	0.00017117	Y	-0.0405587	5.12061e-06	0.0354445	-0.0392895	1.61129e-20	1.58663e-16	-	-	-	-	-	-
Right putamen	Excitatory neurons	ENSG00000178188	SH2B1	protein_coding
Left putamen	Excitatory neurons	ENSG00000178188	SH2B1	protein_coding
Right caudate	Excitatory neurons	ENSG00000178188	SH2B1	protein_coding
Right accumbens area	Excitatory neurons	ENSG00000178188	SH2B1	protein_coding
Left accumbens area	Excitatory neurons	ENSG00000178188	SH2B1	protein_coding
Left caudate	Excitatory neurons	ENSG00000178188	SH2B1	protein_coding
FXST_FA	Oligodendrocytes	ENSG00000178252	WDR6	protein_coding
Average_FA	Oligodendrocytes	ENSG00000178252	WDR6	protein_coding														Y	-	-	-	-0.0370588	9.00115e-16	4.86862e-12	-	-	-	-	-	-
EC_FA	Oligodendrocytes	ENSG00000178252	WDR6	protein_coding
CGC_FA	Oligodendrocytes	ENSG00000178252	WDR6	protein_coding														Y	-	-	-	-0.0396523	2.51109e-13	8.68773e-10	-	-	-	-	-	-
SFO_FA	Oligodendrocytes	ENSG00000178252	WDR6	protein_coding														Y	-	-	-	-0.0333162	3.89204e-08	3.29766e-05	-	-	-	-	-	-
PTR_FA	Astrocytes	ENSG00000178700	DHFRL1	protein_coding
FXST_FA	Astrocytes	ENSG00000178700	DHFRL1	protein_coding
UNC_FA	Oligodendrocytes	ENSG00000178700	DHFRL1	protein_coding														Y	-0.101299	3.50148e-05	0.108456	-	-	-	-0.117061	1.67458e-07	2.13306e-05	-	-	-
UNC_FA	Excitatory neurons	ENSG00000178700	DHFRL1	protein_coding														Y	-0.101299	3.50148e-05	0.108456	-	-	-	-0.117061	1.67458e-07	2.13306e-05	-	-	-
RLIC_FA	Astrocytes	ENSG00000178700	DHFRL1	protein_coding
UNC_FA	Oligodendrocytes	ENSG00000178750	STX19	protein_coding
FXST_FA	Oligodendrocytes	ENSG00000178750	STX19	protein_coding
UNC_FA	Oligodendrocytes	ENSG00000179241	LDLRAD3	protein_coding														Y	-0.0474175	0.00465522	0.679129	-0.0422697	0.00043537	0.0408727	-0.0720929	0.000941163	0.0244175	-	-	-
SCC_FA	Oligodendrocytes	ENSG00000179241	LDLRAD3	protein_coding														Y	-0.0687274	7.95769e-05	0.163695	-0.0526181	1.82066e-05	0.00449206	-0.0786335	0.000307373	0.010407	-	-	-
BCC_FA	Oligodendrocytes	ENSG00000179241	LDLRAD3	protein_coding														Y	-0.0401751	0.0153813	0.779887	-0.0341874	0.0111855	0.249572	-0.0795678	0.000283156	0.00976727	-	-	-
Average_FA	Endothelial cells	ENSG00000179344	HLA-DQB1	protein_coding
PTR_FA	Endothelial cells	ENSG00000179344	HLA-DQB1	protein_coding														Y	-0.033728	1.04697e-05	0.0530194	-	-	-	-	-	-	-	-	-
RLIC_FA	Endothelial cells	ENSG00000179344	HLA-DQB1	protein_coding														Y	-0.0170802	0.0290159	0.81901	-	-	-	-	-	-	-	-	-
SCC_FA	Endothelial cells	ENSG00000179344	HLA-DQB1	protein_coding
PCR_FA	Endothelial cells	ENSG00000179344	HLA-DQB1	protein_coding
Left cuneus	Excitatory neurons	ENSG00000180921	FAM83H	protein_coding														Y	-	-	-	0.0265822	0.000456436	0.042098	-	-	-	-	-	-
Left insula	Astrocytes	ENSG00000181027	FKRP	protein_coding														Y	0.058756	0.000457735	0.349131	0.0645868	3.79467e-06	0.00136209	0.0577473	1.27031e-12	6.31863e-10	-	-	-
CST_FA	Astrocytes	ENSG00000181027	FKRP	protein_coding														Y	-0.0482265	0.00538572	0.692376	-0.0434614	0.0174632	0.304101	-0.0551067	1.32054e-11	5.13646e-09	-	-	-
Right posterior cingulate	Excitatory neurons	ENSG00000181234	TMEM132C	protein_coding														Y	-	-	-	-	-	-	0.0304771	0.00810893	0.116674	-	-	-
Right thalamus proper	Excitatory neurons	ENSG00000181234	TMEM132C	protein_coding														Y	0.063428	0.00329071	0.643095	0.0457454	0.141124	0.65241	0.0360512	0.00177206	0.0392665	-	-	-
CSF	Astrocytes	ENSG00000182118	FAM89A	protein_coding	Y	-0.0607137	0.0056153	0.770545	-0.0607137	0.00207697	0.122056	-	-	-	-0.060391	0.00585527	0.0708542	Y	-0.0307881	0.0035939	0.65426	-0.0299629	1.41548e-05	0.00371431	-	-	-	-	-	-
Right ventral DC	Astrocytes	ENSG00000182118	FAM89A	protein_coding	Y	0.0411965	0.00510071	0.745528	0.0411965	0.00179627	0.111666	-	-	-	0.0400978	0.00633229	0.0756341	Y	0.0227509	0.00133222	0.511699	0.0204861	9.15181e-06	0.00269316	-	-	-	-	-	-
Right hippocampus	Astrocytes	ENSG00000182118	FAM89A	protein_coding	Y	0.0480334	0.00801881	0.835339	0.0480334	0.00351156	0.167956	-	-	-	0.0447451	0.0129422	0.133955	Y	0.0289317	0.00104564	0.474941	0.0219621	0.000134903	0.018887	-	-	-	-	-	-
Right ventral DC	Oligodendrocytes	ENSG00000182240	BACE2	protein_coding														Y	0.0204374	0.0528938	0.847813	0.0262149	0.0162838	0.294965	-	-	-	-	-	-
PLIC_FA	Oligodendrocytes	ENSG00000182240	BACE2	protein_coding
FXST_FA	Oligodendrocytes	ENSG00000182240	BACE2	protein_coding
Average_FA	Oligodendrocytes	ENSG00000182240	BACE2	protein_coding
Brain stem	Oligodendrocytes	ENSG00000182240	BACE2	protein_coding														Y	0.0244091	0.044649	0.839472	0.0289973	0.00585488	0.18246	-	-	-	-	-	-
Left ventral DC	Oligodendrocytes	ENSG00000182240	BACE2	protein_coding														Y	0.0256312	0.0160371	0.782795	0.0286947	0.00417728	0.153605	-	-	-	-	-	-
IFO_FA	Oligodendrocytes	ENSG00000182240	BACE2	protein_coding
ALIC_FA	Oligodendrocytes	ENSG00000182240	BACE2	protein_coding
CST_FA	Oligodendrocytes	ENSG00000182240	BACE2	protein_coding
IFO_FA	Oligodendrocytes	ENSG00000182986	ZNF320	protein_coding														Y	0.0246283	0.0126075	0.766017	0.0178358	0.00303674	0.12951	-	-	-	-	-	-
Right isthmus cingulate	OPCs	ENSG00000183793	NPIPA5	protein_coding														Y	0.0301737	0.00175053	0.549327	0.0140842	0.00491296	0.166797	-	-	-	-	-	-
Left putamen	Excitatory neurons	ENSG00000183793	NPIPA5	protein_coding	Y	0.0219234	0.201237	0.945458	0.0219234	0.193258	0.786217	0.0361158	0.00473059	0.228577	0.0317429	0.0398815	0.298052	Y	0.028234	0.00399054	0.663358	0.0179146	0.000442847	0.0413275	-	-	-	-	-	-
Left putamen	OPCs	ENSG00000183793	NPIPA5	protein_coding														Y	0.028234	0.00399054	0.663358	0.0179146	0.000442847	0.0413275	-	-	-	-	-	-
Right isthmus cingulate	Excitatory neurons	ENSG00000183793	NPIPA5	protein_coding	Y	-	-	-	0.00365744	0.825015	0.983296	0.0252806	0.0482799	1	0.0179061	0.228132	0.737516	Y	0.0301737	0.00175053	0.549327	0.0140842	0.00491296	0.166797	-	-	-	-	-	-
Right accumbens area	OPCs	ENSG00000183793	NPIPA5	protein_coding														Y	-	-	-	0.0237524	0.00015383	0.0207119	-	-	-	-	-	-
Right accumbens area	Excitatory neurons	ENSG00000183793	NPIPA5	protein_coding	Y	0.0541202	0.00596077	0.77734	0.0541202	0.00266455	0.142411	0.0591143	3.70119e-06	0.000620837	0.0552651	0.00151594	0.0221843	Y	-	-	-	0.0237524	0.00015383	0.0207119	-	-	-	-	-	-
SCR_FA	OPCs	ENSG00000183798	EMILIN3	protein_coding														Y	-	-	-	-0.0768905	0.00783693	0.21072	-0.071399	0.0761584	0.488856	-	-	-
PCR_FA	OPCs	ENSG00000183798	EMILIN3	protein_coding														Y	-	-	-	-0.0907311	0.0016897	0.0928088	-0.0668827	0.0896092	0.535287	-	-	-
UNC_FA	Excitatory neurons	ENSG00000184949	FAM227A	protein_coding	Y	-0.0798802	6.51979e-05	0.0758868	-0.0802732	1.638e-07	3.98215e-05	-0.0156527	0.765123	1	-0.0790078	0.000166379	0.00299244	Y	-0.0573754	3.6192e-08	0.00161698	-0.0574985	3.16639e-07	0.000186323	-	-	-	-0.0435057	2.49323e-07	2.30137e-06
Cerebellar vermal lobules VIII	Excitatory neurons	ENSG00000185630	PBX1	protein_coding
Right pericalcarine	Microglia	ENSG00000185829	ARL17A	protein_coding														Y	-0.0136585	0.2725	0.928027	-0.0333456	4.83898e-07	0.000263966	-	-	-	-	-	-
Right transverse temporal	Microglia	ENSG00000185829	ARL17A	protein_coding
Left pericalcarine	Microglia	ENSG00000185829	ARL17A	protein_coding														Y	-	-	-	-0.0192684	0.0224405	0.338435	-	-	-	-	-	-
Right pallidum	Oligodendrocytes	ENSG00000185955	C7orf61	protein_coding														Y	-0.115933	0.000858521	0.448381	-0.0942444	0.00123279	0.0774942	-0.0989986	1.14091e-05	0.000744983	-	-	-
RLIC_FA	Oligodendrocytes	ENSG00000185955	C7orf61	protein_coding														Y	0.0978821	0.00226104	0.58577	0.14366	0.000319415	0.033502	0.149383	6.55836e-11	2.16859e-08	-	-	-
Right accumbens area	Oligodendrocytes	ENSG00000185955	C7orf61	protein_coding														Y	-0.154831	7.08486e-05	0.154522	-0.120595	0.000984569	0.067697	-0.123747	4.07902e-08	6.30708e-06	-	-	-
Left accumbens area	Oligodendrocytes	ENSG00000185955	C7orf61	protein_coding														Y	-0.153977	6.46669e-05	0.146159	-0.120174	0.00461607	0.161833	-0.148458	4.15347e-11	1.43787e-08	-	-	-
WVol	Oligodendrocytes	ENSG00000185955	C7orf61	protein_coding														Y	-0.0496986	0.00125431	0.503599	-0.0587848	6.10129e-06	0.00197729	-0.133355	4.5617e-09	9.30715e-07	-	-	-
GCC_FA	Microglia	ENSG00000185963	BICD2	protein_coding														Y	0.0626845	0.00212516	0.576287	0.0608113	0.00156008	0.0889474	0.124245	0.000121471	0.00502414	-	-	-
PTR_FA	Microglia	ENSG00000186470	BTN3A2	protein_coding	Y	-	-	-	-0.0575863	6.92312e-05	0.00925288	-	-	-	-	-	-
BCC_FA	Microglia	ENSG00000186470	BTN3A2	protein_coding	Y	-	-	-	-0.0557044	0.000142007	0.0166781	-	-	-	-	-	-
GVol	Microglia	ENSG00000186470	BTN3A2	protein_coding	Y	-	-	-	-0.0300212	5.70601e-06	0.0010325	-	-	-	-	-	-	Y	-0.0183047	4.54942e-06	0.0337706	-	-	-	-	-	-	-	-	-
RLIC_FA	Microglia	ENSG00000186470	BTN3A2	protein_coding	Y	-	-	-	-0.064983	1.27869e-05	0.00215506	-	-	-	-	-	-
GCC_FA	Microglia	ENSG00000186470	BTN3A2	protein_coding	Y	-	-	-	-0.0848421	1.55485e-09	4.84886e-07	-	-	-	-	-	-
SCC_FA	Microglia	ENSG00000186470	BTN3A2	protein_coding	Y	-	-	-	-0.0750686	6.07309e-07	0.00013347	-	-	-	-	-	-
Average_FA	Microglia	ENSG00000186470	BTN3A2	protein_coding	Y	-	-	-	-0.0605403	1.44894e-05	0.00240445	-	-	-	-	-	-
ACR_FA	Microglia	ENSG00000186470	BTN3A2	protein_coding	Y	-	-	-	-0.0854821	7.68746e-10	2.51141e-07	-	-	-	-	-	-
SLF_FA	Excitatory neurons	ENSG00000186777	ZNF732	protein_coding														Y	-0.0314786	0.00351484	0.653165	-0.0340678	0.000617293	0.0509204	-0.051236	5.23888e-05	0.00257193	-	-	-
UNC_FA	Excitatory neurons	ENSG00000186777	ZNF732	protein_coding														Y	-0.0425343	8.12858e-05	0.165026	-0.0457867	3.87957e-06	0.00138432	-0.0676944	1.05152e-07	1.42946e-05	-	-	-
Right posterior cingulate	Astrocytes	ENSG00000186868	MAPT	protein_coding	Y	-	-	-	-0.0400616	1.65222e-10	6.05189e-08	-	-	-	-0.0254487	0.00166509	0.0241085
Left ventral DC	Astrocytes	ENSG00000186868	MAPT	protein_coding	Y	-	-	-	-0.0402437	3.67124e-15	2.29215e-12	-	-	-	-0.0225182	0.00106371	0.0162223
Right lateral orbitofrontal	Astrocytes	ENSG00000186868	MAPT	protein_coding	Y	-	-	-	0.0408681	7.58302e-16	5.0922e-13	-	-	-	0.031822	4.78362e-06	0.000108554
Optic chiasm	Astrocytes	ENSG00000186868	MAPT	protein_coding	Y	-	-	-	0.0736801	1.72378e-17	1.36006e-14	-	-	-	0.0405388	0.000403907	0.00674196
CGC_FA	Astrocytes	ENSG00000186868	MAPT	protein_coding	Y	-	-	-	-0.0554463	4.36962e-20	4.24579e-17	-	-	-	-0.0328769	5.53247e-05	0.00107844
Right entorhinal	Astrocytes	ENSG00000186868	MAPT	protein_coding	Y	-	-	-	0.0557104	2.37083e-17	1.80918e-14	-	-	-	0.0301768	0.000595675	0.00959362
Left lingual	Astrocytes	ENSG00000186868	MAPT	protein_coding	Y	-	-	-	-0.0586229	3.74252e-26	5.46349e-23	-	-	-	-0.0335967	1.04045e-05	0.000225951
Right ventral DC	Astrocytes	ENSG00000186868	MAPT	protein_coding	Y	-	-	-	-0.0431372	2.19977e-17	1.70011e-14	-	-	-	-0.0237599	0.000559526	0.00906064
Left pars triangularis	Astrocytes	ENSG00000186868	MAPT	protein_coding	Y	-	-	-	0.0711922	3.14005e-21	3.48854e-18	-	-	-	0.0478874	7.49223e-06	0.000166185
Left fusiform	Astrocytes	ENSG00000186868	MAPT	protein_coding	Y	-	-	-	-0.036075	3.44739e-11	1.39833e-08	-	-	-	-0.0240669	0.000690973	0.0109757
SCR_FA	Astrocytes	ENSG00000186868	MAPT	protein_coding	Y	-	-	-	-0.0367907	4.61075e-09	1.37407e-06	-	-	-	-0.023352	0.00408056	0.0523772
Left entorhinal	Astrocytes	ENSG00000186868	MAPT	protein_coding	Y	-	-	-	0.0656249	9.57934e-22	1.11337e-18	-	-	-	0.0389724	3.10489e-05	0.000630488
Average_FA	Astrocytes	ENSG00000186868	MAPT	protein_coding	Y	-	-	-	-0.086731	1.64476e-49	5.46182e-46	-	-	-	-0.0514795	4.30864e-09	1.33966e-07
Right parahippocampal	Astrocytes	ENSG00000186868	MAPT	protein_coding	Y	-	-	-	0.0647857	2.99265e-18	2.59868e-15	-	-	-	0.0472026	2.78719e-06	6.51018e-05
BCC_FA	Astrocytes	ENSG00000186868	MAPT	protein_coding	Y	-	-	-	-0.0963141	2.69767e-55	1.21672e-51	-	-	-	-0.062857	2.54909e-10	8.78883e-09
Right lingual	Astrocytes	ENSG00000186868	MAPT	protein_coding	Y	-	-	-	-0.0591659	3.78201e-29	6.34931e-26	-	-	-	-0.0346868	2.42247e-06	5.6905e-05
ACR_FA	Astrocytes	ENSG00000186868	MAPT	protein_coding	Y	-	-	-	-0.0803303	4.02361e-43	1.06656e-39	-	-	-	-0.0481034	2.06883e-08	6.04573e-07
Left superior parietal	Astrocytes	ENSG00000186868	MAPT	protein_coding	Y	-	-	-	0.0429228	1.69073e-12	8.12269e-10	-	-	-	0.0211389	0.00768979	0.0884412
Left parahippocampal	Astrocytes	ENSG00000186868	MAPT	protein_coding	Y	-	-	-	0.0528167	4.54827e-13	2.2831e-10	-	-	-	0.0406487	3.37861e-05	0.000682783
Left vessel	Astrocytes	ENSG00000186868	MAPT	protein_coding	Y	-	-	-	0.0453896	2.76424e-08	7.43827e-06	-	-	-	0.0237817	0.0244204	0.213894
GVol	Astrocytes	ENSG00000186868	MAPT	protein_coding	Y	-	-	-	-0.0202435	4.09458e-13	2.06911e-10	-	-	-	-0.0123612	0.000978516	0.0150373
Left thalamus proper	Astrocytes	ENSG00000186868	MAPT	protein_coding	Y	-	-	-	-0.0300047	6.88798e-09	1.99948e-06	-	-	-	-0.0169874	0.0110925	0.118821
Right pallidum	Astrocytes	ENSG00000186868	MAPT	protein_coding	Y	-	-	-	-0.0744601	6.71756e-29	1.08554e-25	-	-	-	-0.0483169	3.67947e-07	9.4862e-06
Left pallidum	Astrocytes	ENSG00000186868	MAPT	protein_coding	Y	-	-	-	-0.0497496	1.30469e-13	7.11662e-11	-	-	-	-0.0314892	0.000427931	0.00710112
IFO_FA	Astrocytes	ENSG00000186868	MAPT	protein_coding	Y	-	-	-	0.0457679	2.03652e-13	1.06908e-10	-	-	-	0.0263468	0.00134387	0.0199493
SFO_FA	Astrocytes	ENSG00000186868	MAPT	protein_coding	Y	-	-	-	-0.0588072	1.72357e-21	1.96544e-18	-	-	-	-0.0379369	6.23924e-06	0.000139534
FXST_FA	Astrocytes	ENSG00000186868	MAPT	protein_coding	Y	-	-	-	-0.0963549	2.12575e-64	2.37917e-60	-	-	-	-0.0547011	4.32402e-10	1.46269e-08
EC_FA	Astrocytes	ENSG00000186868	MAPT	protein_coding	Y	-	-	-	-0.0425402	2.15682e-12	1.01679e-09	-	-	-	-0.0312471	0.00013326	0.00243977
ALIC_FA	Astrocytes	ENSG00000186868	MAPT	protein_coding	Y	-	-	-	-0.103572	2.22076e-64	2.39674e-60	-	-	-	-0.0626074	5.81786e-11	2.11177e-09
Left postcentral	Astrocytes	ENSG00000186868	MAPT	protein_coding	Y	-	-	-	-0.043527	7.65219e-13	3.75999e-10	-	-	-	-0.0254429	0.0012795	0.0190802
Left supramarginal	Astrocytes	ENSG00000186868	MAPT	protein_coding	Y	-	-	-	-0.0487198	1.30838e-15	8.55788e-13	-	-	-	-0.029357	0.000258568	0.00448437
SCC_FA	Astrocytes	ENSG00000186868	MAPT	protein_coding	Y	-	-	-	-0.0784879	1.9767e-35	4.3601e-32	-	-	-	-0.0488796	2.83926e-07	7.42082e-06
CGH_FA	Astrocytes	ENSG00000186868	MAPT	protein_coding	Y	-	-	-	-0.0731145	1.8015e-33	3.70334e-30	-	-	-	-0.0478159	3.91594e-08	1.11684e-06
GCC_FA	Astrocytes	ENSG00000186868	MAPT	protein_coding	Y	-	-	-	-0.111261	2.87497e-79	8.68777e-75	-	-	-	-0.0725895	1.62228e-12	6.60619e-11
FX_FA	Astrocytes	ENSG00000186868	MAPT	protein_coding	Y	-	-	-	-0.0446057	2.8508e-17	2.14297e-14	-	-	-	-0.0231184	0.00104793	0.015999
BVol	Astrocytes	ENSG00000186868	MAPT	protein_coding	Y	-	-	-	-0.108992	2.99161e-63	2.49465e-59	-	-	-	-0.0761729	2.57717e-12	1.03372e-10
RLIC_FA	Astrocytes	ENSG00000186868	MAPT	protein_coding
Right fusiform	Astrocytes	ENSG00000186868	MAPT	protein_coding	Y	-	-	-	-0.0399783	1.63371e-13	8.8316e-11	-	-	-	-0.0241152	0.000723807	0.0114484
Brain stem	Astrocytes	ENSG00000186868	MAPT	protein_coding	Y	-	-	-	-0.0542958	1.86242e-20	1.92739e-17	-	-	-	-0.028781	0.000283144	0.00487541
Left accumbens area	Astrocytes	ENSG00000186868	MAPT	protein_coding	Y	-	-	-	-0.0706448	2.81868e-23	3.59395e-20	-	-	-	-0.0493034	6.74069e-07	1.68831e-05
X3rd ventricle	Astrocytes	ENSG00000186868	MAPT	protein_coding	Y	-	-	-	0.0534655	2.75062e-17	2.07282e-14	-	-	-	0.0345927	4.42773e-05	0.000876691
CGC_FA	Oligodendrocytes	ENSG00000187164	KIAA1598	protein_coding
Right parahippocampal	Oligodendrocytes	ENSG00000187164	KIAA1598	protein_coding
Right ventral DC	Oligodendrocytes	ENSG00000187164	KIAA1598	protein_coding
Right precentral	Oligodendrocytes	ENSG00000187164	KIAA1598	protein_coding
Left ventral DC	Oligodendrocytes	ENSG00000187164	KIAA1598	protein_coding
IFO_FA	Oligodendrocytes	ENSG00000187164	KIAA1598	protein_coding
ACR_FA	Oligodendrocytes	ENSG00000187164	KIAA1598	protein_coding
Left putamen	Oligodendrocytes	ENSG00000187164	KIAA1598	protein_coding
Left precentral	Oligodendrocytes	ENSG00000187164	KIAA1598	protein_coding
SCR_FA	Oligodendrocytes	ENSG00000187164	KIAA1598	protein_coding
Right putamen	Oligodendrocytes	ENSG00000187164	KIAA1598	protein_coding
Right ventral DC	Astrocytes	ENSG00000188130	MAPK12	protein_coding														Y	-	-	-	-	-	-	-	-	-	0.0422821	1.29383e-64	5.32341e-63
CSF	Oligodendrocytes	ENSG00000188312	CENPP	protein_coding														Y	0.0351196	0.000785652	0.435759	0.0356226	3.52165e-08	3.03574e-05	-	-	-	-	-	-
Right pericalcarine	Inhibitory neurons	ENSG00000189350	FAM179A	protein_coding
EC_FA	Inhibitory neurons	ENSG00000189366	ALG1L	protein_coding														Y	-0.0309625	0.000311148	0.300983	-0.0271225	9.34667e-06	0.00273651	-	-	-	-	-	-
WVol	Oligodendrocytes	ENSG00000196284	SUPT3H	protein_coding														Y	-0.000873877	0.848764	0.992416	-0.00715534	0.00153558	0.0881018	-	-	-	-	-	-
Left putamen	Oligodendrocytes	ENSG00000196284	SUPT3H	protein_coding
Right putamen	Oligodendrocytes	ENSG00000196284	SUPT3H	protein_coding														Y	-0.00919062	0.376816	0.94668	-0.0173361	0.00248961	0.11598	-	-	-	-	-	-
FX_FA	Oligodendrocytes	ENSG00000196284	SUPT3H	protein_coding														Y	-0.0116421	0.150663	0.896971	-0.0185664	7.28123e-06	0.00225951	-	-	-	-	-	-
Left pallidum	Oligodendrocytes	ENSG00000196284	SUPT3H	protein_coding														Y	-0.0110002	0.287662	0.931097	-0.0180683	0.00190356	0.0995235	-	-	-	-	-	-
Left insula	Excitatory neurons	ENSG00000196586	MYO6	protein_coding
GVol	Excitatory neurons	ENSG00000196653	ZNF502	protein_coding	Y	0.0123078	0.0161467	0.943631	-	-	-	0.000549978	0.966273	1	0.0132984	1.23976e-42	2.27353e-40	Y	0.0101579	0.0076368	0.723943	0.00858541	3.42873e-06	0.00125768	-	-	-	-	-	-
Right accumbens area	Excitatory neurons	ENSG00000196653	ZNF502	protein_coding														Y	-	-	-	0.0209186	1.14466e-05	0.00317063	-	-	-	-	-	-
Right thalamus proper	Excitatory neurons	ENSG00000196653	ZNF502	protein_coding	Y	0.0241141	0.00975239	0.875637	0.0206658	0.000755459	0.0605062	0.00150022	0.905121	1	0.0144988	9.32202e-22	6.75324e-20	Y	0.0174684	0.0114405	0.758189	0.0106024	0.00157535	0.0893987	-	-	-	-	-	-
Left caudal middle frontal	Excitatory neurons	ENSG00000197465	GYPE	protein_coding														Y	-0.053879	0.000804439	0.438319	-0.0482071	5.78622e-05	0.0103921	-	-	-	-	-	-
Cerebellar vermal lobules I	Excitatory neurons	ENSG00000197465	GYPE	protein_coding														Y	0.0599524	0.00108656	0.47935	-	-	-	-	-	-	-	-	-
EC_FA	Excitatory neurons	ENSG00000197826	C4orf22	protein_coding														Y	-0.0953093	0.000152986	0.21842	-0.0953093	5.71021e-05	0.0102941	-0.0652504	0.299515	0.941374	-	-	-
UNC_FA	Inhibitory neurons	ENSG00000198467	TPM2	protein_coding	Y	-	-	-	-0.040292	0.000267313	0.0273177	-	-	-	-0.0319655	0.00598413	0.0721605
Left thalamus proper	Astrocytes	ENSG00000198633	ZNF534	protein_coding														Y	-0.0318931	0.000233419	0.268062	-0.0325957	4.86917e-05	0.00916736	-0.0274794	0.35492	0.995855	-	-	-
Right superior frontal	Oligodendrocytes	ENSG00000203663	OR2L2	protein_coding														Y	-0.02006	0.00947207	0.742087	-0.0190251	0.00301228	0.128977	-0.0533658	3.5146e-05	0.0018604	-	-	-
Left middle temporal	Inhibitory neurons	ENSG00000203666	EFCAB2	protein_coding														Y	-0.0277932	0.000290537	0.293196	-0.0287616	6.39375e-09	7.11709e-06	-	-	-	-	-	-
Right supramarginal	Endothelial cells	ENSG00000204257	HLA-DMA	protein_coding														Y	0.044852	0.00014708	0.214361	0.0508952	5.35185e-08	4.24546e-05	0.0484956	0.0939186	0.549209	-	-	-
Right caudal middle frontal	Inhibitory neurons	ENSG00000204428	LY6G5C	protein_coding	Y	-	-	-	0.0417159	0.0183737	0.386058	0.00356079	0.919211	1	0.0641139	0.000365248	0.00615403	Y	-	-	-	0.0463032	5.86524e-09	6.62968e-06	-	-	-	-	-	-
Right rostral middle frontal	Excitatory neurons	ENSG00000204536	CCHCR1	protein_coding	Y	-	-	-	-	-	-	0.0303602	0.0728249	1	0.0186351	0.00159015	0.0231596
SCC_FA	Excitatory neurons	ENSG00000204536	CCHCR1	protein_coding	Y	0.0415079	0.000720452	0.311848	-	-	-	0.0201279	0.0640306	1	0.0128362	0.00134476	0.0199609	Y	-	-	-	0.113206	0.00521397	0.171822	0.0362869	0.0614324	0.4322	-	-	-
PTR_FA	Excitatory neurons	ENSG00000204536	CCHCR1	protein_coding	Y	-	-	-	-	-	-	0.0168106	0.134068	1	0.0196727	0.00297936	0.0400689
CGC_FA	Microglia	ENSG00000204644	ZFP57	protein_coding
Right lingual	Astrocytes	ENSG00000205464	ATP6AP1L	protein_coding														Y	-	-	-	-0.0246617	6.52578e-10	9.86654e-07	-	-	-	-	-	-
Right lingual	OPCs	ENSG00000205464	ATP6AP1L	protein_coding														Y	-	-	-	-0.0246617	6.52578e-10	9.86654e-07	-	-	-	-	-	-
Right lingual	Inhibitory neurons	ENSG00000205464	ATP6AP1L	protein_coding	Y	-	-	-	-0.0411484	1.49439e-08	4.17748e-06	-	-	-	-0.0331172	0.00194266	0.0276363	Y	-	-	-	-0.0246617	6.52578e-10	9.86654e-07	-	-	-	-	-	-
Right lingual	Oligodendrocytes	ENSG00000205464	ATP6AP1L	protein_coding	Y	-	-	-	-0.0530071	1.69815e-08	4.73393e-06	-	-	-	-0.0487694	5.88857e-05	0.00114258	Y	-	-	-	-0.0246617	6.52578e-10	9.86654e-07	-	-	-	-	-	-
CST_FA	Astrocytes	ENSG00000213853	EMP2	protein_coding														Y	0.0549254	0.000658532	0.409671	0.0507993	0.000463873	0.0425286	0.00595706	0.342725	0.985261	-	-	-
Left transverse temporal	Astrocytes	ENSG00000216921	AC131097.4	protein_coding														Y	-0.0850013	0.000815142	0.440157	-0.0731496	0.000555618	0.047607	-0.0184724	0.100718	0.570392	-	-	-
SFO_FA	Astrocytes	ENSG00000221882	OR3A2	protein_coding														Y	0.030107	0.0227867	0.803366	0.00901901	0.438526	0.868865	-	-	-	-	-	-
Right cerebellum exterior	Excitatory neurons	ENSG00000224790	AP000704.5	lincRNA														Y	-	-	-	-0.0202964	0.000748355	0.0574045	-	-	-	-	-	-
UNC_FA	Excitatory neurons	ENSG00000224790	AP000704.5	lincRNA														Y	-	-	-	-0.0268131	3.65775e-05	0.0074549	-	-	-	-	-	-
IFO_FA	Inhibitory neurons	ENSG00000227888	FAM66A	processed_transcript	Y	-	-	-	0.0682614	2.17579e-09	6.70915e-07	-	-	-	0.0639285	5.5522e-33	6.93305e-31
IFO_FA	Excitatory neurons	ENSG00000227888	FAM66A	processed_transcript	Y	-	-	-	0.0681615	0.000435552	0.0395131	-	-	-	0.0706562	6.03554e-123	7.02799e-120
Right rostral middle frontal	Excitatory neurons	ENSG00000227888	FAM66A	processed_transcript	Y	-	-	-	-0.0372745	5.93893e-05	0.00811332	-	-	-	-0.0165905	4.4233e-21	3.07417e-19	Y	-	-	-	-0.0253876	0.00440716	0.157987	-	-	-	-	-	-
PCR_FA	Excitatory neurons	ENSG00000227888	FAM66A	processed_transcript	Y	-	-	-	-0.0511794	2.9673e-06	0.000570045	-	-	-	-0.0493336	2.63675e-71	1.07626e-68
SCR_FA	Excitatory neurons	ENSG00000227888	FAM66A	processed_transcript	Y	-	-	-	-0.0450179	4.00634e-05	0.00580933	-	-	-	-0.0440778	2.57899e-59	7.76984e-57
Left rostral middle frontal	Excitatory neurons	ENSG00000227888	FAM66A	processed_transcript	Y	-	-	-	-0.0374226	5.62199e-05	0.00777465	-	-	-	-0.028566	7.24108e-42	1.29293e-39	Y	-	-	-	-0.0244534	0.00165974	0.0919957	-	-	-	-	-	-
WVol	Inhibitory neurons	ENSG00000227888	FAM66A	processed_transcript	Y	-	-	-	0.0192308	0.0253794	0.438272	-	-	-	0.0107945	1.3335e-10	4.70624e-09
WVol	Excitatory neurons	ENSG00000227888	FAM66A	processed_transcript	Y	-	-	-	0.016132	0.00190148	0.115997	-	-	-	0.0100381	2.55273e-22	1.91055e-20
SCC_FA	Excitatory neurons	ENSG00000231439	WASIR2	antisense														Y	0.0389617	1.96419e-05	0.0782686	0.0384842	1.17633e-05	0.00323983	0.0162408	0.0438296	0.353922	-	-	-
ALIC_FA	Excitatory neurons	ENSG00000231742	RP11-112L6.4	lincRNA														Y	0.0389062	0.000576961	0.386503	-	-	-	0.0559389	1.1949e-09	2.88155e-07	-	-	-
Cerebellar vermal lobules VI VII	Excitatory neurons	ENSG00000232677	LINC00665	lincRNA
FX_FA	Excitatory neurons	ENSG00000235098	ANKRD65	protein_coding														Y	-0.0279475	0.000716326	0.421441	-0.0228966	0.00011173	0.0165684	-0.00271706	0.650843	1	-	-	-
WVol	Excitatory neurons	ENSG00000235109	ZSCAN31	protein_coding	Y	-	-	-	-	-	-	-	-	-	-0.0227168	4.02861e-83	2.14787e-80
SCC_FA	Astrocytes	ENSG00000235109	ZSCAN31	protein_coding	Y	0.0925562	1.80514e-06	0.00414501	0.0924405	1.70979e-30	3.22923e-27	-	-	-	0.0872409	7.12209e-97	5.19921e-94
BCC_FA	Excitatory neurons	ENSG00000235109	ZSCAN31	protein_coding	Y	0.0444767	0.00135825	0.418857	-	-	-	-	-	-	0.0575222	1.06374e-135	1.57736e-132	Y	-	-	-	0.0241575	1.20963e-12	3.58715e-09	-	-	-	-	-	-
GCC_FA	Excitatory neurons	ENSG00000235109	ZSCAN31	protein_coding	Y	0.0440184	0.00100683	0.359144	-	-	-	-	-	-	0.0434065	1.46625e-78	7.06343e-76
PTR_FA	Astrocytes	ENSG00000235109	ZSCAN31	protein_coding	Y	0.064031	0.000112686	0.110309	0.0686086	8.28443e-19	7.63246e-16	-	-	-	0.0675476	2.99582e-70	1.19709e-67
Average_FA	Excitatory neurons	ENSG00000235109	ZSCAN31	protein_coding	Y	0.0383134	0.00335276	0.628064	-	-	-	-	-	-	0.0533786	5.52172e-127	6.80545e-124	Y	-	-	-	0.02421	3.03517e-16	1.77954e-12	-	-	-	-	-	-
Right medial orbitofrontal	Excitatory neurons	ENSG00000235109	ZSCAN31	protein_coding	Y	-	-	-	-	-	-	-	-	-	0.0388117	1.03342e-79	5.108e-77
Right supramarginal	Excitatory neurons	ENSG00000235109	ZSCAN31	protein_coding	Y	-	-	-	-	-	-	-	-	-	0.0479242	1.18192e-95	8.43351e-93	Y	0.0283585	0.000247412	0.274475	-	-	-	-	-	-	-	-	-
ACR_FA	Astrocytes	ENSG00000235109	ZSCAN31	protein_coding	Y	0.059152	0.000173053	0.15153	0.0656146	3.52022e-15	2.21617e-12	-	-	-	0.0550931	4.12649e-56	1.15349e-53
Right supramarginal	Astrocytes	ENSG00000235109	ZSCAN31	protein_coding	Y	0.0490018	0.00213968	0.529524	0.0428028	3.91333e-05	0.00569907	-	-	-	0.0515767	3.23366e-39	5.25029e-37	Y	0.0283585	0.000247412	0.274475	-	-	-	-	-	-	-	-	-
SLF_FA	Excitatory neurons	ENSG00000235109	ZSCAN31	protein_coding	Y	-	-	-	-	-	-	-	-	-	0.0434224	2.32349e-72	9.82195e-70	Y	0.0238661	0.00183043	0.55575	-	-	-	-	-	-	-	-	-
RLIC_FA	Excitatory neurons	ENSG00000235109	ZSCAN31	protein_coding	Y	0.0439843	0.00176467	0.477128	-	-	-	-	-	-	0.0472741	1.89178e-95	1.33887e-92	Y	0.0268418	0.000513554	0.365253	0.0163442	3.16699e-07	0.000186323	-	-	-	-	-	-
Right hippocampus	Excitatory neurons	ENSG00000235109	ZSCAN31	protein_coding	Y	-0.0225216	0.0947414	0.945458	-	-	-	-	-	-	-0.0273941	5.43419e-38	8.36517e-36	Y	-	-	-	-0.0155537	3.01192e-06	0.00113622	-	-	-	-	-	-
PTR_FA	Excitatory neurons	ENSG00000235109	ZSCAN31	protein_coding	Y	-	-	-	-	-	-	-	-	-	0.0601178	3.19263e-149	5.77115e-146
CGC_FA	Excitatory neurons	ENSG00000235109	ZSCAN31	protein_coding	Y	0.0454679	0.00092119	0.348299	-	-	-	-	-	-	0.0510111	3.59983e-116	3.73365e-113	Y	-	-	-	0.0148284	4.26578e-06	0.00148994	-	-	-	-	-	-
GCC_FA	Astrocytes	ENSG00000235109	ZSCAN31	protein_coding	Y	0.0489864	0.00127872	0.403621	0.0546674	3.64518e-13	1.85131e-10	-	-	-	0.0446907	2.51605e-41	4.40548e-39
Average_FA	Astrocytes	ENSG00000235109	ZSCAN31	protein_coding	Y	0.053851	0.000488008	0.260936	0.058844	3.43894e-15	2.17862e-12	-	-	-	0.0586433	1.28692e-59	3.91444e-57	Y	-	-	-	0.02421	3.03517e-16	1.77954e-12	-	-	-	-	-	-
ACR_FA	Excitatory neurons	ENSG00000235109	ZSCAN31	protein_coding	Y	-	-	-	-	-	-	-	-	-	0.050272	1.82008e-118	2.00847e-115
BCC_FA	Astrocytes	ENSG00000235109	ZSCAN31	protein_coding	Y	0.0566665	0.00047227	0.255374	0.0609376	7.56447e-15	4.50865e-12	-	-	-	0.0584696	2.40276e-58	7.07057e-56	Y	-	-	-	0.0241575	1.20963e-12	3.58715e-09	-	-	-	-	-	-
SLF_FA	Astrocytes	ENSG00000235109	ZSCAN31	protein_coding	Y	0.0470381	0.00278673	0.592373	0.050927	2.49745e-09	7.65414e-07	-	-	-	0.05328	1.22347e-45	2.47041e-43	Y	0.0238661	0.00183043	0.55575	-	-	-	-	-	-	-	-	-
Left inferior temporal	Excitatory neurons	ENSG00000235109	ZSCAN31	protein_coding	Y	0.0186035	0.085137	0.945458	-	-	-	-	-	-	0.00746225	2.36833e-11	8.89426e-10	Y	0.0104586	0.0954389	0.875102	0.0121972	3.51227e-07	0.000203212	-	-	-	-	-	-
Right thalamus proper	Excitatory neurons	ENSG00000236780	AC078941.1	lincRNA														Y	-0.0549186	0.00493418	0.684044	-	-	-	-0.0374642	0.000149186	0.00589845	-	-	-
Left thalamus proper	Excitatory neurons	ENSG00000236780	AC078941.1	lincRNA														Y	-0.050598	0.010781	0.752283	-	-	-	-0.0320699	0.00115846	0.0285723	-	-	-
WVol	Oligodendrocytes	ENSG00000241231	RP11-275H4.1	lincRNA
RLIC_FA	Oligodendrocytes	ENSG00000245832	RP11-179A16.1	lincRNA	Y	-	-	-	0.0362722	0.000483167	0.0428423	-	-	-	0.0331856	0.00354053	0.0464829	Y	0.0262848	0.00165291	0.542806	0.0234892	0.00531998	0.173599	-	-	-	-	-	-
Average_FA	OPCs	ENSG00000245832	RP11-179A16.1	lincRNA														Y	0.0315606	5.82536e-05	0.139439	0.0299418	4.35784e-07	0.000242455	-	-	-	-	-	-
RLIC_FA	OPCs	ENSG00000245832	RP11-179A16.1	lincRNA														Y	0.0262848	0.00165291	0.542806	0.0234892	0.00531998	0.173599	-	-	-	-	-	-
PCR_FA	Astrocytes	ENSG00000245832	RP11-179A16.1	lincRNA														Y	-	-	-	0.0229834	0.00756812	0.207263	-	-	-	-	-	-
SLF_FA	OPCs	ENSG00000245832	RP11-179A16.1	lincRNA														Y	0.0245116	0.00309259	0.633546	0.0190963	0.0265088	0.363001	-	-	-	-	-	-
PCR_FA	Oligodendrocytes	ENSG00000245832	RP11-179A16.1	lincRNA	Y	-	-	-	0.0440765	0.00919313	0.283177	-	-	-	0.0409112	0.000501099	0.00818786	Y	-	-	-	0.0229834	0.00756812	0.207263	-	-	-	-	-	-
SS_FA	OPCs	ENSG00000245832	RP11-179A16.1	lincRNA														Y	-	-	-	0.0319624	1.49162e-05	0.00385678	-	-	-	-	-	-
ACR_FA	Astrocytes	ENSG00000245832	RP11-179A16.1	lincRNA	Y	0.0275632	0.0242398	0.945458	0.029682	0.00171102	0.108259	0.0057046	0.309671	1	0.0305567	0.00335287	0.0443443	Y	0.0317564	4.8297e-05	0.128534	0.0274289	3.30391e-06	0.00121913	-	-	-	-	-	-
Left superior frontal	Oligodendrocytes	ENSG00000245832	RP11-179A16.1	lincRNA	Y	-	-	-	0.0318432	3.34133e-05	0.0049936	-	-	-	0.028419	0.00113535	0.0171941	Y	0.0233804	0.000219724	0.262524	0.0266643	2.78459e-07	0.000167285	-	-	-	-	-	-
Average_FA	Astrocytes	ENSG00000245832	RP11-179A16.1	lincRNA	Y	-	-	-	0.0356431	0.000506176	0.0444009	0.00540774	0.335455	1	0.0365422	0.000633822	0.0101545	Y	0.0315606	5.82536e-05	0.139439	0.0299418	4.35784e-07	0.000242455	-	-	-	-	-	-
PCR_FA	OPCs	ENSG00000245832	RP11-179A16.1	lincRNA														Y	-	-	-	0.0229834	0.00756812	0.207263	-	-	-	-	-	-
ACR_FA	OPCs	ENSG00000245832	RP11-179A16.1	lincRNA	Y	0.0274176	0.0243909	0.945458	0.0274176	0.0196746	0.397573	0.00472841	0.630936	1	-	-	-	Y	0.0317564	4.8297e-05	0.128534	0.0274289	3.30391e-06	0.00121913	-	-	-	-	-	-
ACR_FA	Oligodendrocytes	ENSG00000245832	RP11-179A16.1	lincRNA	Y	0.0318786	0.0254298	0.945458	0.0297924	0.00166988	0.10628	-	-	-	0.0026735	0.483252	0.910059	Y	0.0317564	4.8297e-05	0.128534	0.0274289	3.30391e-06	0.00121913	-	-	-	-	-	-
SS_FA	Astrocytes	ENSG00000245832	RP11-179A16.1	lincRNA														Y	-	-	-	0.0319624	1.49162e-05	0.00385678	-	-	-	-	-	-
Left paracentral	Excitatory neurons	ENSG00000249937	RP11-454P21.1	lincRNA
Left superior frontal	Excitatory neurons	ENSG00000249937	RP11-454P21.1	lincRNA
Right posterior cingulate	Excitatory neurons	ENSG00000249937	RP11-454P21.1	lincRNA														Y	-0.0102152	0.349666	0.942494	-0.0187352	0.0231976	0.343128	-	-	-	-	-	-
Brain stem	Excitatory neurons	ENSG00000250565	ATP6V1E2	protein_coding	Y	-0.045245	0.00123448	0.40008	-0.045245	0.000350228	0.0334813	-0.0559201	7.65668e-07	0.000156491	-0.0399912	0.0014252	0.0209858	Y	-0.035065	0.000397543	0.328178	-0.0311993	4.37056e-07	0.000242987	-	-	-	-	-	-
EC_FA	Excitatory neurons	ENSG00000250565	ATP6V1E2	protein_coding	Y	-0.0477345	0.00100846	0.359144	-0.0477345	0.000258997	0.0266391	-0.0313372	0.000333624	0.0280651	-0.0250656	0.0425935	0.311192	Y	-0.0369943	0.00029724	0.29571	-0.0261162	0.00079248	0.0593973	-	-	-	-	-	-
Left ventral DC	Excitatory neurons	ENSG00000250565	ATP6V1E2	protein_coding	Y	-0.0439051	0.000440011	0.247772	-0.0439051	7.12717e-05	0.00949202	-0.0540942	1.83216e-06	0.00033521	-0.0334705	0.00217534	0.0305277	Y	-0.0340265	8.61946e-05	0.170501	-0.0293162	5.47081e-08	4.31188e-05	-	-	-	-	-	-
Left posterior cingulate	Excitatory neurons	ENSG00000250565	ATP6V1E2	protein_coding	Y	0.0326286	0.0174739	0.945458	0.0326286	0.0122798	0.323212	0.0477635	2.37114e-05	0.00305223	0.0325568	0.0094661	0.10467	Y	0.0252872	0.0126855	0.76626	0.0189802	0.00283066	0.124661	-	-	-	-	-	-
Right hippocampus	Excitatory neurons	ENSG00000255693	RP11-766N7.3	lincRNA
Left hippocampus	Excitatory neurons	ENSG00000255693	RP11-766N7.3	lincRNA
GCC_FA	Astrocytes	ENSG00000260657	RP11-315D16.4	lincRNA														Y	-	-	-	-0.0172476	0.010358	0.240793	-0.0358806	8.03267e-08	1.13692e-05	-	-	-
ALIC_FA	Astrocytes	ENSG00000260657	RP11-315D16.4	lincRNA														Y	-	-	-	-0.019584	0.00495512	0.167501	-0.035693	8.13892e-08	1.1498e-05	-	-	-
Average_FA	Astrocytes	ENSG00000260657	RP11-315D16.4	lincRNA														Y	-	-	-	-0.0154272	0.0457606	0.448515	-0.0299845	6.48786e-06	0.000464904	-	-	-
EC_FA	Astrocytes	ENSG00000260657	RP11-315D16.4	lincRNA														Y	-	-	-	-0.0157262	0.034872	0.404901	-0.032193	1.28847e-06	0.000120217	-	-	-
Right parahippocampal	Astrocytes	ENSG00000260657	RP11-315D16.4	lincRNA														Y	0.0265088	0.012754	0.766302	0.0296909	0.00438808	0.157635	0.0380947	1.09879e-08	2.01746e-06	-	-	-
Left parahippocampal	Astrocytes	ENSG00000260657	RP11-315D16.4	lincRNA														Y	-	-	-	0.0286618	0.000653024	0.0527711	0.0346012	2.01197e-07	2.48248e-05	-	-	-
Left superior frontal	Excitatory neurons	ENSG00000261064	RP11-1000B6.3	lincRNA
Left caudal middle frontal	Excitatory neurons	ENSG00000262089	RP11-589P10.5	lincRNA														Y	0.0609383	0.00310185	0.634137	0.0530228	0.00249708	0.116194	0.041358	2.82028e-12	1.28457e-09	-	-	-
Right superior parietal	Oligodendrocytes	ENSG00000262877	RP11-1055B8.4	lincRNA														Y	-0.0251851	0.0025356	0.603677	-0.0148873	0.00615936	0.187294	-	-	-	-	-	-
IFO_FA	Excitatory neurons	ENSG00000271892	CTD-2228A4.1	lincRNA														Y	-	-	-	0.0218762	0.00113491	0.0738727	-	-	-	-	-	-
SFO_FA	Excitatory neurons	ENSG00000271892	CTD-2228A4.1	lincRNA														Y	-	-	-	0.022776	0.00063175	0.0516717	-	-	-	-	-	-
Left superior frontal	Oligodendrocytes	ENSG00000272720	CTA-228A9.3	lincRNA														Y	-0.0732305	0.00080117	0.437828	-0.0611809	0.00857846	0.220151	-0.100433	1.94876e-05	0.00115214	-0.041463	0.0102718	0.0540352
Average_FA	Oligodendrocytes	ENSG00000272720	CTA-228A9.3	lincRNA														Y	-	-	-	-	-	-	-0.192245	3.37196e-16	3.19027e-13	-0.0970532	8.86609e-06	7.27521e-05
ALIC_FA	Oligodendrocytes	ENSG00000272720	CTA-228A9.3	lincRNA														Y	-0.141489	2.68385e-06	0.0257581	-0.120525	5.44507e-05	0.00992677	-0.182091	1.39434e-14	1.01186e-11	-0.0774315	0.000310594	0.00219026
SLF_FA	Oligodendrocytes	ENSG00000272720	CTA-228A9.3	lincRNA														Y	-	-	-	-	-	-	-0.190081	1.00092e-15	8.75922e-13	-0.113825	1.52066e-06	1.33164e-05
CGC_FA	Oligodendrocytes	ENSG00000272720	CTA-228A9.3	lincRNA														Y	-	-	-	-	-	-	-0.158252	1.85421e-11	6.95678e-09	-0.0688662	0.00782525	0.0427672
RLIC_FA	Oligodendrocytes	ENSG00000272720	CTA-228A9.3	lincRNA														Y	-0.131346	1.35917e-05	0.0624276	-	-	-	-0.140687	2.29893e-09	5.10742e-07	-0.0856537	0.0002894	0.00204877
PCR_FA	Oligodendrocytes	ENSG00000272720	CTA-228A9.3	lincRNA														Y	-0.16978	1.39844e-07	0.00381819	-	-	-	-0.203473	2.03524e-17	2.30963e-14	-0.0981828	2.19836e-05	0.00017447
GVol	Oligodendrocytes	ENSG00000272720	CTA-228A9.3	lincRNA														Y	-0.0495902	0.000157667	0.221028	-	-	-	-0.12592	8.54807e-08	1.19754e-05	-0.0278643	0.00424603	0.0248266
Left inferior temporal	Oligodendrocytes	ENSG00000272720	CTA-228A9.3	lincRNA														Y	-0.0901455	0.000159654	0.222438	-0.0763534	2.00155e-05	0.0048222	-0.155319	4.85196e-11	1.65183e-08	-0.0561401	0.00141526	0.00907595
SS_FA	Oligodendrocytes	ENSG00000272720	CTA-228A9.3	lincRNA														Y	-0.209327	9.51673e-10	0.000100223	-0.189006	1.13535e-14	4.87163e-11	-0.295201	3.74282e-35	2.32324e-31	-0.134253	2.16518e-08	2.1387e-07
PTR_FA	Oligodendrocytes	ENSG00000272720	CTA-228A9.3	lincRNA														Y	-	-	-	-0.155083	9.26855e-07	0.000447865	-0.208237	1.70892e-18	2.26479e-15	-0.117255	6.93689e-07	6.22362e-06
BCC_FA	Oligodendrocytes	ENSG00000272720	CTA-228A9.3	lincRNA														Y	-	-	-	-	-	-	-0.21821	2.45879e-20	4.2177e-17	-0.0969796	1.94915e-05	0.000155457
ACR_FA	Oligodendrocytes	ENSG00000272720	CTA-228A9.3	lincRNA														Y	-	-	-	-	-	-	-0.23425	2.31854e-23	5.76201e-20	-0.098721	3.81627e-06	3.23328e-05
PLIC_FA	Oligodendrocytes	ENSG00000272720	CTA-228A9.3	lincRNA														Y	-	-	-	-	-	-	-0.201344	6.75009e-17	7.02677e-14	-0.0896479	0.00010524	0.000780314
GCC_FA	Oligodendrocytes	ENSG00000272720	CTA-228A9.3	lincRNA														Y	-	-	-	-	-	-	-0.206409	2.02537e-18	2.64735e-15	-0.106896	5.8156e-06	4.86189e-05
SCR_FA	Oligodendrocytes	ENSG00000272720	CTA-228A9.3	lincRNA														Y	-0.105711	0.000292804	0.293639	-0.0752717	0.0110538	0.248114	-0.105343	7.02637e-06	0.000496959	-0.0520184	0.0174899	0.0846417
SFO_FA	Oligodendrocytes	ENSG00000272720	CTA-228A9.3	lincRNA														Y	-	-	-	-0.097253	2.9677e-06	0.00112506	-0.13092	2.43718e-08	4.03691e-06	-0.0584718	0.00620566	0.0349197
SCC_FA	Oligodendrocytes	ENSG00000272720	CTA-228A9.3	lincRNA														Y	-	-	-	-	-	-	-0.24329	2.33567e-24	6.53473e-21	-0.147653	7.21165e-08	6.9026e-07
