# Supplementary material for: Deciphering cell type-specific causal genetic effects on brain imaging-derived phenotypes and disorders with single-cell Mendelian randomization
Source: PLoS Comput Biol. 2026 Jun 17;22(6):e1014422. doi: 10.1371/journal.pcbi.1014422 (PMC13289931; doi:10.1371/journal.pcbi.1014422)
Supplement: S6 Table — (XLSX) [file pcbi.1014422.s028.xlsx]

## Sheet: Sheet1
S6 Table. Summary of significant MR results for cell type–specific causal eGenes on disorders and behaviors (DBs).
DBs	Cell type	Gene ID	Gene name	Gene biotype	EffectSize_SMR	Pval_SMR	Pval_HEIDI_SMR	FDR_SMR	EffectSize_WR	Pval_WR	Q_Pval_WR	Pval_egger_intercept_WR	FDR_WR	EffectSize_PMREgger	Pval_PMREgger	FDR_PMREgger	EffectSize_GSMR	Pval_GSMR	FDR_GSMR
EA	Oligodendrocytes	ENSG00000005700	IBTK	protein_coding	-	-	-	-	-0.0138597	0.0229615	-	-	0.0495332	-0.035728	0.00302197	0.00962108	-	-	-
SC	Oligodendrocytes	ENSG00000021355	SERPINB1	protein_coding	-0.0303751	0.0242103	0.788028	0.0702317	-0.031027	0.0139063	-	-	0.0343821	-0.00449934	0.773148	1	-0.0334628	0.00801575	0.0283881
NEU	Oligodendrocytes	ENSG00000021776	AQR	protein_coding	-	-	-	-	0.0203557	1.14925e-05	-	-	0.000157685	0.154628	1.57604e-41	3.23089e-40	0.0174928	0.00094204	0.00704122
INS	Oligodendrocytes	ENSG00000023608	SNAPC1	protein_coding	-0.0230138	0.0107957	0.88917	0.0455897	-0.0230138	0.00610596	-	-	0.0197859	-0.00248631	0.897999	1	-0.0227655	0.00939111	0.0316057
BIP	Excitatory neurons	ENSG00000029639	TFB1M	protein_coding	-	-	-	-	-0.122358	0.000304981	-	-	0.00239426	-0.103092	1.3778e-18	1.31595e-17	-	-	-
SCZ	OPCs	ENSG00000031081	ARHGAP31	protein_coding	-	-	-	-	-0.0407644	0.0150569	-	-	0.0364125	-0.0877423	1.2147e-12	7.91436e-12	-0.0328278	0.0545128	0.0980372
EA	Oligodendrocytes	ENSG00000035115	SH3YL1	protein_coding	-	-	-	-	0.00971781	0.00978507	-	-	0.0268517	0.0252478	5.99273e-11	3.54711e-10	-	-	-
SCZ	Microglia	ENSG00000037474	NSUN2	protein_coding	-0.0434909	0.00165267	0.256274	0.0200815	-0.0429302	0.000927074	-	-	0.00535584	-0.00326473	0.697273	1	-0.038514	0.00453388	0.0196184
SCZ	OPCs	ENSG00000037474	NSUN2	protein_coding	-0.0347613	0.000739473	0.24649	0.0144309	-0.0347613	0.000349478	-	-	0.00265844	-0.00670687	0.217632	0.488437	-0.0313629	0.00190485	0.0107474
BIP	OPCs	ENSG00000037474	NSUN2	protein_coding	-0.0366632	0.00151921	0.102956	0.0191838	-0.0366632	0.000849764	-	-	0.00507526	-0.00248511	0.608407	1	-0.0326548	0.00359744	0.0173249
SCZ	Astrocytes	ENSG00000037749	MFAP3	protein_coding	-	-	-	-	0.0932453	1.09019e-06	-	-	2.07545e-05	0.124801	4.87795e-38	8.91286e-37	0.0894407	0.000472404	0.00429788
DPW	Oligodendrocytes	ENSG00000039068	CDH1	protein_coding	-	-	-	-	-0.011316	0.0136104	0.630033	-	0.0339087	-0.0260906	0.000705953	0.00241692	-0.0118449	0.0512792	0.0932423
ICH	Excitatory neurons	ENSG00000065457	ADAT1	protein_coding	-	-	-	-	0.288566	0.0116543	-	-	0.0302566	0.788816	2.56369e-26	3.21609e-25	0.309587	0.00662497	0.0254178
SCZ	Oligodendrocytes	ENSG00000065621	GSTO2	protein_coding	-0.0651239	0.00187118	0.460082	0.020959	-0.0653415	0.000504183	-	-	0.00349032	-0.00382838	0.558553	0.999923	-0.044954	0.00748321	0.0271709
ANX	Oligodendrocytes	ENSG00000065621	GSTO2	protein_coding	0.125837	0.00882988	0.732367	0.0400454	0.127772	0.00445964	-	-	0.015686	0.00651226	0.630702	1	0.0922106	0.0122344	0.0372534
ANX	Excitatory neurons	ENSG00000065621	GSTO2	protein_coding	0.115685	0.00470543	0.756729	0.0297088	0.115685	0.0022444	-	-	0.00962879	0.00436644	0.807152	1	0.0872499	0.0115249	0.0364426
SCZ	OPCs	ENSG00000065621	GSTO2	protein_coding	-0.0480108	0.00382086	0.283964	0.0273188	-0.0491481	0.000690843	-	-	0.00434774	-0.000462551	0.965559	1	-0.0463708	0.00430113	0.019263
SCZ	Excitatory neurons	ENSG00000065621	GSTO2	protein_coding	-0.064697	0.000404057	0.459028	0.0100082	-0.064697	5.78477e-05	-	-	0.000630019	-0.00167537	0.840912	1	-0.0427839	0.00567763	0.0228495
EA	OPCs	ENSG00000065621	GSTO2	protein_coding	-	-	-	-	-0.0092765	0.00128039	-	-	0.00657354	-0.09662	4.30093e-38	7.94491e-37	-0.00989472	0.00289575	0.0148134
INT	Oligodendrocytes	ENSG00000066855	MTFR1	protein_coding	-	-	-	-	0.0157446	0.0107424	0.272765	-	0.0284188	0.0406014	4.96224e-17	4.36729e-16	0.0172627	0.00484111	0.0204107
DPW	Oligodendrocytes	ENSG00000078487	ZCWPW1	protein_coding	-0.015011	0.00224281	0.744174	0.0225766	-0.0143348	0.0015654	-	-	0.00745033	-0.00281231	0.79121	1	-0.0143963	0.00301796	0.0151688
EA	Oligodendrocytes	ENSG00000078487	ZCWPW1	protein_coding	0.0246758	1.87539e-06	0.177151	0.000201292	0.021776	1.04692e-07	-	-	3.18892e-06	0.113753	2.29827e-48	5.76625e-47	0.0218388	1.04851e-05	0.000151987
EPI	Oligodendrocytes	ENSG00000079819	EPB41L2	protein_coding	0.0755443	0.00416736	0.232209	0.0276679	0.0755443	0.00128191	-	-	0.00657354	0.0170892	0.695835	1	0.0592514	0.0110391	0.0351967
BIP	Oligodendrocytes	ENSG00000083807	SLC27A5	protein_coding	0.0871323	0.00331818	0.480475	0.0264561	0.0871323	0.000805315	-	-	0.00494282	0.00429905	0.602508	1	0.0717314	0.00671786	0.0256632
EPI	Oligodendrocytes	ENSG00000084636	COL16A1	protein_coding	-	-	-	-	0.0321632	0.011022	-	-	0.0289859	0.0832047	0.000170553	0.00061	0.0304503	0.0198885	0.0498135
SCZ	Excitatory neurons	ENSG00000085491	SLC25A24	protein_coding	-0.0935939	0.00123349	0.948905	0.0181393	-0.0931062	0.000352597	-	-	0.00265844	-0.00981588	0.0602429	0.158728	-0.0890636	0.000837457	0.00646921
SCZ	Oligodendrocytes	ENSG00000085491	SLC25A24	protein_coding	-0.051131	0.00120708	0.745944	0.0181393	-0.0508646	0.000352597	-	-	0.00265844	-0.00960091	0.279848	0.603295	-0.0400198	0.00700334	0.0260934
EA	Inhibitory neurons	ENSG00000085514	PILRA	protein_coding	-	-	-	-	-0.0288137	2.1322e-08	-	-	9.27813e-07	-0.117359	6.09441e-44	1.38442e-42	-	-	-
GRT	Excitatory neurons	ENSG00000085788	DDHD2	protein_coding	-	-	-	-	0.0362631	0.000185344	-	-	0.00161081	0.0815566	5.4878e-20	5.45857e-19	-	-	-
IS	Excitatory neurons	ENSG00000085788	DDHD2	protein_coding	-	-	-	-	-0.108664	0.0197873	-	-	0.044319	-0.0755052	3.10944e-09	1.68612e-08	-	-	-
ASD	Excitatory neurons	ENSG00000085788	DDHD2	protein_coding	-	-	-	-	0.149899	0.0201878	-	-	0.0449503	0.258092	1.4034e-09	7.83761e-09	-	-	-
ASP	Excitatory neurons	ENSG00000085788	DDHD2	protein_coding	-	-	-	-	0.0361798	0.000508952	-	-	0.0035074	0.114858	2.03348e-16	1.66745e-15	-	-	-
OCD	Excitatory neurons	ENSG00000085788	DDHD2	protein_coding	-	-	-	-	0.480855	0.00291368	-	-	0.0115261	0.58879	1.87816e-10	1.09245e-09	-	-	-
ALS	Inhibitory neurons	ENSG00000092108	SCFD1	protein_coding	-	-	-	-	-0.187436	3.82504e-07	-	-	8.82658e-06	-0.397088	1.22441e-48	3.11854e-47	-0.204252	6.71499e-05	0.000822229
SCZ	Excitatory neurons	ENSG00000092108	SCFD1	protein_coding	0.0637159	0.0108693	0.328177	0.0455897	0.0642488	0.00725211	-	-	0.0222515	0.00246071	0.667404	1	0.0534777	0.0132837	0.0391037
ALS	Excitatory neurons	ENSG00000092108	SCFD1	protein_coding	-	-	-	-	-0.191167	3.32255e-07	-	-	7.90664e-06	-0.548618	1.10554e-155	1.23894e-153	-0.120816	0.000811386	0.00636299
INS	Oligodendrocytes	ENSG00000100364	KIAA0930	protein_coding	-	-	-	-	0.0215814	0.0144181	-	-	0.0353603	0.0181001	0.16221	0.37977	0.0239011	0.00714697	0.026409
DPW	Oligodendrocytes	ENSG00000103245	NARFL	protein_coding	0.0139742	0.00614361	0.960543	0.0337789	-	-	-	-	-	0.00211095	0.814814	1	0.0131629	0.00839507	0.0293287
DPW	Excitatory neurons	ENSG00000103245	NARFL	protein_coding	0.0112872	0.00483524	0.401633	0.030232	0.00678181	0.11241	-	-	0.167026	0.00339763	0.516923	0.951749	0.00957895	0.0131408	0.038882
DPW	Inhibitory neurons	ENSG00000103245	NARFL	protein_coding	0.0131592	0.00697242	0.810006	0.036506	0.0132248	0.0025701	-	-	0.0105506	0.00229247	0.832001	1	0.01293	0.00917936	0.0311281
SCZ	OPCs	ENSG00000103966	EHD4	protein_coding	-0.0484661	0.00900178	0.79762	0.0405395	-0.0496952	0.00417149	-	-	0.0149858	-0.00148259	0.917682	1	-0.04703	0.0105605	0.0340913
NEU	Oligodendrocytes	ENSG00000104447	TRPS1	protein_coding	-	-	-	-	0.0229827	7.49799e-07	-	-	1.56431e-05	0.206053	4.74969e-70	1.7357e-68	0.0212865	0.000154067	0.00170511
DPW	Oligodendrocytes	ENSG00000104447	TRPS1	protein_coding	-	-	-	-	-0.0129841	0.001015	-	-	0.00570424	-0.000943877	0.903743	1	-0.0132982	0.00246551	0.0132608
EA	Astrocytes	ENSG00000104760	FGL1	protein_coding	-	-	-	-	-0.0144807	0.000187802	-	-	0.00161595	-0.1659	7.03668e-125	5.37667e-123	-0.0144575	0.000554931	0.00472103
SCZ	Excitatory neurons	ENSG00000105186	ANKRD27	protein_coding	-0.0618391	0.000877788	0.754424	0.0157026	-0.0618391	0.000401832	-	-	0.00295647	-0.041468	0.00332225	0.0104976	-0.0497214	0.00147127	0.00940797
AD	Pericytes	ENSG00000105877	DNAH11	protein_coding	-	-	-	-	0.00874706	0.00894895	-	-	0.0254277	0.0689232	2.7651e-10	1.5973e-09	-	-	-
MDD	Inhibitory neurons	ENSG00000106392	C1GALT1	protein_coding	-	-	-	-	0.0622358	0.00238446	-	-	0.0100597	0.10871	3.00163e-20	3.02141e-19	-	-	-
MDD	Excitatory neurons	ENSG00000106392	C1GALT1	protein_coding	-	-	-	-	-0.0791919	0.001307	-	-	0.00665741	-0.0674844	3.9167e-20	3.91903e-19	-0.0811095	0.00444155	0.0194381
NEU	Excitatory neurons	ENSG00000106392	C1GALT1	protein_coding	-	-	-	-	-0.024896	0.000536177	-	-	0.00361326	-0.0864387	1.28502e-26	1.63646e-25	-0.0267569	0.00164072	0.0100451
NEU	Inhibitory neurons	ENSG00000106392	C1GALT1	protein_coding	-	-	-	-	0.0208074	0.000486648	-	-	0.00343132	0.136173	3.23177e-26	3.99457e-25	-	-	-
INT	OPCs	ENSG00000106868	SUSD1	protein_coding	0.0197903	0.00776409	0.945099	0.0381047	0.0199067	0.00331405	-	-	0.012829	0.109078	4.22543e-11	2.51878e-10	0.0207488	0.00744378	0.0271132
BIP	Inhibitory neurons	ENSG00000108384	RAD51C	protein_coding	0.0407396	0.0842517	0.221	0.145464	0.0547234	4.81455e-05	0.524731	0.459788	0.000539158	0.00913869	0.263248	0.577703	0.0521094	0.019684	0.0497915
SCZ	Inhibitory neurons	ENSG00000108384	RAD51C	protein_coding	0.0725304	0.00145217	0.853246	0.0190857	0.0669409	5.04476e-08	0.929275	0.782587	1.78678e-06	0.0046526	0.586477	1	0.0672382	0.00166521	0.0100877
INS	Oligodendrocytes	ENSG00000110080	ST3GAL4	protein_coding	-0.0341682	0.0241783	0.86275	0.0702317	-0.0341682	0.0146959	-	-	0.035926	-0.013844	0.00118492	0.00393645	-0.0325794	0.0134836	0.0393148
INS	Excitatory neurons	ENSG00000110274	CEP164	protein_coding	0.0645347	0.00296656	0.482378	0.0257018	0.0645347	0.00109225	-	-	0.00609342	0.00342415	0.870972	1	0.0566346	0.00715865	0.026409
EA	Excitatory neurons	ENSG00000110328	GALNT18	protein_coding	0.0357899	7.46832e-06	0.190722	0.0006012	0.0357899	2.32847e-08	-	-	9.58197e-07	0.0536602	3.10762e-32	4.42705e-31	0.0340793	1.83949e-05	0.000255091
ANX	Astrocytes	ENSG00000111728	ST8SIA1	protein_coding	0.110538	0.00959949	0.689243	0.042343	0.110719	0.00562859	-	-	0.0187218	0.00544195	0.802296	1	0.0985172	0.0117884	0.0364727
ANX	Excitatory neurons	ENSG00000112530	PACRG	protein_coding	-	-	-	-	-0.0950662	0.0178731	-	-	0.0409951	-0.0600186	2.02563e-05	7.90044e-05	-0.100964	0.00415451	0.0189756
INS	OPCs	ENSG00000112530	PACRG	protein_coding	-0.024468	0.00331407	0.670246	0.0264561	-0.0240587	0.00204083	-	-	0.00911491	-0.00716749	0.488372	0.918293	-0.0199312	0.00586504	0.0232304
INS	Excitatory neurons	ENSG00000112530	PACRG	protein_coding	-0.0423291	0.00466276	0.48631	0.0297088	-0.040067	0.00544684	-	-	0.0183124	-0.000929846	0.913094	1	-0.02994	0.0144938	0.0413955
AD	Excitatory neurons	ENSG00000113318	MSH3	protein_coding	0.00679479	0.23815	0.261856	0.33125	0.0137734	0.000662513	0.278702	0.356715	0.00421349	0.00598972	4.09627e-05	0.000154738	0.0171827	6.7817e-07	1.23901e-05
BIP	Excitatory neurons	ENSG00000113318	MSH3	protein_coding	-	-	-	-	-0.0849575	1.61393e-07	0.650308	0.691107	4.38932e-06	-0.00608805	0.000139528	0.000506582	-0.069689	0.00152927	0.00961854
IS	Excitatory neurons	ENSG00000113643	RARS	protein_coding	-	-	-	-	-0.138284	0.00804918	-	-	0.0237669	-0.0730855	4.77239e-14	3.34266e-13	-	-	-
NEU	Excitatory neurons	ENSG00000113643	RARS	protein_coding	-	-	-	-	-0.0320069	0.00708123	-	-	0.0220096	-0.0793834	1.99589e-12	1.28057e-11	-	-	-
INT	Oligodendrocytes	ENSG00000114200	BCHE	protein_coding	-	-	-	-	-0.00887983	0.0103473	-	-	0.0275507	-0.0257072	1.49957e-05	5.90347e-05	-0.00655329	0.0554168	0.0985854
GRT	Oligodendrocytes	ENSG00000114200	BCHE	protein_coding	-	-	-	-	-0.00868232	0.00157202	-	-	0.00745854	-0.0251513	8.72368e-16	6.88475e-15	-0.0071166	0.00961031	0.0320622
NEU	Oligodendrocytes	ENSG00000114200	BCHE	protein_coding	-	-	-	-	0.00976881	0.000909896	-	-	0.00528921	0.103537	1.93126e-58	6.24316e-57	0.0105582	0.00070168	0.00581031
SCZ	Oligodendrocytes	ENSG00000114200	BCHE	protein_coding	-	-	-	-	0.0292183	0.00916704	-	-	0.0258067	0.0289481	9.69564e-05	0.00035586	0.0235919	0.0220643	0.0523629
BIP	Oligodendrocytes	ENSG00000114200	BCHE	protein_coding	-	-	-	-	0.0342554	0.00513777	-	-	0.0175052	0.0415952	2.98497e-10	1.7184e-09	0.0297958	0.00854741	0.0295438
EA	Oligodendrocytes	ENSG00000115355	CCDC88A	protein_coding	-	-	-	-	0.0255178	5.56362e-07	-	-	1.21048e-05	0.0950902	1.35622e-61	4.55963e-60	0.0249724	3.50632e-05	0.000458611
ASP	OPCs	ENSG00000117335	CD46	protein_coding	-	-	-	-	-0.0218524	6.36641e-07	-	-	1.36564e-05	-0.140262	6.99836e-48	1.73004e-46	-0.0223991	2.70975e-05	0.000362666
SCZ	OPCs	ENSG00000117335	CD46	protein_coding	-	-	-	-	-0.0508064	0.00319669	-	-	0.0125045	-0.0960216	6.97658e-13	4.58111e-12	-0.047443	0.00778955	0.0279308
ASP	Oligodendrocytes	ENSG00000117335	CD46	protein_coding	-	-	-	-	0.0189642	8.7736e-05	-	-	0.000879092	0.121966	4.96449e-58	1.51733e-56	0.0179595	0.00106247	0.00755027
DPW	Oligodendrocytes	ENSG00000118640	VAMP8	protein_coding	0.0120259	0.00859928	0.930688	0.0398839	0.0120259	0.00467774	-	-	0.0162653	0.00184019	0.813238	1	0.0110304	0.0126997	0.0380659
INS	Excitatory neurons	ENSG00000118849	RARRES1	protein_coding	-0.0945773	0.000146107	0.894971	0.00522738	-	-	-	-	-	-0.00161677	0.942255	1	-0.0924816	0.000155968	0.0017097
SC	Astrocytes	ENSG00000118997	DNAH7	protein_coding	-	-	-	-	-0.0399619	0.00126016	-	-	0.00652795	-0.00174834	0.809712	1	-0.0401695	0.00298093	0.0150857
BIP	Excitatory neurons	ENSG00000118997	DNAH7	protein_coding	-	-	-	-	-0.0549122	0.0174517	-	-	0.0405442	-0.100541	1.33613e-25	1.61586e-24	-0.0540107	0.0231644	0.0540815
SCZ	Astrocytes	ENSG00000118997	DNAH7	protein_coding	-	-	-	-	-0.0678792	0.000984074	-	-	0.00559233	-0.00537227	0.458612	0.874066	-0.054926	0.0120218	0.0367627
SCZ	Excitatory neurons	ENSG00000118997	DNAH7	protein_coding	-	-	-	-	-0.0886137	3.27146e-05	-	-	0.000383264	-0.0859088	1.00666e-20	1.05105e-19	-0.080067	0.00035383	0.00339382
EA	Endothelial cells	ENSG00000120071	KANSL1	protein_coding	-	-	-	-	-0.0187411	1.41558e-30	0.129591	0.151806	3.07989e-28	-0.20095	1.46438e-247	2.46163e-245	-0.0151228	3.82182e-07	7.33153e-06
AD	Oligodendrocytes	ENSG00000120253	NUP43	protein_coding	-0.010631	0.0313206	0.537474	0.0825164	-0.010631	0.0218176	-	-	0.0478105	-0.00423045	0.416304	0.815626	-0.0113279	0.0197263	0.0497915
SCZ	Astrocytes	ENSG00000120451	SNX19	protein_coding	-0.0455563	5.37084e-06	0.365856	0.000494117	-0.0474743	3.01617e-07	-	-	7.38119e-06	-0.0016079	0.612078	1	-0.040078	5.70116e-05	0.000705596
SCZ	Microglia	ENSG00000120451	SNX19	protein_coding	-0.0541394	3.68876e-05	0.164165	0.00181549	-0.0541394	5.35293e-06	-	-	8.40466e-05	-0.00573374	0.482669	0.910626	-0.0501571	0.000101738	0.00120722
SCZ	OPCs	ENSG00000120451	SNX19	protein_coding	-0.0579772	1.70811e-05	0.747282	0.00100002	-0.0583013	6.972e-07	-	-	1.47477e-05	-0.00687656	0.511561	0.946023	-0.0574916	2.10349e-05	0.000284837
SCZ	Inhibitory neurons	ENSG00000120451	SNX19	protein_coding	-0.092606	4.76469e-05	0.213269	0.00194136	-0.0929372	1.76696e-07	-	-	4.63979e-06	-0.0116179	0.460269	0.87623	-0.0742276	0.000247434	0.00256574
MS	Excitatory neurons	ENSG00000120675	DNAJC15	protein_coding	-	-	-	-	0.0805912	0.004172	-	-	0.0149858	0.043532	1.25867e-06	5.61227e-06	0.0667176	0.0145726	0.0414149
SC	Astrocytes	ENSG00000120675	DNAJC15	protein_coding	-	-	-	-	0.0224978	0.00792651	-	-	0.0236707	0.0203514	0.0112915	0.0332777	0.0185626	0.0273627	0.0606829
MS	OPCs	ENSG00000120675	DNAJC15	protein_coding	-	-	-	-	0.0888856	0.004172	-	-	0.0149858	0.074786	4.53005e-06	1.88025e-05	-	-	-
INT	Excitatory neurons	ENSG00000120820	GLT8D2	protein_coding	-	-	-	-	0.0210793	0.00100544	-	-	0.0056925	0.128215	1.23186e-12	7.99521e-12	0.0210729	0.00404788	0.0185622
DPW	OPCs	ENSG00000121716	PILRB	protein_coding	-0.00918127	0.00322366	0.378645	0.0264561	-0.00918127	0.0015654	-	-	0.00745033	-0.000649655	0.93796	1	-0.00935754	0.0021847	0.0120894
DPW	Microglia	ENSG00000121716	PILRB	protein_coding	-0.00871559	0.00385693	0.2684	0.0273188	-0.00871559	0.00243341	-	-	0.0100983	-0.00265289	0.611911	1	-0.00944289	0.00189678	0.0107474
EA	Endothelial cells	ENSG00000121716	PILRB	protein_coding	-	-	-	-	0.0197429	7.1815e-10	-	-	5.2083e-08	0.1138	3.25174e-43	7.00791e-42	-	-	-
EA	OPCs	ENSG00000121716	PILRB	protein_coding	-	-	-	-	0.0139472	1.04692e-07	-	-	3.18892e-06	0.0435709	9.9602e-10	5.61849e-09	0.010364	0.00026563	0.00268193
INT	Inhibitory neurons	ENSG00000122971	ACADS	protein_coding	-	-	-	-	0.0153614	0.00546946	-	-	0.018348	0.0819037	8.19846e-15	6.09806e-14	-	-	-
PD	OPCs	ENSG00000124613	ZNF391	protein_coding	-	-	-	-	0.169659	1.93863e-05	-	-	0.00024201	0.122398	2.053e-28	2.69616e-27	-	-	-
PD	Oligodendrocytes	ENSG00000125450	NUP85	protein_coding	-0.0773081	0.0246795	0.910744	0.0712717	-0.0773081	0.0183494	-	-	0.0417107	-0.0506309	9.55714e-08	4.60331e-07	-0.0729329	0.0297838	0.0649265
EA	Inhibitory neurons	ENSG00000127947	PTPN12	protein_coding	-	-	-	-	0.0095474	8.1682e-06	0.991573	-	0.000118305	0.0726034	1.79385e-43	3.96772e-42	0.00830574	0.00577536	0.0230814
SCZ	Excitatory neurons	ENSG00000128944	KNSTRN	protein_coding	0.0326809	0.017768	0.565841	0.059288	0.0325711	0.015081	-	-	0.0364125	0.0038906	0.452415	0.866184	0.0337851	0.00887898	0.0305979
SCZ	Oligodendrocytes	ENSG00000131626	PPFIA1	protein_coding	0.0505158	0.00389005	0.889582	0.0273188	0.0418683	0.0361043	-	-	0.0671501	0.0016488	0.868874	1	0.0470281	0.00677445	0.0256632
SCZ	Excitatory neurons	ENSG00000131876	SNRPA1	protein_coding	0.129903	0.032259	0.734331	0.0827681	0.129903	0.0215591	-	-	0.0473803	0.00467437	0.643729	1	0.138297	0.0198333	0.0498135
BIP	Excitatory neurons	ENSG00000132612	VPS4A	protein_coding	-0.211096	0.00241052	0.484019	0.0225766	-0.210534	0.000320489	-	-	0.00246518	-0.00266936	0.828056	1	-0.172683	0.00433903	0.019277
ANX	Excitatory neurons	ENSG00000132612	VPS4A	protein_coding	0.401461	0.00759176	0.196821	0.0378999	0.401128	0.00242047	-	-	0.0100721	0.0271153	0.336684	0.696021	0.278769	0.0182594	0.0480786
IS	Excitatory neurons	ENSG00000132612	VPS4A	protein_coding	-	-	-	-	-0.193028	0.00427473	-	-	0.0151758	-0.0479437	3.73117e-06	1.58386e-05	-0.144621	0.0301372	0.0654489
INS	Inhibitory neurons	ENSG00000135862	LAMC1	protein_coding	-	-	-	-	0.031568	0.0193863	-	-	0.0437412	0.0120386	1.71597e-06	7.51183e-06	0.0331672	0.021195	0.0513589
INS	Excitatory neurons	ENSG00000135898	GPR55	protein_coding	0.0252976	0.0223203	0.33683	0.067485	0.0252976	0.017621	-	-	0.0406186	0.00802826	0.580832	1	0.0228678	0.0200765	0.0499094
DPW	Excitatory neurons	ENSG00000135951	TSGA10	protein_coding	-0.0205745	0.00300307	0.720054	0.0257018	-0.0205745	0.001015	-	-	0.00570424	-0.00105782	0.927235	1	-0.0193271	0.00538157	0.0218072
ANX	Oligodendrocytes	ENSG00000136824	SMC2	protein_coding	-	-	-	-	0.192304	0.000361743	-	-	0.00271396	0.175322	8.05231e-13	5.2669e-12	0.199547	0.00145714	0.00936964
ANX	Inhibitory neurons	ENSG00000136824	SMC2	protein_coding	-	-	-	-	0.161866	0.000502111	-	-	0.00349032	0.160398	3.89803e-15	2.93838e-14	0.134472	0.00470042	0.0200377
EA	Inhibitory neurons	ENSG00000137074	APTX	protein_coding	-	-	-	-	0.013289	0.000128729	-	-	0.00118105	0.0907096	2.62064e-17	2.33085e-16	-	-	-
EA	Excitatory neurons	ENSG00000137074	APTX	protein_coding	-	-	-	-	-0.0122046	0.000308272	-	-	0.00240769	-0.0250719	9.1217e-77	3.40746e-75	-0.0110069	0.000948209	0.00704122
BIP	Excitatory neurons	ENSG00000137312	FLOT1	protein_coding	0.388358	1.53729e-05	0.470542	0.000990015	0.395105	3.05051e-19	0.934166	-	4.64593e-17	0.014673	0.00160166	0.00524831	0.203583	1.81713e-05	0.000255063
EA	Oligodendrocytes	ENSG00000137601	NEK1	protein_coding	-	-	-	-	0.0129572	0.00156366	-	-	0.00745033	0.0339724	4.18268e-08	2.07407e-07	0.0123871	0.00456631	0.0196847
EA	Excitatory neurons	ENSG00000137601	NEK1	protein_coding	-	-	-	-	0.0218469	0.00156366	-	-	0.00745033	0.0442533	5.91073e-08	2.87998e-07	0.0189998	0.00974567	0.0324199
INS	Inhibitory neurons	ENSG00000137764	MAP2K5	protein_coding	0.0471946	0.00123933	0.936311	0.0181393	0.0471946	0.000290175	-	-	0.0023138	0.0127061	0.456068	0.872186	0.0490778	0.000511249	0.00442442
ANX	Inhibitory neurons	ENSG00000137764	MAP2K5	protein_coding	-	-	-	-	0.154561	0.00183612	-	-	0.00845445	0.0954102	0.000142713	0.000515916	0.141673	0.00511068	0.0211597
INS	Oligodendrocytes	ENSG00000137764	MAP2K5	protein_coding	0.0448148	0.000545874	0.757374	0.0117181	0.0445109	1.93561e-06	0.967193	-	3.46816e-05	0.0154852	0.0845721	0.214428	0.0383851	0.00117768	0.00802647
INS	OPCs	ENSG00000137764	MAP2K5	protein_coding	0.0278039	0.0209464	0.156654	0.0651665	0.0396445	4.71057e-08	0.3891	0.416194	1.70814e-06	0.00833993	0.388168	0.774953	0.029221	0.00373287	0.0176553
NEU	Inhibitory neurons	ENSG00000137764	MAP2K5	protein_coding	-	-	-	-	0.0219082	0.000209729	-	-	0.00178445	0.132078	2.15304e-32	3.12005e-31	0.0185594	0.00371561	0.0176553
INS	Microglia	ENSG00000137764	MAP2K5	protein_coding	0.0422552	0.00134732	0.958848	0.0184057	0.0419926	3.80652e-07	0.974516	-	8.82658e-06	0.0152942	0.094529	0.236463	0.0355956	0.000490237	0.0043664
AD	Oligodendrocytes	ENSG00000137845	ADAM10	protein_coding	0.0246434	2.75524e-05	0.266826	0.00147864	0.0284399	3.26952e-09	0.240428	-	1.91518e-07	0.0122598	0.000547316	0.00188533	0.0204476	2.06553e-05	0.000283027
EA	Astrocytes	ENSG00000138399	FASTKD1	protein_coding	-	-	-	-	0.0217985	0.00151751	-	-	0.00736039	0.0887461	1.26022e-22	1.3846e-21	0.0226996	0.00391075	0.0182238
EA	Excitatory neurons	ENSG00000138400	MDH1B	protein_coding	-	-	-	-	0.00820329	0.00673194	-	-	0.0213083	0.0883536	1.31236e-39	2.62628e-38	0.00899477	0.00336729	0.016563
PD	Oligodendrocytes	ENSG00000139629	GALNT6	protein_coding	-	-	-	-	0.0922254	0.0182749	-	-	0.0416035	0.00578348	0.000342699	0.00119271	-	-	-
BIP	Excitatory neurons	ENSG00000142549	IGLON5	protein_coding	-	-	-	-	-0.084279	0.00120842	-	-	0.0063984	-0.00620196	0.117823	0.28539	-0.0784206	2.89045e-104	1.66346e-101
SCZ	Astrocytes	ENSG00000142599	RERE	protein_coding	-	-	-	-	-0.143778	1.43144e-07	-	-	4.03718e-06	-0.132861	2.76563e-67	9.68545e-66	-0.121033	0.000137079	0.00154684
TS	Astrocytes	ENSG00000142599	RERE	protein_coding	-	-	-	-	-0.2513	0.0034189	-	-	0.0131489	-0.507272	1.31853e-20	1.35979e-19	-0.231076	0.00898325	0.0307085
IS	Astrocytes	ENSG00000142599	RERE	protein_coding	-	-	-	-	0.090005	0.00543896	-	-	0.0183124	0.0535098	8.51515e-11	4.98745e-10	0.0825109	0.0134673	0.0393148
AD	Excitatory neurons	ENSG00000143469	SYT14	protein_coding	-0.0265431	0.0373417	0.416552	0.0852769	-0.0228904	0.00139958	0.513201	0.55601	0.00705813	-0.00548172	0.000786606	0.00267669	-0.0182578	0.0581674	0.102371
INT	Oligodendrocytes	ENSG00000143469	SYT14	protein_coding	-	-	-	-	-0.00831508	0.00270706	0.98981	-	0.010965	-0.0146	3.0198e-05	0.000116162	-0.00599514	0.0855775	0.138732
SC	Oligodendrocytes	ENSG00000143469	SYT14	protein_coding	-	-	-	-	0.017196	0.000831451	0.919065	-	0.00500514	0.0083417	0.00362786	0.0113143	0.01571	0.0151367	0.0425974
TS	Oligodendrocytes	ENSG00000145241	CENPC	protein_coding	-	-	-	-	0.13631	0.000574043	0.735097	-	0.00381776	0.279906	1.43318e-15	1.09508e-14	0.111885	0.00919509	0.0311281
INT	Astrocytes	ENSG00000146648	EGFR	protein_coding	-	-	-	-	-0.0327142	0.00272651	-	-	0.0110145	-0.106741	3.62729e-10	2.07397e-09	-	-	-
NEU	Astrocytes	ENSG00000146648	EGFR	protein_coding	-	-	-	-	0.0368149	8.25066e-05	-	-	0.000843339	0.107245	1.04454e-14	7.70122e-14	-	-	-
EA	Excitatory neurons	ENSG00000146834	MEPCE	protein_coding	-	-	-	-	0.0348832	2.1322e-08	-	-	9.27813e-07	0.0929639	3.01291e-44	7.03432e-43	-	-	-
EA	Astrocytes	ENSG00000148690	FRA10AC1	protein_coding	-	-	-	-	-0.0111003	0.00118304	-	-	0.006322	-0.117826	2.8478e-78	1.08799e-76	-0.0094473	0.00775145	0.0279179
NEU	Excitatory neurons	ENSG00000149292	TTC12	protein_coding	-	-	-	-	0.0142092	8.38932e-06	-	-	0.000118305	0.0494402	1.83794e-11	1.12348e-10	-	-	-
NEU	Oligodendrocytes	ENSG00000149292	TTC12	protein_coding	-	-	-	-	0.0312314	8.38932e-06	-	-	0.000118305	0.00697376	0.00376081	0.0116641	-	-	-
PTSD	Excitatory neurons	ENSG00000149292	TTC12	protein_coding	-	-	-	-	0.0719323	0.00803839	-	-	0.0237669	0.128139	2.23662e-06	9.69012e-06	-	-	-
SCZ	Excitatory neurons	ENSG00000151348	EXT2	protein_coding	-	-	-	-	-0.109879	0.00806794	-	-	0.0237669	-0.0628361	1.39911e-06	6.175e-06	-0.0627197	0.127403	0.185362
GRT	Excitatory neurons	ENSG00000151348	EXT2	protein_coding	-	-	-	-	0.0266387	0.00699736	-	-	0.0217934	0.0306402	7.12608e-15	5.32398e-14	0.0162138	0.0911936	0.144778
BIP	Excitatory neurons	ENSG00000151348	EXT2	protein_coding	-	-	-	-	-0.121433	0.00737992	-	-	0.0225243	-0.0326093	0.00187274	0.00607737	-0.115058	0.0126323	0.037963
SCZ	Astrocytes	ENSG00000151348	EXT2	protein_coding	-	-	-	-	-0.0640371	0.00806794	-	-	0.0237669	-0.0565671	2.21274e-06	9.61142e-06	-	-	-
SCZ	Oligodendrocytes	ENSG00000151665	PIGF	protein_coding	-0.065254	0.00242136	0.524526	0.0225766	-0.065254	0.00104453	-	-	0.00584862	-0.00716527	0.289681	0.621909	-0.0496786	0.00812103	0.028585
SCZ	Excitatory neurons	ENSG00000151665	PIGF	protein_coding	-0.0821918	0.00193938	0.300844	0.020959	-0.0821918	0.000765838	-	-	0.00474135	-0.0058896	0.00727931	0.0220081	-0.0474663	0.0258142	0.0588359
INT	Oligodendrocytes	ENSG00000153113	CAST	protein_coding	-	-	-	-	-0.0123042	0.00320206	0.854797	-	0.0125045	-0.129374	5.114e-27	6.66405e-26	-0.011462	0.0175509	0.0470887
SCZ	Excitatory neurons	ENSG00000153291	SLC25A27	protein_coding	0.086194	0.000475174	0.755658	0.010929	0.086194	9.38173e-05	-	-	0.000915921	0.00925613	5.74215e-07	2.60177e-06	0.0584436	0.00183016	0.0107474
SCZ	Inhibitory neurons	ENSG00000153291	SLC25A27	protein_coding	0.105515	0.00120124	0.438157	0.0181393	0.105515	9.38173e-05	-	-	0.000915921	0.0124139	5.50249e-08	2.68886e-07	-	-	-
BIP	Inhibitory neurons	ENSG00000153291	SLC25A27	protein_coding	0.0968015	0.00407237	0.359504	0.0273188	0.0968015	0.00094022	-	-	0.00538329	0.00930294	3.97201e-06	1.67763e-05	-	-	-
BIP	Excitatory neurons	ENSG00000153291	SLC25A27	protein_coding	0.0790759	0.00231534	0.718463	0.0225766	0.0790759	0.00094022	-	-	0.00538329	0.0078521	1.35502e-06	6.01001e-06	0.0544542	0.00582108	0.0231836
INS	Excitatory neurons	ENSG00000153291	SLC25A27	protein_coding	-0.0326413	0.0173577	0.0967139	0.0591446	-0.0326413	0.0125099	-	-	0.0318074	-0.00910383	0.0040801	0.0126078	-0.0111791	0.29067	0.364317
INS	Inhibitory neurons	ENSG00000153291	SLC25A27	protein_coding	-0.0399581	0.0218268	0.292609	0.0669355	-0.0399581	0.0125099	-	-	0.0318074	-0.0133747	0.000629715	0.00216473	-	-	-
DPW	Excitatory neurons	ENSG00000154479	CCDC173	protein_coding	-	-	-	-	0.0113087	0.0025283	-	-	0.0104353	0.00299622	0.708938	1	0.0107543	0.00248575	0.0133074
ASD	Microglia	ENSG00000154889	MPPE1	protein_coding	-	-	-	-	-0.120262	0.00115418	-	-	0.00623949	-0.22812	2.60031e-14	1.84436e-13	-	-	-
TS	Oligodendrocytes	ENSG00000154889	MPPE1	protein_coding	-	-	-	-	-0.154158	0.000123268	-	-	0.00115581	-0.189953	6.80979e-17	5.90065e-16	-	-	-
TS	Excitatory neurons	ENSG00000154889	MPPE1	protein_coding	-	-	-	-	-0.192567	0.000123268	-	-	0.00115581	-0.158047	6.0978e-09	3.21329e-08	-	-	-
TS	Astrocytes	ENSG00000154889	MPPE1	protein_coding	-	-	-	-	-0.170892	0.000123268	-	-	0.00115581	-0.311956	3.67755e-13	2.48272e-12	-	-	-
ASD	Astrocytes	ENSG00000154889	MPPE1	protein_coding	-	-	-	-	-0.082041	0.00115418	-	-	0.00623949	-0.157969	4.46645e-11	2.65304e-10	-	-	-
TS	Microglia	ENSG00000154889	MPPE1	protein_coding	-	-	-	-	-0.250506	0.000123268	-	-	0.00115581	-0.349118	1.76974e-14	1.27679e-13	-	-	-
ASD	Inhibitory neurons	ENSG00000154889	MPPE1	protein_coding	-	-	-	-	-0.101332	0.00115418	-	-	0.00623949	-0.18021	1.25208e-16	1.04195e-15	-0.104572	0.00149448	0.00945135
TS	Inhibitory neurons	ENSG00000154889	MPPE1	protein_coding	-	-	-	-	-0.211075	0.000123268	-	-	0.00115581	-0.300961	1.15415e-16	9.70066e-16	-0.187439	0.00133167	0.00880893
BIP	Excitatory neurons	ENSG00000156110	ADK	protein_coding	0.179878	0.000325652	0.126737	0.0083888	0.168686	3.17544e-08	0.715754	-	1.20905e-06	0.00722448	0.387149	0.774953	0.142975	0.00257667	0.0135442
SCZ	Inhibitory neurons	ENSG00000156171	DRAM2	protein_coding	-	-	-	-	-0.0557135	0.00227361	-	-	0.00964543	-0.0501955	2.92909e-05	0.000113191	-0.0438641	0.0154142	0.0431672
SCZ	Excitatory neurons	ENSG00000156171	DRAM2	protein_coding	-	-	-	-	-0.0641841	0.00227361	-	-	0.00964543	-0.0830689	6.92082e-19	6.64794e-18	-0.0499209	0.0145335	0.041406
INS	Excitatory neurons	ENSG00000156253	RWDD2B	protein_coding	0.0460825	0.00115456	0.472724	0.0181393	0.0439096	0.000650716	-	-	0.00418161	0.00373248	0.797239	1	0.029867	0.0197039	0.0497915
INT	Oligodendrocytes	ENSG00000156931	VPS8	protein_coding	-	-	-	-	0.0318647	0.0022282	-	-	0.00958628	0.101852	9.24878e-12	5.75822e-11	-	-	-
AUD	Excitatory neurons	ENSG00000159063	ALG8	protein_coding	-	-	-	-	0.0585056	0.0129916	-	-	0.0327586	0.017347	0.000182655	0.000650515	-	-	-
BIP	Excitatory neurons	ENSG00000159063	ALG8	protein_coding	-	-	-	-	-0.116061	0.00049437	-	-	0.00345379	-0.00768452	7.85262e-07	3.54845e-06	-	-	-
SCZ	Oligodendrocytes	ENSG00000159202	UBE2Z	protein_coding	-	-	-	-	-0.0888568	0.000312616	-	-	0.00242915	-0.12042	7.63375e-44	1.71098e-42	-0.063538	0.00468542	0.0200377
EA	Oligodendrocytes	ENSG00000159202	UBE2Z	protein_coding	-	-	-	-	-0.0271416	1.88388e-08	-	-	9.27813e-07	-0.19262	2.84021e-258	5.30488e-256	-0.0244622	3.57251e-06	5.5567e-05
DPW	Excitatory neurons	ENSG00000159256	MORC3	protein_coding	-	-	-	-	-0.0122874	0.00824255	-	-	0.024046	-0.0755426	6.31568e-12	3.99122e-11	-0.0124009	0.0162719	0.0450215
OCD	Excitatory neurons	ENSG00000161542	PRPSAP1	protein_coding	0.326878	0.00336171	0.73167	0.0264561	0.272561	0.00492897	-	-	0.0170223	0.589349	2.5642e-14	1.82645e-13	0.30435	0.0026471	0.0137865
ASP	Excitatory neurons	ENSG00000161542	PRPSAP1	protein_coding	0.0110407	0.105049	0.349499	0.171269	0.0150378	0.0228207	-	-	0.0493589	0.0561539	1.10006e-05	4.42393e-05	0.0133445	0.0395833	0.0780879
SCZ	Oligodendrocytes	ENSG00000161551	ZNF577	protein_coding	0.0545851	0.019479	0.802049	0.0630376	0.0560432	0.00825742	-	-	0.024046	0.00693452	0.609144	1	0.0536687	0.0170253	0.0460002
EPI	Oligodendrocytes	ENSG00000162415	ZSWIM5	protein_coding	-	-	-	-	-0.0593909	0.000279061	-	-	0.00224873	-0.342293	3.81725e-15	2.89045e-14	-	-	-
DPW	Inhibitory neurons	ENSG00000162461	SLC25A34	protein_coding	0.0115016	0.00821057	0.677834	0.0388795	0.0115016	0.00400841	-	-	0.0147459	0.00670078	0.548615	0.99057	0.0110229	0.00657655	0.0253164
DPW	Excitatory neurons	ENSG00000162461	SLC25A34	protein_coding	0.0115418	0.00590326	0.4681	0.0333483	0.0115418	0.00400841	-	-	0.0147459	0.0139835	0.0139804	0.0410142	0.0130702	0.000786691	0.00633203
EA	Oligodendrocytes	ENSG00000162620	LRRIQ3	protein_coding	-	-	-	-	-0.0242311	3.00623e-13	-	-	3.05232e-11	-0.145603	4.33586e-118	2.91543e-116	-0.0260866	8.53403e-78	1.63711e-75
SCZ	Excitatory neurons	ENSG00000162753	SLC9C2	protein_coding	0.107052	7.98218e-05	0.739596	0.00302384	0.100967	1.41004e-09	0.699247	-	8.62608e-08	0.016825	0.0468654	0.125848	0.0924111	3.87347e-05	0.00050094
PTSD	Excitatory neurons	ENSG00000163382	APOA1BP	protein_coding	-	-	-	-	-0.310892	0.00262289	-	-	0.0106809	-0.312507	1.56152e-09	8.66308e-09	-	-	-
INS	Microglia	ENSG00000163576	EFHB	protein_coding	0.0232092	0.019145	0.611497	0.0622697	0.0232092	0.0132587	-	-	0.0333217	0.0127935	2.97459e-05	0.000114685	0.0239155	0.0130626	0.0387501
MS	Excitatory neurons	ENSG00000163596	ICA1L	protein_coding	-0.195222	0.000495831	0.890127	0.0110109	-0.193858	2.80709e-08	0.956533	-	1.0962e-06	-0.00887557	0.583644	1	-0.19189	0.00155844	0.00963803
AD	Excitatory neurons	ENSG00000163596	ICA1L	protein_coding	0.0263759	0.000251176	0.920478	0.00735261	0.0259967	4.93887e-12	0.992933	0.933372	4.70118e-10	0.00168199	0.835143	1	0.0245909	0.0011404	0.0078599
INS	Excitatory neurons	ENSG00000163596	ICA1L	protein_coding	0.058949	0.000588336	0.0992697	0.0118403	0.0552119	1.24192e-09	0.922316	0.770484	8.22367e-08	0.00265702	0.879688	1	0.0437171	0.0108732	0.0348608
DPW	Excitatory neurons	ENSG00000163749	CCDC158	protein_coding	0.0094145	0.0239659	0.331773	0.0702317	0.0094145	0.0157551	-	-	0.0379069	0.00752771	5.13432e-06	2.12581e-05	0.0120215	0.004388	0.019277
SCZ	Oligodendrocytes	ENSG00000163931	TKT	protein_coding	-	-	-	-	-0.171547	1.66177e-07	-	-	4.44013e-06	-0.2038	3.15482e-54	9.14354e-53	-	-	-
NEU	Oligodendrocytes	ENSG00000163931	TKT	protein_coding	0.0291576	0.00370412	0.786162	0.0273188	0.0291576	0.000956564	-	-	0.00545636	0.0805419	1.84893e-17	1.65322e-16	0.0304076	0.0058732	0.0232304
ASD	Excitatory neurons	ENSG00000164048	ZNF589	protein_coding	-	-	-	-	-0.112851	0.000168926	0.3242	-	0.00150453	-0.139743	1.15456e-23	1.33849e-22	-0.0887705	0.0172644	0.0465371
SCZ	Oligodendrocytes	ENSG00000164306	PRIMPOL	protein_coding	-	-	-	-	-0.0877265	0.00110365	-	-	0.00611223	-0.115424	1.51768e-12	9.81235e-12	-	-	-
BIP	Oligodendrocytes	ENSG00000164306	PRIMPOL	protein_coding	-	-	-	-	-0.080088	0.00600987	-	-	0.019516	-0.0887754	1.22324e-09	6.87714e-09	-	-	-
INS	Excitatory neurons	ENSG00000165379	LRFN5	protein_coding	-0.140171	0.000421086	0.846938	0.0100437	-0.140171	2.78823e-05	-	-	0.000329184	-0.000864528	0.966062	1	-0.140109	0.000409963	0.00386777
SCZ	Oligodendrocytes	ENSG00000166170	BAG5	protein_coding	-0.0781561	0.00515215	0.389947	0.0315998	-0.0877981	0.000812555	-	-	0.00495009	-0.010248	3.10359e-06	1.32079e-05	-	-	-
SCZ	Pericytes	ENSG00000166435	XRRA1	protein_coding	0.0270004	0.00644554	0.665534	0.0345911	0.0292535	0.00184299	-	-	0.00845445	0.0049713	0.439745	0.854579	0.0248461	0.0078804	0.0279949
SCZ	Endothelial cells	ENSG00000166435	XRRA1	protein_coding	0.0246685	0.00557011	0.79254	0.0320095	0.0267271	0.00184299	-	-	0.00845445	0.00176567	0.625524	1	0.0252191	0.00396044	0.0183071
OCD	Inhibitory neurons	ENSG00000166839	ANKDD1A	protein_coding	-	-	-	-	0.259042	0.00123089	-	-	0.00644207	0.527606	2.63525e-23	3.0135e-22	0.264923	0.00154572	0.0096313
NEU	Inhibitory neurons	ENSG00000167720	SRR	protein_coding	-	-	-	-	0.0142966	0.0149743	-	-	0.0364125	0.089528	4.76077e-09	2.54059e-08	-	-	-
NEU	Excitatory neurons	ENSG00000167720	SRR	protein_coding	-	-	-	-	0.0142072	0.0149743	-	-	0.0364125	0.0566981	1.36121e-14	9.94869e-14	0.009088	0.0991081	0.153497
SC	Excitatory neurons	ENSG00000167720	SRR	protein_coding	0.0308123	0.0241932	0.929328	0.0702317	0.0308123	0.0176556	-	-	0.0406186	0.00588495	0.462515	0.876537	0.0289716	0.019105	0.0493524
DPW	Excitatory neurons	ENSG00000167720	SRR	protein_coding	0.0167777	0.00179059	0.83943	0.020959	0.0167777	0.000532005	-	-	0.00360109	0.00613682	0.348907	0.712653	0.0153879	0.00168753	0.0101694
AUD	Excitatory neurons	ENSG00000168661	ZNF30	protein_coding	-	-	-	-	-0.0476171	0.000693844	-	-	0.00434866	-0.157145	2.86653e-12	1.82524e-11	-	-	-
SCZ	Inhibitory neurons	ENSG00000168803	ADAL	protein_coding	-0.0931377	0.000290904	0.132956	0.00780593	-0.0795217	6.42849e-08	0.322219	-	2.17569e-06	-0.0170869	0.0963044	0.240546	-0.0731371	0.000999446	0.00728077
SCZ	Excitatory neurons	ENSG00000168803	ADAL	protein_coding	-0.0638738	0.00561657	0.169368	0.0320095	-0.0713464	3.74368e-08	0.900838	0.886793	1.39064e-06	-0.00980317	0.115414	0.280656	-0.0484187	0.0124282	0.0375454
AD	Astrocytes	ENSG00000168952	STXBP6	protein_coding	0.00651997	0.041077	0.647119	0.0905944	0.0070319	0.00258194	0.801406	-	0.0105707	0.00588198	0.0096539	0.0286718	0.00823414	4.6935e-05	0.00059365
AD	Excitatory neurons	ENSG00000169220	RGS14	protein_coding	0.0188678	0.0129463	0.91429	0.0505298	0.0188678	0.00673854	-	-	0.0213083	0.00681133	0.256209	0.564465	0.0162196	0.0106845	0.0343517
BIP	Excitatory neurons	ENSG00000169609	C15orf40	protein_coding	-0.130396	4.82325e-05	0.462907	0.00194136	-0.125449	5.69126e-11	0.647419	-	4.33389e-09	-0.00418693	0.736258	1	-0.109524	0.000417861	0.00391023
SCZ	Excitatory neurons	ENSG00000169609	C15orf40	protein_coding	-0.0774848	0.00374112	0.583448	0.0273188	-0.076667	1.63957e-05	0.928431	-	0.000209838	-0.00324586	0.777706	1	-0.0640181	0.0147839	0.0418091
AD	Oligodendrocytes	ENSG00000169826	CSGALNACT2	protein_coding	-0.0118583	0.00132024	0.887271	0.0184057	-0.0118583	0.000435103	-	-	0.00315554	-0.00174217	0.840037	1	-0.0122587	0.0014873	0.00945135
AD	OPCs	ENSG00000169826	CSGALNACT2	protein_coding	-	-	-	-	-0.0151278	0.000464391	-	-	0.00332051	-0.0006048	0.952578	1	-0.0152069	0.0023937	0.0130414
ICH	Excitatory neurons	ENSG00000170037	CNTROB	protein_coding	-	-	-	-	0.42265	0.0168457	-	-	0.039769	0.71625	8.56165e-05	0.000316311	-	-	-
BIP	OPCs	ENSG00000170802	FOXN2	protein_coding	0.0397133	0.00944122	0.833591	0.0419321	0.038652	0.000245753	0.916649	-	0.00203414	0.0056114	0.301372	0.638717	0.0322554	0.0182007	0.0480481
BIP	Microglia	ENSG00000170802	FOXN2	protein_coding	0.0546458	0.0109019	0.772597	0.0455897	0.0515909	0.000186148	0.834773	-	0.00161081	0.0112054	0.104725	0.257749	0.0535283	0.00421032	0.0190042
GRT	Inhibitory neurons	ENSG00000171044	XKR6	protein_coding	0.0495634	0.000159164	0.520905	0.00533449	0.0439259	5.43365e-11	0.429895	-	4.33389e-09	0.00923959	1.37904e-16	1.14195e-15	0.0424276	0.00012739	0.0014592
NEU	Inhibitory neurons	ENSG00000171044	XKR6	protein_coding	-	-	-	-	-0.0348688	2.63274e-06	0.456213	-	4.55643e-05	-0.0106201	2.4853e-08	1.25083e-07	-	-	-
ASD	Inhibitory neurons	ENSG00000171044	XKR6	protein_coding	-0.216413	0.00523523	0.784941	0.0318065	-0.238974	1.3015e-07	0.651903	-	3.8119e-06	-0.0347567	1.2064e-11	7.48325e-11	-0.231384	0.000805634	0.00636299
ASP	Inhibitory neurons	ENSG00000171044	XKR6	protein_coding	0.0499382	0.000277176	0.340582	0.00776092	0.0419274	2.39077e-08	0.297451	-	9.58197e-07	0.012837	1.42718e-13	9.7922e-13	0.0395667	0.000500876	0.00440083
EPI	Inhibitory neurons	ENSG00000171044	XKR6	protein_coding	-	-	-	-	0.066032	0.00217191	0.873668	-	0.00942399	0.0203847	0.000285313	0.000999191	-	-	-
ADHD	Inhibitory neurons	ENSG00000171044	XKR6	protein_coding	0.189723	0.0176423	0.0730389	0.059283	0.124538	0.0202414	0.245002	-	0.0450038	0.0151418	0.00125821	0.00416348	0.0846852	0.147246	0.208463
PTSD	Inhibitory neurons	ENSG00000171044	XKR6	protein_coding	0.250608	0.0131442	0.778319	0.0506967	0.251219	3.75404e-05	0.992771	-	0.000429879	0.033323	2.66493e-07	1.2375e-06	0.237022	0.00627442	0.0243982
EA	Inhibitory neurons	ENSG00000171759	PAH	protein_coding	-0.0080836	0.00802239	0.31187	0.0382886	-0.0080836	0.00526556	-	-	0.0177815	-0.0500592	1.13714e-15	8.89084e-15	-	-	-
INT	Inhibitory neurons	ENSG00000171759	PAH	protein_coding	-	-	-	-	0.0132499	0.00420977	-	-	0.0149858	0.0628832	8.50512e-15	6.29829e-14	-	-	-
BIP	Excitatory neurons	ENSG00000171806	METTL18	protein_coding	-0.0796372	0.0285965	0.962544	0.0783332	-0.0826227	0.000928393	0.895505	-	0.00535584	-0.00115451	0.90572	1	-0.0791316	0.0199942	0.0498403
NEU	Excitatory neurons	ENSG00000172059	KLF11	protein_coding	-	-	-	-	-0.0283953	9.75123e-09	-	-	5.29992e-07	-0.147426	2.77243e-44	6.56401e-43	-	-	-
ASP	Astrocytes	ENSG00000173226	IQCB1	protein_coding	-	-	-	-	-0.0127297	0.0015879	-	-	0.00748724	-0.0266554	1.36149e-07	6.44695e-07	-0.00853544	0.0677934	0.113747
EA	Excitatory neurons	ENSG00000175115	PACS1	protein_coding	-	-	-	-	-0.038069	6.9859e-06	-	-	0.00010436	-0.108067	7.69652e-31	1.06924e-29	-	-	-
SCZ	Excitatory neurons	ENSG00000176293	ZNF135	protein_coding	-0.0681301	0.00341375	0.432545	0.0264561	-	-	-	-	-	-0.00379402	0.739764	1	-0.0554189	0.012339	0.0373741
INT	Astrocytes	ENSG00000177409	SAMD9L	protein_coding	-	-	-	-	-0.0156873	0.0159089	-	-	0.0382164	-0.118777	1.54039e-18	1.46294e-17	-0.0138857	0.0449438	0.0848037
EA	Oligodendrocytes	ENSG00000179241	LDLRAD3	protein_coding	-	-	-	-	-0.0095234	0.000663978	0.419421	-	0.00421349	-0.0045601	0.0156286	0.0454528	-0.00696773	0.0180926	0.047983
SCZ	Excitatory neurons	ENSG00000180776	ZDHHC20	protein_coding	0.134362	0.00730939	0.333862	0.0378216	0.134362	0.00278645	-	-	0.0111973	0.000368801	0.972113	1	0.116125	0.0100178	0.0329433
SCZ	OPCs	ENSG00000182263	FIGN	protein_coding	-	-	-	-	-0.0596742	0.0100457	-	-	0.0270473	-0.047625	2.0647e-09	1.13054e-08	-	-	-
INS	Excitatory neurons	ENSG00000182534	MXRA7	protein_coding	0.0577587	0.00506343	0.526002	0.0313543	0.0617021	0.0106476	-	-	0.0282514	0.00511159	0.768841	1	0.0568064	0.00504222	0.0209516
SCZ	Inhibitory neurons	ENSG00000183060	LYSMD4	protein_coding	-	-	-	-	-0.0393828	0.016677	-	-	0.0395009	-0.0810615	2.05024e-12	1.31044e-11	-0.0315792	0.0434928	0.0831566
BIP	Inhibitory neurons	ENSG00000183060	LYSMD4	protein_coding	-	-	-	-	-0.0414785	0.0214009	-	-	0.0471046	-0.0568448	5.13504e-08	2.52398e-07	-0.0426106	0.0141324	0.0406222
SCZ	Oligodendrocytes	ENSG00000183166	CALN1	protein_coding	-	-	-	-	0.0683568	7.67538e-06	-	-	0.000113491	0.0666077	3.98245e-14	2.81281e-13	0.0655641	0.000138728	0.00155025
EA	Oligodendrocytes	ENSG00000183166	CALN1	protein_coding	-	-	-	-	-0.012938	1.29054e-05	-	-	0.000175491	-0.0738279	1.64727e-19	1.61934e-18	-0.012873	0.00017068	0.00185333
ANX	Excitatory neurons	ENSG00000183346	C10orf107	protein_coding	-0.0422525	0.02065	0.516569	0.0651293	-0.0462261	0.00951262	-	-	0.0264252	-0.00745123	0.466049	0.88224	-0.0416525	0.0185847	0.0486158
ANX	Oligodendrocytes	ENSG00000183346	C10orf107	protein_coding	-0.0512946	0.0235703	0.828405	0.0702317	-0.0561185	0.00951262	-	-	0.0264252	-0.00955176	0.366731	0.742741	-0.0548847	0.0118672	0.0365217
INT	Excitatory neurons	ENSG00000183778	B3GALT5	protein_coding	-	-	-	-	0.0252205	0.0111807	-	-	0.0293085	0.0396232	0.00101465	0.00341126	-	-	-
ASD	OPCs	ENSG00000184206	GOLGA6L4	protein_coding	-	-	-	-	0.087139	0.000301186	0.920003	-	0.00237672	0.308416	7.28473e-21	7.70166e-20	0.0797574	0.0211901	0.0513589
NEU	Astrocytes	ENSG00000185829	ARL17A	protein_coding	0.00584357	0.0927642	0.933966	0.155979	0.00586727	0.0173553	0.991775	-	0.0405234	0.0425859	0.00112154	0.00374069	0.00568384	0.101081	0.155748
ASD	Microglia	ENSG00000185829	ARL17A	protein_coding	0.049493	0.0481257	0.703472	0.100794	0.0450962	0.00903433	0.792025	-	0.0255749	0.146101	1.71371e-05	6.71502e-05	0.0462738	0.0606713	0.10454
NEU	Microglia	ENSG00000185829	ARL17A	protein_coding	0.00667702	0.112541	0.876212	0.181472	0.00687725	0.0174015	0.944975	-	0.0405236	0.0419172	0.000493048	0.00170187	0.00660641	0.102687	0.157591
ASD	Oligodendrocytes	ENSG00000185829	ARL17A	protein_coding	-	-	-	-	0.0371613	0.00892386	0.827376	-	0.0254066	0.149669	1.01423e-05	4.09836e-05	-	-	-
ASD	Astrocytes	ENSG00000185829	ARL17A	protein_coding	-	-	-	-	0.0383559	0.00930875	0.72586	-	0.0261573	0.178723	3.35923e-08	1.68062e-07	-	-	-
BIP	Microglia	ENSG00000186470	BTN3A2	protein_coding	-0.12532	1.07695e-05	0.490822	0.000770618	-0.123837	8.26626e-10	-	-	5.72251e-08	-0.0123131	0.422435	0.825714	-0.111391	5.582e-05	0.000698356
ANX	Microglia	ENSG00000186470	BTN3A2	protein_coding	0.117251	0.000809626	0.740806	0.0153353	0.117522	6.58112e-05	-	-	0.000705848	0.00212469	0.930933	1	0.0971667	0.00344334	0.0167227
SCZ	Microglia	ENSG00000186470	BTN3A2	protein_coding	-0.203173	8.20949e-08	0.685707	1.83244e-05	-0.202236	1.45673e-26	-	-	2.46511e-24	-0.0187253	0.291578	0.624385	-0.189903	3.30978e-07	6.45688e-06
OCD	Excitatory neurons	ENSG00000186716	BCR	protein_coding	-	-	-	-	0.398631	0.00312284	-	-	0.0122896	0.354575	4.21724e-08	2.08505e-07	-	-	-
DPW	Astrocytes	ENSG00000186868	MAPT	protein_coding	-	-	-	-	-0.0393789	3.22384e-87	0.932964	0.424704	4.90991e-84	-0.172299	2.51543e-278	6.04063e-276	-0.0256952	2.81381e-11	8.99637e-10
SCZ	Astrocytes	ENSG00000186868	MAPT	protein_coding	-	-	-	-	0.126634	3.53763e-42	0.997619	0.653197	8.97968e-40	0.141534	1.09594e-109	6.57958e-108	0.0890926	1.3989e-08	3.35444e-07
AD	Inhibitory neurons	ENSG00000187624	C17orf97	protein_coding	0.0112766	0.0092607	0.0817429	0.0414159	0.0112766	0.00564234	-	-	0.0187218	0.0103313	0.415436	0.815626	0.00943906	0.000247274	0.00256574
AD	Excitatory neurons	ENSG00000187624	C17orf97	protein_coding	0.00998721	0.00772324	0.0759699	0.0381047	0.00998721	0.00564234	-	-	0.0187218	0.0114411	0.068503	0.177706	0.00957405	3.10126e-06	4.95771e-05
GRT	Excitatory neurons	ENSG00000187688	TRPV2	protein_coding	-	-	-	-	0.00697656	0.0137047	-	-	0.0339939	0.0257692	4.43811e-15	3.33057e-14	0.00637607	0.0356578	0.0732556
INS	Excitatory neurons	ENSG00000187772	LIN28B	protein_coding	-	-	-	-	-0.0576442	4.70536e-07	-	-	1.05386e-05	-0.00103254	0.929658	1	-0.0607599	4.05638e-05	0.000518766
SC	Excitatory neurons	ENSG00000187772	LIN28B	protein_coding	-0.0487464	0.000230918	0.932656	0.00708149	-0.0487464	2.20906e-05	-	-	0.000269152	-0.008495	0.194663	0.445208	-0.0519582	0.00138926	0.00908542
SCZ	Excitatory neurons	ENSG00000187772	LIN28B	protein_coding	0.0707604	0.000949103	0.0778536	0.0160848	0.0707604	0.000222308	-	-	0.0018603	0.0024231	0.706312	1	0.104811	0.000273261	0.00271141
GRT	Excitatory neurons	ENSG00000187987	ZSCAN23	protein_coding	-	-	-	-	-0.0311681	0.00018166	-	-	0.00160854	-0.0582099	5.70879e-17	4.99817e-16	-0.033735	7.49099e-15	3.44885e-13
SCZ	Oligodendrocytes	ENSG00000187987	ZSCAN23	protein_coding	0.214394	1.46537e-06	0.413434	0.00018874	0.204896	1.67308e-11	-	-	1.49888e-09	0.0147422	0.0875394	0.221377	0.201664	1.68771e-70	2.15839e-68
INT	Excitatory neurons	ENSG00000187987	ZSCAN23	protein_coding	-	-	-	-	0.0257007	0.0188745	-	-	0.0427766	0.0610305	5.85443e-06	2.41208e-05	0.0286876	3.97171e-08	8.79122e-07
INS	Astrocytes	ENSG00000188130	MAPK12	protein_coding	0.0387382	0.0145452	0.738447	0.0538341	0.0387382	0.0079781	-	-	0.0237669	8.3005e-06	0.999392	1	0.0402471	0.00686435	0.0257357
INS	Excitatory neurons	ENSG00000188130	MAPK12	protein_coding	0.0552151	0.00536527	0.408739	0.0319929	0.0519928	0.00412642	-	-	0.0149858	0.00481018	0.845801	1	0.0508344	0.00936998	0.0316057
TS	Excitatory neurons	ENSG00000188130	MAPK12	protein_coding	-	-	-	-	-0.283002	0.00329501	-	-	0.0128018	-0.438261	1.67927e-09	9.25527e-09	-0.258955	0.0120413	0.0367627
SC	OPCs	ENSG00000188312	CENPP	protein_coding	0.025827	0.00303314	0.23964	0.0257018	0.026965	1.4631e-05	0.832081	-	0.000189111	0.00254194	0.570512	1	0.0225289	0.0191058	0.0493524
BIP	Excitatory neurons	ENSG00000188352	FOCAD	protein_coding	0.114518	0.00405535	0.880431	0.0273188	0.123124	0.000623728	-	-	0.00407699	0.00584078	0.352958	0.71893	0.100092	0.00438626	0.019277
BIP	Excitatory neurons	ENSG00000188690	UROS	protein_coding	-0.10719	0.00432389	0.720699	0.0284141	-0.106796	0.002272	-	-	0.00964543	-0.0055833	0.000283551	0.000995094	-0.100547	0.00189215	0.0107474
SCZ	Excitatory neurons	ENSG00000188690	UROS	protein_coding	-0.0754999	0.0255497	0.0671225	0.0718638	-0.0754999	0.0198394	-	-	0.0443693	-0.00524792	0.00264797	0.00849474	-0.0367992	0.182747	0.248371
EA	OPCs	ENSG00000189350	FAM179A	protein_coding	-	-	-	-	-0.00689384	0.0119983	-	-	0.0308151	-0.0236161	1.47893e-05	5.83587e-05	-	-	-
EA	Excitatory neurons	ENSG00000196653	ZNF502	protein_coding	-	-	-	-	0.0126517	8.02357e-08	0.524189	-	2.6565e-06	0.0203022	4.00156e-06	1.68587e-05	0.000781399	0.490534	0.566872
BIP	Excitatory neurons	ENSG00000197124	ZNF682	protein_coding	-	-	-	-	-0.0452481	0.00956218	-	-	0.0264785	-0.0643698	2.99538e-33	4.49574e-32	-0.0387915	0.0223733	0.0527699
SCZ	Astrocytes	ENSG00000198721	ECI2	protein_coding	-	-	-	-	-0.0456042	0.0091576	-	-	0.0258067	-0.0629554	3.96491e-06	1.67763e-05	-0.0456219	0.00681511	0.0257187
SCZ	Inhibitory neurons	ENSG00000198721	ECI2	protein_coding	-0.04922	0.0169481	0.219876	0.0587363	-0.04922	0.00972802	-	-	0.0267704	-0.00513936	0.821008	1	-0.0531746	0.00850693	0.0295438
CI	Excitatory neurons	ENSG00000198734	F5	protein_coding	-	-	-	-	-0.0778954	0.00822097	-	-	0.024046	-0.00341063	0.960691	1	-0.0792214	0.0117699	0.0364727
AD	Oligodendrocytes	ENSG00000203710	CR1	protein_coding	-	-	-	-	0.0246647	2.56072e-17	-	-	3.24998e-15	0.0208498	0.000264504	0.00093019	0.0181175	6.6704e-08	1.42178e-06
SCZ	Inhibitory neurons	ENSG00000204138	PHACTR4	protein_coding	0.0613432	0.00781027	0.256786	0.0381047	0.0745097	2.06005e-05	0.3091	-	0.000255078	0.00703144	0.520971	0.956062	0.0573413	0.0105038	0.0340559
SCZ	Oligodendrocytes	ENSG00000204138	PHACTR4	protein_coding	0.0515243	0.00676191	0.870345	0.035989	0.0515243	0.00350566	-	-	0.0133145	0.00598044	0.444562	0.861601	0.0513068	0.00386005	0.0181305
MDD	Excitatory neurons	ENSG00000204536	CCHCR1	protein_coding	-	-	-	-	0.0639129	0.000868656	-	-	0.00512777	0.0513585	0.0011193	0.00374064	-	-	-
SCZ	Excitatory neurons	ENSG00000204536	CCHCR1	protein_coding	0.153975	8.53623e-08	0.149083	1.83244e-05	0.153975	6.39368e-15	-	-	7.49044e-13	0.021737	0.000937547	0.00316469	0.135156	2.66064e-07	5.37263e-06
SCZ	Astrocytes	ENSG00000206503	HLA-A	protein_coding	-	-	-	-	-0.100965	5.79138e-05	-	-	0.000630019	-0.0197344	0.260222	0.572556	-0.0966328	0.000740004	0.00604074
ASP	Oligodendrocytes	ENSG00000215915	ATAD3C	protein_coding	-	-	-	-	0.010983	0.0199508	-	-	0.0445432	0.0724355	1.26694e-26	1.62575e-25	0.0102909	0.0330891	0.0701246
ICH	Oligodendrocytes	ENSG00000224848	RP11-535M15.1	lincRNA	-	-	-	-	0.174877	0.0101175	-	-	0.0270473	0.421837	4.69479e-21	4.9949e-20	0.156791	0.0221812	0.052424
ASD	Oligodendrocytes	ENSG00000224848	RP11-535M15.1	lincRNA	-	-	-	-	0.056011	0.00213659	-	-	0.00934896	0.1736	8.61538e-29	1.14035e-27	0.0607238	0.00164967	0.0100464
ICH	Excitatory neurons	ENSG00000224848	RP11-535M15.1	lincRNA	-	-	-	-	0.248916	0.0101175	-	-	0.0270473	0.406758	8.51683e-17	7.26741e-16	0.212212	0.0274724	0.0607998
ASD	Astrocytes	ENSG00000224848	RP11-535M15.1	lincRNA	-	-	-	-	0.0922216	0.00213659	-	-	0.00934896	0.217768	1.88856e-26	2.38697e-25	0.0927416	0.0031649	0.0157017
ICH	Microglia	ENSG00000224848	RP11-535M15.1	lincRNA	-	-	-	-	0.247981	0.0101175	-	-	0.0270473	0.90753	3.01916e-11	1.82993e-10	0.229903	0.022125	0.0523988
ICH	Astrocytes	ENSG00000224848	RP11-535M15.1	lincRNA	-	-	-	-	0.287933	0.0101175	-	-	0.0270473	0.66661	2.73678e-20	2.7714e-19	0.251433	0.0220268	0.0523629
ASD	Microglia	ENSG00000224848	RP11-535M15.1	lincRNA	-	-	-	-	0.0794255	0.00213659	-	-	0.00934896	0.300888	1.61217e-18	1.514e-17	0.0865009	0.0028429	0.0146833
ICH	Inhibitory neurons	ENSG00000224848	RP11-535M15.1	lincRNA	-	-	-	-	0.201277	0.0101175	-	-	0.0270473	0.63472	1.39101e-20	1.42579e-19	0.190196	0.0227513	0.0533335
ADHD	Microglia	ENSG00000234719	RP11-166B2.1	protein_coding	0.0572625	0.0186051	0.655708	0.0608799	0.0572625	0.012672	-	-	0.0321657	0.0189424	0.493922	0.923681	0.0546851	0.0198539	0.0498135
SCZ	Microglia	ENSG00000234719	RP11-166B2.1	protein_coding	0.0576002	0.000573409	0.564329	0.0118403	0.0576002	8.41346e-05	-	-	0.000854246	0.00604516	0.625554	1	0.0488919	0.00186671	0.0107474
EA	Microglia	ENSG00000234719	RP11-166B2.1	protein_coding	-	-	-	-	0.0110192	0.000155038	-	-	0.0014055	0.053195	1.39394e-15	1.06996e-14	0.0117714	0.000493164	0.0043664
AD	Excitatory neurons	ENSG00000235109	ZSCAN31	protein_coding	0.0127341	0.0499971	0.142314	0.102869	0.0207057	3.05328e-07	0.426056	0.477818	7.38119e-06	0.00237971	0.656448	1	0.0172359	1.20794e-101	4.63446e-99
SCZ	Astrocytes	ENSG00000235109	ZSCAN31	protein_coding	0.162565	4.27827e-07	0.157067	6.88801e-05	0.167099	1.24864e-28	0.603407	-	2.3771e-26	0.0246375	0.0312733	0.0858993	0.136944	8.65872e-07	1.53326e-05
GRT	Astrocytes	ENSG00000235109	ZSCAN31	protein_coding	-	-	-	-	0.0215682	1.41597e-09	0.562924	-	8.62608e-08	0.124648	4.43277e-106	2.48383e-104	0.0211378	0.000229121	0.00241943
MDD	Astrocytes	ENSG00000235109	ZSCAN31	protein_coding	-	-	-	-	0.0779817	1.00918e-08	0.372817	-	5.29992e-07	0.216263	9.861e-148	1.03602e-145	0.0745642	0.000505717	0.0044097
BIP	Oligodendrocytes	ENSG00000241231	RP11-275H4.1	lincRNA	-0.0434767	0.0331695	0.0661518	0.0837541	-0.0421057	0.00379745	0.913112	-	0.0141753	-0.00527863	0.0124688	0.0366433	-0.0371377	0.0383472	0.0768948
IS	Oligodendrocytes	ENSG00000249484	AC091969.1	lincRNA	-	-	-	-	-0.0524536	0.00415508	-	-	0.0149858	-0.0594362	7.87652e-20	7.78849e-19	-0.0479016	0.00474519	0.0200798
SCZ	Excitatory neurons	ENSG00000250565	ATP6V1E2	protein_coding	-	-	-	-	-0.0733297	6.99144e-05	0.345454	-	0.000744613	-0.00783276	3.23093e-05	0.000124	-0.0584924	0.00241732	0.0130626
IS	Astrocytes	ENSG00000251372	LINC00499	lincRNA	-	-	-	-	-0.0363679	0.00373163	-	-	0.0139982	-0.00532081	0.157739	0.371893	-0.0342404	0.00677813	0.0256632
ASP	Astrocytes	ENSG00000251372	LINC00499	lincRNA	-	-	-	-	0.00830819	0.00140915	-	-	0.00708294	0.0101493	0.0651257	0.170259	0.00804395	0.00516034	0.0212127
EPI	Excitatory neurons	ENSG00000261064	RP11-1000B6.3	lincRNA	-	-	-	-	-0.0692494	0.0226077	-	-	0.0491177	-0.20091	2.37866e-06	1.02526e-05	-	-	-
