# Supplementary material for: Deciphering cell type-specific causal genetic effects on brain imaging-derived phenotypes and disorders with single-cell Mendelian randomization
Source: PLoS Comput Biol. 2026 Jun 17;22(6):e1014422. doi: 10.1371/journal.pcbi.1014422 (PMC13289931; doi:10.1371/journal.pcbi.1014422)
Supplement: S7 Table — (XLSX) [file pcbi.1014422.s029.xlsx]

## Sheet: Sheet1
S7 Table. Replication results for predicted eGene–DB and eGene–cell type–DB associations. Replication was assessed using cell type-specific eQTLs from brainSCOPE, AD-related cell type-specific differentially expressed genes from Mathys et al., cortical eQTLs from BrainMeta, differentially expressed genes from PsychENCODE, and gene-trait associations from the GWAS Catalog. Effect sizes and signifi…
DBs	Cell type	Gene ID	Gene name	Gene biotype	If_repl_BrainSCOPE	BrainSCOPE_EffectSize_SMR	BrainSCOPE_Pval_SMR	BrainSCOPE_FDR_SMR	BrainSCOPE_EffectSize_WR	BrainSCOPE_Pval_WR	BrainSCOPE_FDR_WR	BrainSCOPE_EffectSize_PMREgger	BrainSCOPE_Pval_PMREgger	BrainSCOPE_FDR_PMREgger	BrainSCOPE_EffectSize_GSMR	BrainSCOPE_Pval_GSMR	BrainSCOPE_FDR_GSMR	If_repl_Mathys	If_repl_BrainMeta	BrainMeta_EffectSize_SMR	BrainMeta_Pval_SMR	BrainMeta_FDR_SMR	BrainMeta_EffectSize_WR	BrainMeta_Pval_WR	BrainMeta_FDR_WR	BrainMeta_EffectSize_PMREgger	BrainMeta_Pval_PMREgger	BrainMeta_FDR_PMREgger	BrainMeta_EffectSize_GSMR	BrainMeta_Pval_GSMR	BrainMeta_FDR_GSMR	If_repl_PsychEncode	If_repl_GWASCatalog
EA	Oligodendrocytes	ENSG00000005700	IBTK	protein_coding																													Y
SC	Oligodendrocytes	ENSG00000021355	SERPINB1	protein_coding
NEU	Oligodendrocytes	ENSG00000021776	AQR	protein_coding															Y	-	-	-	-	-	-	0.0864754	4.78131e-33	5.77876e-31	-	-	-
INS	Oligodendrocytes	ENSG00000023608	SNAPC1	protein_coding															Y	-0.0558152	0.000384833	0.336354	-0.0558152	0.000204453	0.0293549	-0.0233909	0.361873	0.837956	-	-	-
BIP	Excitatory neurons	ENSG00000029639	TFB1M	protein_coding
SCZ	OPCs	ENSG00000031081	ARHGAP31	protein_coding															Y	-	-	-	-0.0632831	0.012327	0.315981	-0.110375	1.49439e-12	5.97565e-11	-	-	-		Y
EA	Oligodendrocytes	ENSG00000035115	SH3YL1	protein_coding
SCZ	Microglia	ENSG00000037474	NSUN2	protein_coding																												Y
SCZ	OPCs	ENSG00000037474	NSUN2	protein_coding																												Y
BIP	OPCs	ENSG00000037474	NSUN2	protein_coding
SCZ	Astrocytes	ENSG00000037749	MFAP3	protein_coding															Y	-	-	-	-	-	-	0.186011	3.33846e-13	1.4124e-11	-	-	-	Y	Y
DPW	Oligodendrocytes	ENSG00000039068	CDH1	protein_coding																													Y
ICH	Excitatory neurons	ENSG00000065457	ADAT1	protein_coding
SCZ	Oligodendrocytes	ENSG00000065621	GSTO2	protein_coding	Y	-0.0609112	0.00142828	0.187606	-0.0609112	0.000378996	0.0205869	-0.0025218	0.855291	1	-0.043506	0.00667595	0.0204374															Y
ANX	Oligodendrocytes	ENSG00000065621	GSTO2	protein_coding															Y	-	-	-	0.0260983	0.014399	0.339356	-	-	-	-	-	-
ANX	Excitatory neurons	ENSG00000065621	GSTO2	protein_coding	Y	0.0799089	0.00299647	0.270976	0.0813911	0.0015244	0.0560836	-	-	-	0.105376	1.57537e-108	1.14389e-106		Y	-	-	-	0.0260983	0.014399	0.339356	-	-	-	-	-	-
SCZ	OPCs	ENSG00000065621	GSTO2	protein_coding	Y	-0.0473216	0.00554908	0.356677	-0.0473216	0.00260291	0.0800994	-0.00452753	0.788487	1	-0.0409887	0.0132604	0.037843															Y
SCZ	Excitatory neurons	ENSG00000065621	GSTO2	protein_coding	Y	-0.0433586	0.000287147	0.0666491	-0.0439589	7.90912e-05	0.0066404	-	-	-	-0.0518846	5.88673e-117	4.70647e-115															Y
EA	OPCs	ENSG00000065621	GSTO2	protein_coding																													Y
INT	Oligodendrocytes	ENSG00000066855	MTFR1	protein_coding
DPW	Oligodendrocytes	ENSG00000078487	ZCWPW1	protein_coding	Y	-	-	-	-0.0135717	0.0014044	0.0530742	-	-	-	-	-	-		Y	-	-	-	-	-	-	-0.00719694	0.000521212	0.00614548	-	-	-
EA	Oligodendrocytes	ENSG00000078487	ZCWPW1	protein_coding	Y	-	-	-	0.0219627	4.82172e-09	1.62889e-06	-	-	-	-	-	-																Y
EPI	Oligodendrocytes	ENSG00000079819	EPB41L2	protein_coding															Y	-	-	-	0.0448011	0.00064278	0.062935	-	-	-	-	-	-
BIP	Oligodendrocytes	ENSG00000083807	SLC27A5	protein_coding															Y	-	-	-	0.0709131	0.0407763	0.514674	0.00445926	0.139697	0.5137	-	-	-
EPI	Oligodendrocytes	ENSG00000084636	COL16A1	protein_coding
SCZ	Excitatory neurons	ENSG00000085491	SLC25A24	protein_coding
SCZ	Oligodendrocytes	ENSG00000085491	SLC25A24	protein_coding
EA	Inhibitory neurons	ENSG00000085514	PILRA	protein_coding																													Y
GRT	Excitatory neurons	ENSG00000085788	DDHD2	protein_coding
IS	Excitatory neurons	ENSG00000085788	DDHD2	protein_coding
ASD	Excitatory neurons	ENSG00000085788	DDHD2	protein_coding																												Y
ASP	Excitatory neurons	ENSG00000085788	DDHD2	protein_coding
OCD	Excitatory neurons	ENSG00000085788	DDHD2	protein_coding
ALS	Inhibitory neurons	ENSG00000092108	SCFD1	protein_coding	Y	-	-	-	-0.142687	7.91304e-07	0.000135154	-	-	-	-	-	-																Y
SCZ	Excitatory neurons	ENSG00000092108	SCFD1	protein_coding	Y	0.0471965	0.00696939	0.391075	0.0467743	0.00504188	0.122192	-	-	-	0.043307	0.0139447	0.0395441		Y	-	-	-	0.0473047	9.56006e-05	0.0170794	0.0133874	2.62032e-10	8.46403e-09	-	-	-
ALS	Excitatory neurons	ENSG00000092108	SCFD1	protein_coding	Y	-	-	-	-0.128901	7.91304e-07	0.000135154	-	-	-	-0.136516	3.45799e-05	0.000150642																Y
INS	Oligodendrocytes	ENSG00000100364	KIAA0930	protein_coding	Y	0.0293919	0.00126687	0.177765	0.0293919	0.000449342	0.0236858	0.0169357	0.000131313	0.00149444	-	-	-		Y	0.0221606	0.0151338	1	-	-	-	-	-	-	0.0130818	1.64636e-35	3.66997e-34
DPW	Oligodendrocytes	ENSG00000103245	NARFL	protein_coding															Y	0.0102597	0.00283058	0.897731	0.00793124	0.0275658	0.448371	0.00107608	0.701311	1	-	-	-
DPW	Excitatory neurons	ENSG00000103245	NARFL	protein_coding															Y	0.0102597	0.00283058	0.897731	0.00793124	0.0275658	0.448371	0.00107608	0.701311	1	-	-	-
DPW	Inhibitory neurons	ENSG00000103245	NARFL	protein_coding															Y	0.0102597	0.00283058	0.897731	0.00793124	0.0275658	0.448371	0.00107608	0.701311	1	-	-	-
SCZ	OPCs	ENSG00000103966	EHD4	protein_coding															Y	-	-	-	-	-	-	-0.0130534	0.0116971	0.0856079	-	-	-
NEU	Oligodendrocytes	ENSG00000104447	TRPS1	protein_coding																													Y
DPW	Oligodendrocytes	ENSG00000104447	TRPS1	protein_coding																													Y
EA	Astrocytes	ENSG00000104760	FGL1	protein_coding
SCZ	Excitatory neurons	ENSG00000105186	ANKRD27	protein_coding																												Y	Y
AD	Pericytes	ENSG00000105877	DNAH11	protein_coding														Y	Y	0.00757779	0.0107837	1	-	-	-	-	-	-	-	-	-
MDD	Inhibitory neurons	ENSG00000106392	C1GALT1	protein_coding
MDD	Excitatory neurons	ENSG00000106392	C1GALT1	protein_coding	Y	-	-	-	-0.0444349	0.00113075	0.0459045	-0.0457659	0.000285829	0.00299725	-0.0397385	0.000819145	0.00296441
NEU	Excitatory neurons	ENSG00000106392	C1GALT1	protein_coding	Y	-	-	-	-0.0055188	0.16362	0.63538	-0.029325	0.00269269	0.0216145	-0.00644925	0.0732976	0.164493
NEU	Inhibitory neurons	ENSG00000106392	C1GALT1	protein_coding
INT	OPCs	ENSG00000106868	SUSD1	protein_coding															Y	-	-	-	-	-	-	0.00494369	0.00634178	0.0521271	-	-	-
BIP	Inhibitory neurons	ENSG00000108384	RAD51C	protein_coding															Y	0.0205147	0.031817	1	0.0252458	1.43745e-07	9.55206e-05	-	-	-	-	-	-
SCZ	Inhibitory neurons	ENSG00000108384	RAD51C	protein_coding															Y	0.0269306	0.00271014	0.878472	0.0322804	2.80778e-11	5.76022e-08	-	-	-	-	-	-	Y
INS	Oligodendrocytes	ENSG00000110080	ST3GAL4	protein_coding
INS	Excitatory neurons	ENSG00000110274	CEP164	protein_coding	Y	0.0431919	0.00231522	0.23931	0.0431919	0.000360502	0.0198767	0.00520413	0.885211	1	0.0406685	0.00281573	0.0093107		Y	0.0289864	0.00125253	0.646183	0.0248413	0.00944521	0.277854	0.0138678	8.68266e-08	2.09333e-06	-	-	-
EA	Excitatory neurons	ENSG00000110328	GALNT18	protein_coding															Y	-	-	-	0.0230957	2.65417e-08	2.22279e-05	0.00188076	0.155567	0.547572	-	-	-		Y
ANX	Astrocytes	ENSG00000111728	ST8SIA1	protein_coding
ANX	Excitatory neurons	ENSG00000112530	PACRG	protein_coding	Y	-0.0510529	0.0288585	0.723042	-0.0505627	0.0251189	0.299225	-	-	-	-0.0549348	1.9495e-06	9.78092e-06
INS	OPCs	ENSG00000112530	PACRG	protein_coding	Y	-	-	-	-0.028229	0.00735582	0.152288	-	-	-	-	-	-		Y	-0.0212067	0.00389256	1	-0.0165511	0.000971998	0.0815584	-0.0147557	4.9086e-05	0.000742861	-	-	-		Y
INS	Excitatory neurons	ENSG00000112530	PACRG	protein_coding	Y	-0.0237491	0.00587755	0.360843	-0.0254191	0.00171564	0.0612759	-	-	-	-0.0202501	0.0149166	0.0419832		Y	-0.0212067	0.00389256	1	-0.0165511	0.000971998	0.0815584	-0.0147557	4.9086e-05	0.000742861	-	-	-		Y
AD	Excitatory neurons	ENSG00000113318	MSH3	protein_coding	Y	-	-	-	0.00889729	0.00872156	0.168124	-	-	-	0.000565703	0.572061	0.747093	Y	Y	0.0038551	0.181012	1	0.00624485	0.00782609	0.253562	-	-	-	-	-	-
BIP	Excitatory neurons	ENSG00000113318	MSH3	protein_coding	Y	-0.0472431	0.00332234	0.280506	-0.0569995	3.60079e-05	0.00353409	-	-	-	-0.064651	6.09762e-188	9.29062e-186
IS	Excitatory neurons	ENSG00000113643	RARS	protein_coding	Y	-	-	-	-0.0601383	0.0109417	0.191538	-0.00886067	1.08027e-05	0.000155587	-	-	-
NEU	Excitatory neurons	ENSG00000113643	RARS	protein_coding	Y	-	-	-	-0.0141453	0.00800165	0.160416	-0.0110137	2.22912e-06	3.65034e-05	-	-	-
INT	Oligodendrocytes	ENSG00000114200	BCHE	protein_coding
GRT	Oligodendrocytes	ENSG00000114200	BCHE	protein_coding
NEU	Oligodendrocytes	ENSG00000114200	BCHE	protein_coding
SCZ	Oligodendrocytes	ENSG00000114200	BCHE	protein_coding																												Y
BIP	Oligodendrocytes	ENSG00000114200	BCHE	protein_coding
EA	Oligodendrocytes	ENSG00000115355	CCDC88A	protein_coding																													Y
ASP	OPCs	ENSG00000117335	CD46	protein_coding
SCZ	OPCs	ENSG00000117335	CD46	protein_coding	Y	-0.0741149	0.000610337	0.108083	-0.072769	4.97623e-05	0.00458248	-0.0194965	6.37316e-12	2.18154e-10	-	-	-															Y
ASP	Oligodendrocytes	ENSG00000117335	CD46	protein_coding
DPW	Oligodendrocytes	ENSG00000118640	VAMP8	protein_coding
INS	Excitatory neurons	ENSG00000118849	RARRES1	protein_coding
SC	Astrocytes	ENSG00000118997	DNAH7	protein_coding																													Y
BIP	Excitatory neurons	ENSG00000118997	DNAH7	protein_coding	Y	-	-	-	-0.0487504	0.00284088	0.0852349	-	-	-	-	-	-
SCZ	Astrocytes	ENSG00000118997	DNAH7	protein_coding																												Y
SCZ	Excitatory neurons	ENSG00000118997	DNAH7	protein_coding	Y	-	-	-	-0.0496468	0.00107856	0.044449	-	-	-	-	-	-															Y
EA	Endothelial cells	ENSG00000120071	KANSL1	protein_coding																													Y
AD	Oligodendrocytes	ENSG00000120253	NUP43	protein_coding	Y	-	-	-	-0.0142322	0.00744622	0.15361	-	-	-	-	-	-
SCZ	Astrocytes	ENSG00000120451	SNX19	protein_coding	Y	-0.0498162	3.28372e-06	0.0019116	-0.0498162	3.49572e-07	6.85095e-05	-0.0166576	0.0844209	0.371025	-0.0444064	1.99256e-05	8.96821e-05																Y
SCZ	Microglia	ENSG00000120451	SNX19	protein_coding	Y	-0.0608448	0.000164627	0.0449346	-0.0608449	5.47012e-06	0.000707138	-0.00492374	0.681937	1	-0.0539475	0.000245432	0.000960264																Y
SCZ	OPCs	ENSG00000120451	SNX19	protein_coding	Y	-0.065593	1.64964e-05	0.00691485	-0.065593	3.49572e-07	6.85095e-05	-0.0132683	0.349342	0.955295	-0.0543609	0.000247501	0.000967748																Y
SCZ	Inhibitory neurons	ENSG00000120451	SNX19	protein_coding	Y	-0.0763291	0.000266249	0.062442	-0.0838134	3.49572e-07	6.85095e-05	-0.00208259	0.928646	1	-0.0670953	0.000429124	0.0016185																Y
MS	Excitatory neurons	ENSG00000120675	DNAJC15	protein_coding
SC	Astrocytes	ENSG00000120675	DNAJC15	protein_coding															Y	0.00987933	0.0988454	1	0.0119104	0.000380296	0.0441062	-	-	-	-	-	-
MS	OPCs	ENSG00000120675	DNAJC15	protein_coding
INT	Excitatory neurons	ENSG00000120820	GLT8D2	protein_coding
DPW	OPCs	ENSG00000121716	PILRB	protein_coding															Y	-0.00617529	0.00139073	0.668991	-	-	-	-	-	-	-	-	-
DPW	Microglia	ENSG00000121716	PILRB	protein_coding															Y	-0.00617529	0.00139073	0.668991	-	-	-	-	-	-	-	-	-
EA	Endothelial cells	ENSG00000121716	PILRB	protein_coding
EA	OPCs	ENSG00000121716	PILRB	protein_coding
INT	Inhibitory neurons	ENSG00000122971	ACADS	protein_coding
PD	OPCs	ENSG00000124613	ZNF391	protein_coding
PD	Oligodendrocytes	ENSG00000125450	NUP85	protein_coding
EA	Inhibitory neurons	ENSG00000127947	PTPN12	protein_coding																													Y
SCZ	Excitatory neurons	ENSG00000128944	KNSTRN	protein_coding															Y	0.0248725	0.00907532	1	0.0301256	4.93234e-07	0.000270683	-	-	-	-	-	-
SCZ	Oligodendrocytes	ENSG00000131626	PPFIA1	protein_coding	Y	0.0574887	0.00686008	0.391075	0.0446352	0.0224924	0.283596	0.0122339	0.402027	1	0.0513837	0.0110066	0.0320057															Y
SCZ	Excitatory neurons	ENSG00000131876	SNRPA1	protein_coding	Y	0.040427	0.0338522	0.770546	0.040427	0.0251421	0.299326	0.00504786	0.795579	1	0.0407187	0.0279433	0.0728812
BIP	Excitatory neurons	ENSG00000132612	VPS4A	protein_coding															Y	-0.0623403	0.000975632	0.577738	-	-	-	-0.00671691	0.00608922	0.0504236	-	-	-
ANX	Excitatory neurons	ENSG00000132612	VPS4A	protein_coding															Y	0.0727644	0.0521549	1	0.0546335	0.099422	0.681581	0.0168097	0.00137863	0.0143344	-	-	-
IS	Excitatory neurons	ENSG00000132612	VPS4A	protein_coding
INS	Inhibitory neurons	ENSG00000135862	LAMC1	protein_coding															Y	-	-	-	0.0419773	0.00387258	0.179632	-	-	-	-	-	-
INS	Excitatory neurons	ENSG00000135898	GPR55	protein_coding															Y	0.0146344	0.0178786	1	0.00911452	0.167738	0.780122	0.00666146	0.141163	0.516871	-	-	-
DPW	Excitatory neurons	ENSG00000135951	TSGA10	protein_coding															Y	-	-	-	-	-	-	-0.00235884	0.0231895	0.14593	-	-	-
ANX	Oligodendrocytes	ENSG00000136824	SMC2	protein_coding
ANX	Inhibitory neurons	ENSG00000136824	SMC2	protein_coding
EA	Inhibitory neurons	ENSG00000137074	APTX	protein_coding
EA	Excitatory neurons	ENSG00000137074	APTX	protein_coding															Y	-	-	-	-0.00785044	0.033935	0.482252	-0.0037448	0.37588	0.851162	-	-	-
BIP	Excitatory neurons	ENSG00000137312	FLOT1	protein_coding	Y	0.109248	5.15182e-07	0.000623885	0.108201	5.60265e-28	5.70966e-25	0.0470213	3.11972e-32	3.578e-30	0.0628552	7.09784e-08	4.04532e-07		Y	-	-	-	0.0445409	0.0303662	0.463695	0.0105156	0.0218044	0.139167	-	-	-
EA	Oligodendrocytes	ENSG00000137601	NEK1	protein_coding															Y	-	-	-	-	-	-	0.00702995	9.02676e-20	6.04332e-18	-	-	-		Y
EA	Excitatory neurons	ENSG00000137601	NEK1	protein_coding															Y	-	-	-	-	-	-	0.00702995	9.02676e-20	6.04332e-18	-	-	-		Y
INS	Inhibitory neurons	ENSG00000137764	MAP2K5	protein_coding	Y	0.0375186	0.00121882	0.173203	0.0358238	2.44977e-06	0.000358358	0.018534	0.431426	1	0.0384369	0.00101671	0.00362365		Y	-	-	-	0.0285849	1.73917e-08	1.57752e-05	-	-	-	-	-	-
ANX	Inhibitory neurons	ENSG00000137764	MAP2K5	protein_coding	Y	0.114866	0.00636124	0.373797	0.100074	0.00047489	0.0247339	0.0289009	0.280695	0.843661	0.114834	7.75074e-54	2.44609e-52		Y	-	-	-	0.0797991	2.63026e-09	3.0805e-06	-	-	-	-	-	-
INS	Oligodendrocytes	ENSG00000137764	MAP2K5	protein_coding															Y	-	-	-	0.0285849	1.73917e-08	1.57752e-05	-	-	-	-	-	-
INS	OPCs	ENSG00000137764	MAP2K5	protein_coding															Y	-	-	-	0.0285849	1.73917e-08	1.57752e-05	-	-	-	-	-	-
NEU	Inhibitory neurons	ENSG00000137764	MAP2K5	protein_coding
INS	Microglia	ENSG00000137764	MAP2K5	protein_coding															Y	-	-	-	0.0285849	1.73917e-08	1.57752e-05	-	-	-	-	-	-
AD	Oligodendrocytes	ENSG00000137845	ADAM10	protein_coding	Y	-	-	-	-	-	-	-	-	-	0.0106913	0.00045126	0.00169734	Y	Y	0.0261291	0.000181307	0.210039	0.0248896	6.06242e-06	0.00207519	0.0176529	0.0159696	0.109352	-	-	-
EA	Astrocytes	ENSG00000138399	FASTKD1	protein_coding
EA	Excitatory neurons	ENSG00000138400	MDH1B	protein_coding
PD	Oligodendrocytes	ENSG00000139629	GALNT6	protein_coding	Y	-	-	-	0.0954583	0.0182749	0.256176	0.0587625	6.58742e-05	0.000809904	-	-	-		Y	-	-	-	0.0496371	0.0163975	0.36065	-	-	-	-	-	-
BIP	Excitatory neurons	ENSG00000142549	IGLON5	protein_coding
SCZ	Astrocytes	ENSG00000142599	RERE	protein_coding	Y	-	-	-	-0.10283	8.90383e-08	2.07799e-05	-	-	-	-	-	-		Y	-	-	-	-	-	-	-0.00765762	2.16201e-06	4.23622e-05	-	-	-	Y	Y
TS	Astrocytes	ENSG00000142599	RERE	protein_coding																													Y
IS	Astrocytes	ENSG00000142599	RERE	protein_coding															Y	-	-	-	0.045475	0.0140368	0.335187	0.0023569	0.0507497	0.261124	-	-	-
AD	Excitatory neurons	ENSG00000143469	SYT14	protein_coding														Y	Y	-0.00499192	0.348817	1	-0.00556324	0.115918	0.711555	-0.00882941	0.00185787	0.0185159	-	-	-
INT	Oligodendrocytes	ENSG00000143469	SYT14	protein_coding
SC	Oligodendrocytes	ENSG00000143469	SYT14	protein_coding	Y	0.0183457	0.00899686	0.440403	0.0212087	0.000206435	0.0137054	-	-	-	0.0272153	8.30445e-61	3.03574e-59		Y	-	-	-	-	-	-	0.0121816	0.00120184	0.0127132	-	-	-		Y
TS	Oligodendrocytes	ENSG00000145241	CENPC	protein_coding	Y	-	-	-	0.107327	0.0103323	0.185763	-	-	-	0.139732	1.09549e-31	1.96654e-30
INT	Astrocytes	ENSG00000146648	EGFR	protein_coding
NEU	Astrocytes	ENSG00000146648	EGFR	protein_coding
EA	Excitatory neurons	ENSG00000146834	MEPCE	protein_coding															Y	-	-	-	-	-	-	0.0987939	5.78928e-88	2.31001e-85	-	-	-		Y
EA	Astrocytes	ENSG00000148690	FRA10AC1	protein_coding																													Y
NEU	Excitatory neurons	ENSG00000149292	TTC12	protein_coding																													Y
NEU	Oligodendrocytes	ENSG00000149292	TTC12	protein_coding																													Y
PTSD	Excitatory neurons	ENSG00000149292	TTC12	protein_coding
SCZ	Excitatory neurons	ENSG00000151348	EXT2	protein_coding	Y	-0.029255	0.0617245	0.906279	-0.029255	0.0546466	0.424254	-0.00929473	1.42709e-08	3.29535e-07	-0.0459817	2.35817e-14	2.09987e-13
GRT	Excitatory neurons	ENSG00000151348	EXT2	protein_coding
BIP	Excitatory neurons	ENSG00000151348	EXT2	protein_coding	Y	-0.0212153	0.202186	1	-0.0212153	0.196373	0.676055	-0.00716782	6.22799e-07	1.12216e-05	-0.038084	1.88698e-09	1.22046e-08
SCZ	Astrocytes	ENSG00000151348	EXT2	protein_coding
SCZ	Oligodendrocytes	ENSG00000151665	PIGF	protein_coding															Y	-0.0700203	0.0060903	1	-0.106329	0.000786936	0.0710001	-0.0281459	2.63214e-08	6.78842e-07	-	-	-
SCZ	Excitatory neurons	ENSG00000151665	PIGF	protein_coding															Y	-0.0700203	0.0060903	1	-0.106329	0.000786936	0.0710001	-0.0281459	2.63214e-08	6.78842e-07	-	-	-
INT	Oligodendrocytes	ENSG00000153113	CAST	protein_coding
SCZ	Excitatory neurons	ENSG00000153291	SLC25A27	protein_coding															Y	0.0347826	8.97105e-05	0.151384	-	-	-	-	-	-	-	-	-
SCZ	Inhibitory neurons	ENSG00000153291	SLC25A27	protein_coding															Y	0.0347826	8.97105e-05	0.151384	-	-	-	-	-	-	-	-	-
BIP	Inhibitory neurons	ENSG00000153291	SLC25A27	protein_coding															Y	0.0253253	0.00879533	1	0.0256109	0.000135449	0.0218835	-	-	-	-	-	-
BIP	Excitatory neurons	ENSG00000153291	SLC25A27	protein_coding															Y	0.0253253	0.00879533	1	0.0256109	0.000135449	0.0218835	-	-	-	-	-	-
INS	Excitatory neurons	ENSG00000153291	SLC25A27	protein_coding															Y	-0.0131632	0.0127283	1	-0.00960083	0.00430375	0.189268	-	-	-	-	-	-
INS	Inhibitory neurons	ENSG00000153291	SLC25A27	protein_coding															Y	-0.0131632	0.0127283	1	-0.00960083	0.00430375	0.189268	-	-	-	-	-	-
DPW	Excitatory neurons	ENSG00000154479	CCDC173	protein_coding	Y	0.0102359	0.00605988	0.365417	0.00809169	0.0121421	0.2038	-	-	-	0.0109271	3.89959e-14	3.43542e-13		Y	0.00604205	0.00486557	1	0.0068884	9.27589e-06	0.00292916	-	-	-	-	-	-
ASD	Microglia	ENSG00000154889	MPPE1	protein_coding
TS	Oligodendrocytes	ENSG00000154889	MPPE1	protein_coding
TS	Excitatory neurons	ENSG00000154889	MPPE1	protein_coding
TS	Astrocytes	ENSG00000154889	MPPE1	protein_coding
ASD	Astrocytes	ENSG00000154889	MPPE1	protein_coding
TS	Microglia	ENSG00000154889	MPPE1	protein_coding
ASD	Inhibitory neurons	ENSG00000154889	MPPE1	protein_coding
TS	Inhibitory neurons	ENSG00000154889	MPPE1	protein_coding
BIP	Excitatory neurons	ENSG00000156110	ADK	protein_coding
SCZ	Inhibitory neurons	ENSG00000156171	DRAM2	protein_coding	Y	-0.039172	0.00577846	0.360843	-0.039172	0.0032029	0.0917305	-0.00907965	3.04843e-07	5.72843e-06	-0.0410429	2.14164e-17	2.22837e-16		Y	-	-	-	-0.0256621	0.00858763	0.265639	-	-	-	-	-	-
SCZ	Excitatory neurons	ENSG00000156171	DRAM2	protein_coding	Y	-0.0359715	0.0492882	0.855839	-0.0359715	0.0396535	0.369327	-0.0107918	7.2235e-10	1.97809e-08	-0.0502206	3.14834e-50	9.25995e-49		Y	-	-	-	-0.0256621	0.00858763	0.265639	-	-	-	-	-	-
INS	Excitatory neurons	ENSG00000156253	RWDD2B	protein_coding	Y	-	-	-	-	-	-	-	-	-	0.0108127	0.0140542	0.0398213		Y	0.0149877	0.0031122	0.918049	0.017721	1.65683e-09	2.08418e-06	-	-	-	-	-	-
INT	Oligodendrocytes	ENSG00000156931	VPS8	protein_coding
AUD	Excitatory neurons	ENSG00000159063	ALG8	protein_coding	Y	-	-	-	0.0368107	0.0112447	0.19464	-	-	-	0.00100583	0.829138	0.918163
BIP	Excitatory neurons	ENSG00000159063	ALG8	protein_coding	Y	-0.0596635	0.00478974	0.325387	-0.0717348	0.000544775	0.0272593	-0.0108964	3.72156e-15	1.70604e-13	-0.0558887	3.27242e-42	7.85908e-41
SCZ	Oligodendrocytes	ENSG00000159202	UBE2Z	protein_coding	Y	-0.0655437	0.0012934	0.180125	-0.0657219	0.000208733	0.013831	-	-	-	-0.0678427	1.78205e-146	1.92033e-144		Y	-	-	-	-0.0847136	0.00270819	0.148012	-0.00436822	0.0168387	0.114076	-	-	-		Y
EA	Oligodendrocytes	ENSG00000159202	UBE2Z	protein_coding																													Y
DPW	Excitatory neurons	ENSG00000159256	MORC3	protein_coding
OCD	Excitatory neurons	ENSG00000161542	PRPSAP1	protein_coding	Y	-	-	-	0.260071	0.00492897	0.120893	-	-	-	-	-	-
ASP	Excitatory neurons	ENSG00000161542	PRPSAP1	protein_coding	Y	-	-	-	0.0143487	0.0228207	0.285352	-	-	-	-	-	-
SCZ	Oligodendrocytes	ENSG00000161551	ZNF577	protein_coding															Y	0.035623	0.00482657	1	0.03677	0.00029439	0.0373384	0.00621209	0.0260604	0.159745	-	-	-
EPI	Oligodendrocytes	ENSG00000162415	ZSWIM5	protein_coding															Y	-	-	-	-	-	-	-1.05159	4.29745e-45	7.488e-43	-	-	-
DPW	Inhibitory neurons	ENSG00000162461	SLC25A34	protein_coding															Y	-	-	-	0.00601951	0.00515278	0.206688	0.00205852	0.181517	0.596936	-	-	-		Y
DPW	Excitatory neurons	ENSG00000162461	SLC25A34	protein_coding															Y	-	-	-	0.00601951	0.00515278	0.206688	0.00205852	0.181517	0.596936	-	-	-		Y
EA	Oligodendrocytes	ENSG00000162620	LRRIQ3	protein_coding																													Y
SCZ	Excitatory neurons	ENSG00000162753	SLC9C2	protein_coding	Y	0.0870258	0.000167774	0.0449346	-	-	-	0.00902948	6.6737e-05	0.000818569	0.0613967	9.52539e-27	1.45791e-25		Y	0.0633771	1.59212e-06	0.0141685	-	-	-	-	-	-	-	-	-
PTSD	Excitatory neurons	ENSG00000163382	APOA1BP	protein_coding															Y	-	-	-	-0.05041	0.0310732	0.468117	-0.0397248	2.46092e-08	6.36756e-07	-	-	-
INS	Microglia	ENSG00000163576	EFHB	protein_coding															Y	0.0170562	0.00485971	1	0.0141723	8.48782e-06	0.00271394	-	-	-	-	-	-
MS	Excitatory neurons	ENSG00000163596	ICA1L	protein_coding															Y	-	-	-	-0.140363	5.49107e-11	1.0829e-07	-0.00584515	0.624367	0.99139	-	-	-
AD	Excitatory neurons	ENSG00000163596	ICA1L	protein_coding														Y	Y	0.0146503	0.00195225	0.775984	0.0176036	4.67972e-14	1.50577e-10	0.0127796	3.22334e-08	8.23334e-07	-	-	-
INS	Excitatory neurons	ENSG00000163596	ICA1L	protein_coding															Y	0.0419499	0.000120951	0.17036	0.0407265	2.93122e-10	4.54826e-07	0.023341	3.22623e-06	6.1447e-05	-	-	-		Y
DPW	Excitatory neurons	ENSG00000163749	CCDC158	protein_coding	Y	0.00917058	0.006398	0.375114	0.00917058	0.00398641	0.105475	-	-	-	0.0104107	2.62325e-100	1.7384e-98
SCZ	Oligodendrocytes	ENSG00000163931	TKT	protein_coding															Y	-	-	-	-0.164905	1.57108e-08	1.44217e-05	-0.0271709	2.23969e-14	1.04244e-12	-	-	-	Y	Y
NEU	Oligodendrocytes	ENSG00000163931	TKT	protein_coding
ASD	Excitatory neurons	ENSG00000164048	ZNF589	protein_coding
SCZ	Oligodendrocytes	ENSG00000164306	PRIMPOL	protein_coding
BIP	Oligodendrocytes	ENSG00000164306	PRIMPOL	protein_coding
INS	Excitatory neurons	ENSG00000165379	LRFN5	protein_coding	Y	-0.0355097	0.000884578	0.141599	-0.0357188	0.000165988	0.011693	-0.0044315	0.891517	1	-0.0365265	0.00129345	0.00453605		Y	-0.0313099	7.82416e-05	0.147032	-	-	-	-	-	-	-	-	-		Y
SCZ	Oligodendrocytes	ENSG00000166170	BAG5	protein_coding																													Y
SCZ	Pericytes	ENSG00000166435	XRRA1	protein_coding															Y	-	-	-	0.0202696	8.61968e-06	0.00275323	-	-	-	-	-	-	Y
SCZ	Endothelial cells	ENSG00000166435	XRRA1	protein_coding															Y	-	-	-	0.0202696	8.61968e-06	0.00275323	-	-	-	-	-	-	Y
OCD	Inhibitory neurons	ENSG00000166839	ANKDD1A	protein_coding	Y	0.17055	0.0111922	0.481202	0.17055	0.0068033	0.145914	0.700857	4.28248e-11	1.33638e-09	0.20791	0.00851914	0.0254207
NEU	Inhibitory neurons	ENSG00000167720	SRR	protein_coding
NEU	Excitatory neurons	ENSG00000167720	SRR	protein_coding	Y	-	-	-	0.0132823	0.0145254	0.225826	-	-	-	-	-	-
SC	Excitatory neurons	ENSG00000167720	SRR	protein_coding	Y	-	-	-	0.027392	0.0236516	0.291315	-	-	-	-	-	-		Y	0.0131973	0.0179155	1	-	-	-	-	-	-	-	-	-		Y
DPW	Excitatory neurons	ENSG00000167720	SRR	protein_coding	Y	-	-	-	0.0153001	0.000695962	0.0328089	-	-	-	-	-	-		Y	-	-	-	0.00636953	1.34858e-05	0.0039829	-	-	-	-	-	-		Y
AUD	Excitatory neurons	ENSG00000168661	ZNF30	protein_coding	Y	-	-	-	-0.0449014	0.00204238	0.06892	-	-	-	-	-	-		Y	-	-	-	-0.0256533	0.00380627	0.17804	-0.0107716	0.000614016	0.00708888	-	-	-
SCZ	Inhibitory neurons	ENSG00000168803	ADAL	protein_coding	Y	-	-	-	-0.0617527	4.96295e-08	1.28044e-05	-0.015272	0.152705	0.573631	-0.0359763	0.0105497	0.0307904															Y
SCZ	Excitatory neurons	ENSG00000168803	ADAL	protein_coding	Y	-	-	-	-0.048706	2.79578e-06	0.000404139	-	-	-	-0.105459	1.39076e-75	6.40699e-74															Y
AD	Astrocytes	ENSG00000168952	STXBP6	protein_coding														Y	Y	0.00769878	0.0420848	1	0.00523224	0.00908326	0.273171	-	-	-	-	-	-
AD	Excitatory neurons	ENSG00000169220	RGS14	protein_coding	Y	-	-	-	0.0128713	0.00673854	0.144828	-	-	-	-	-	-	Y	Y	0.00798774	0.00698388	1	0.00953553	4.64267e-05	0.0100864	0.00885004	3.13605e-06	5.98765e-05	-	-	-
BIP	Excitatory neurons	ENSG00000169609	C15orf40	protein_coding	Y	-0.085534	2.42571e-05	0.0091715	-0.0872097	9.9183e-12	4.93061e-09	-0.0128059	0.391169	1	-0.0775597	3.52186e-05	0.000153191															Y
SCZ	Excitatory neurons	ENSG00000169609	C15orf40	protein_coding	Y	-0.045103	0.0067078	0.385222	-0.0470553	8.44159e-05	0.00699416	-0.00233561	0.903267	1	-0.0368042	0.016921	0.0469806
AD	Oligodendrocytes	ENSG00000169826	CSGALNACT2	protein_coding	Y	-	-	-	-0.0102458	0.000474439	0.0247315	-	-	-	-0.0123298	1.5956e-24	2.22088e-23	Y	Y	-0.00903953	0.00044152	0.358679	-0.00910821	5.13605e-06	0.00182981	-	-	-	-	-	-
AD	OPCs	ENSG00000169826	CSGALNACT2	protein_coding															Y	-0.00903953	0.00044152	0.358679	-0.00910821	5.13605e-06	0.00182981	-	-	-	-	-	-
ICH	Excitatory neurons	ENSG00000170037	CNTROB	protein_coding
BIP	OPCs	ENSG00000170802	FOXN2	protein_coding	Y	0.0344754	0.0109239	0.480285	0.0353794	0.000215318	0.0139791	0.00125943	0.893402	1	0.0322956	0.00965061	0.028416																Y
BIP	Microglia	ENSG00000170802	FOXN2	protein_coding																													Y
GRT	Inhibitory neurons	ENSG00000171044	XKR6	protein_coding																													Y
NEU	Inhibitory neurons	ENSG00000171044	XKR6	protein_coding																													Y
ASD	Inhibitory neurons	ENSG00000171044	XKR6	protein_coding																													Y
ASP	Inhibitory neurons	ENSG00000171044	XKR6	protein_coding																													Y
EPI	Inhibitory neurons	ENSG00000171044	XKR6	protein_coding
ADHD	Inhibitory neurons	ENSG00000171044	XKR6	protein_coding
PTSD	Inhibitory neurons	ENSG00000171044	XKR6	protein_coding
EA	Inhibitory neurons	ENSG00000171759	PAH	protein_coding															Y	-	-	-	-0.00591485	3.14917e-05	0.00762112	-	-	-	-	-	-
INT	Inhibitory neurons	ENSG00000171759	PAH	protein_coding
BIP	Excitatory neurons	ENSG00000171806	METTL18	protein_coding															Y	-0.0277431	0.020365	1	-	-	-	-	-	-	-	-	-
NEU	Excitatory neurons	ENSG00000172059	KLF11	protein_coding																													Y
ASP	Astrocytes	ENSG00000173226	IQCB1	protein_coding
EA	Excitatory neurons	ENSG00000175115	PACS1	protein_coding																													Y
SCZ	Excitatory neurons	ENSG00000176293	ZNF135	protein_coding																												Y
INT	Astrocytes	ENSG00000177409	SAMD9L	protein_coding
EA	Oligodendrocytes	ENSG00000179241	LDLRAD3	protein_coding															Y	-	-	-	-0.00820892	0.0111429	0.301426	-0.0491215	5.67694e-42	8.97867e-40	-	-	-
SCZ	Excitatory neurons	ENSG00000180776	ZDHHC20	protein_coding	Y	0.0461583	0.0150953	0.548174	0.0461583	0.00921249	0.173646	0.00278651	0.857533	1	0.0415809	0.0244587	0.0648944															Y	Y
SCZ	OPCs	ENSG00000182263	FIGN	protein_coding															Y	-	-	-	-	-	-	-0.0899942	8.443e-07	1.76408e-05	-	-	-		Y
INS	Excitatory neurons	ENSG00000182534	MXRA7	protein_coding															Y	0.0168648	0.00204608	0.783924	0.012885	0.000687959	0.0657166	-	-	-	-	-	-
SCZ	Inhibitory neurons	ENSG00000183060	LYSMD4	protein_coding
BIP	Inhibitory neurons	ENSG00000183060	LYSMD4	protein_coding																												Y
SCZ	Oligodendrocytes	ENSG00000183166	CALN1	protein_coding																													Y
EA	Oligodendrocytes	ENSG00000183166	CALN1	protein_coding																													Y
ANX	Excitatory neurons	ENSG00000183346	C10orf107	protein_coding
ANX	Oligodendrocytes	ENSG00000183346	C10orf107	protein_coding
INT	Excitatory neurons	ENSG00000183778	B3GALT5	protein_coding
ASD	OPCs	ENSG00000184206	GOLGA6L4	protein_coding
NEU	Astrocytes	ENSG00000185829	ARL17A	protein_coding															Y	-	-	-	-	-	-	0.36925	0	0	-	-	-
ASD	Microglia	ENSG00000185829	ARL17A	protein_coding
NEU	Microglia	ENSG00000185829	ARL17A	protein_coding															Y	-	-	-	-	-	-	0.36925	0	0	-	-	-
ASD	Oligodendrocytes	ENSG00000185829	ARL17A	protein_coding
ASD	Astrocytes	ENSG00000185829	ARL17A	protein_coding	Y	-	-	-	-	-	-	0.216127	0.000113884	0.00131879	-	-	-
BIP	Microglia	ENSG00000186470	BTN3A2	protein_coding	Y	-	-	-	-0.124467	1.90023e-10	8.18249e-08	-	-	-	-	-	-																Y
ANX	Microglia	ENSG00000186470	BTN3A2	protein_coding	Y	-	-	-	0.116342	5.8479e-05	0.00518226	-	-	-	-	-	-		Y	0.061152	0.00032355	0.300215	0.0396187	2.67312e-06	0.00108948	-	-	-	-	-	-
SCZ	Microglia	ENSG00000186470	BTN3A2	protein_coding	Y	-	-	-	-0.200278	2.47982e-27	2.44567e-24	-	-	-	-	-	-																Y
OCD	Excitatory neurons	ENSG00000186716	BCR	protein_coding															Y	-	-	-	-	-	-	-	-	-	0.0326931	4.7971e-09	3.36176e-08
DPW	Astrocytes	ENSG00000186868	MAPT	protein_coding	Y	-	-	-	-0.0301956	4.68615e-86	4.50416e-82	-	-	-	-0.0312464	8.69384e-298	2.54497e-295																Y
SCZ	Astrocytes	ENSG00000186868	MAPT	protein_coding	Y	-	-	-	0.09354	4.509e-39	8.35477e-36	-	-	-	0.103432	1.05061e-291	2.98156e-289															Y
AD	Inhibitory neurons	ENSG00000187624	C17orf97	protein_coding	Y	-	-	-	0.012253	0.00449293	0.114326	0.00314887	0.834699	1	-	-	-	Y	Y	0.00543291	0.0169438	1	0.00482558	0.0104888	0.29267	-	-	-	-	-	-
AD	Excitatory neurons	ENSG00000187624	C17orf97	protein_coding	Y	0.0108406	0.00939841	0.450242	0.0108106	0.00564234	0.131531	-	-	-	0.00696153	0.000780315	0.00283409	Y	Y	0.00543291	0.0169438	1	0.00482558	0.0104888	0.29267	-	-	-	-	-	-
GRT	Excitatory neurons	ENSG00000187688	TRPV2	protein_coding
INS	Excitatory neurons	ENSG00000187772	LIN28B	protein_coding	Y	-	-	-	-0.0321774	0.00188267	0.0650211	-	-	-	-0.0323918	0.0054481	0.0170535		Y	-	-	-	-0.078649	1.09418e-08	1.04521e-05	-	-	-	-	-	-		Y
SC	Excitatory neurons	ENSG00000187772	LIN28B	protein_coding																													Y
SCZ	Excitatory neurons	ENSG00000187772	LIN28B	protein_coding																													Y
GRT	Excitatory neurons	ENSG00000187987	ZSCAN23	protein_coding
SCZ	Oligodendrocytes	ENSG00000187987	ZSCAN23	protein_coding																													Y
INT	Excitatory neurons	ENSG00000187987	ZSCAN23	protein_coding
INS	Astrocytes	ENSG00000188130	MAPK12	protein_coding															Y	0.0171086	0.00412703	1	0.0119085	0.0107059	0.295731	-	-	-	0.0161821	1.11182e-20	1.53886e-19
INS	Excitatory neurons	ENSG00000188130	MAPK12	protein_coding															Y	0.0171086	0.00412703	1	0.0119085	0.0107059	0.295731	-	-	-	0.0161821	1.11182e-20	1.53886e-19
TS	Excitatory neurons	ENSG00000188130	MAPK12	protein_coding															Y	-	-	-	-0.0742101	0.000746022	0.0687909	-	-	-	-0.0148149	0.00092212	0.00379631
SC	OPCs	ENSG00000188312	CENPP	protein_coding	Y	0.0354132	0.00429539	0.315076	0.0368327	1.63554e-05	0.00182494	0.00352651	0.640015	1	0.0377219	0.0112958	0.0327518		Y	-	-	-	0.013475	4.227e-05	0.0094798	-	-	-	-	-	-
BIP	Excitatory neurons	ENSG00000188352	FOCAD	protein_coding	Y	0.04876	0.00187342	0.214995	0.0416807	0.000598125	0.0292583	0.00706695	0.000267908	0.00283419	0.0324358	3.01534e-11	2.22071e-10
BIP	Excitatory neurons	ENSG00000188690	UROS	protein_coding
SCZ	Excitatory neurons	ENSG00000188690	UROS	protein_coding															Y	-	-	-	-0.0223033	0.000117734	0.0197739	-	-	-	-	-	-	Y
EA	OPCs	ENSG00000189350	FAM179A	protein_coding	Y	-0.00734317	0.018756	0.603944	-0.00734317	0.0132103	0.213789	-0.00465702	2.30857e-05	0.000310803	-0.00676362	1.88823e-07	1.03998e-06
EA	Excitatory neurons	ENSG00000196653	ZNF502	protein_coding
BIP	Excitatory neurons	ENSG00000197124	ZNF682	protein_coding
SCZ	Astrocytes	ENSG00000198721	ECI2	protein_coding															Y	-	-	-	-	-	-	-0.00743591	0.0331794	0.19174	-	-	-	Y
SCZ	Inhibitory neurons	ENSG00000198721	ECI2	protein_coding															Y	-	-	-	-	-	-	-0.00743591	0.0331794	0.19174	-	-	-	Y
CI	Excitatory neurons	ENSG00000198734	F5	protein_coding															Y	-	-	-	-0.0706952	0.0117757	0.30916	-0.0348383	7.45727e-05	0.00108603	-	-	-		Y
AD	Oligodendrocytes	ENSG00000203710	CR1	protein_coding														Y
SCZ	Inhibitory neurons	ENSG00000204138	PHACTR4	protein_coding	Y	0.0484827	0.00815326	0.419765	0.0484827	0.00364056	0.0993541	0.0106739	0.304356	0.885821	0.0518283	0.00705491	0.0214738															Y
SCZ	Oligodendrocytes	ENSG00000204138	PHACTR4	protein_coding	Y	0.0508655	0.00776045	0.408391	0.0508655	0.00350566	0.0970824	0.00347176	0.817645	1	0.0524371	0.00592279	0.0183707															Y
MDD	Excitatory neurons	ENSG00000204536	CCHCR1	protein_coding
SCZ	Excitatory neurons	ENSG00000204536	CCHCR1	protein_coding	Y	-	-	-	-	-	-	0.0227736	5.30895e-11	1.6435e-09	0.0799814	1.5177e-36	3.13116e-35		Y	-	-	-	0.151133	1.78084e-05	0.00489534	0.0368473	5.20182e-10	1.62866e-08	-	-	-
SCZ	Astrocytes	ENSG00000206503	HLA-A	protein_coding																													Y
ASP	Oligodendrocytes	ENSG00000215915	ATAD3C	protein_coding
ICH	Oligodendrocytes	ENSG00000224848	RP11-535M15.1	lincRNA
ASD	Oligodendrocytes	ENSG00000224848	RP11-535M15.1	lincRNA
ICH	Excitatory neurons	ENSG00000224848	RP11-535M15.1	lincRNA
ASD	Astrocytes	ENSG00000224848	RP11-535M15.1	lincRNA
ICH	Microglia	ENSG00000224848	RP11-535M15.1	lincRNA
ICH	Astrocytes	ENSG00000224848	RP11-535M15.1	lincRNA
ASD	Microglia	ENSG00000224848	RP11-535M15.1	lincRNA
ICH	Inhibitory neurons	ENSG00000224848	RP11-535M15.1	lincRNA
ADHD	Microglia	ENSG00000234719	RP11-166B2.1	protein_coding															Y	-	-	-	0.0269081	0.00359944	0.173325	-	-	-	-	-	-
SCZ	Microglia	ENSG00000234719	RP11-166B2.1	protein_coding
EA	Microglia	ENSG00000234719	RP11-166B2.1	protein_coding
AD	Excitatory neurons	ENSG00000235109	ZSCAN31	protein_coding	Y	0.0091047	0.013874	0.530085	-	-	-	-	-	-	0.00697264	7.55407e-53	2.35208e-51	Y	Y	0.00733062	0.000445676	0.359076	0.00580395	8.83597e-14	2.81349e-10	-	-	-	-	-	-
SCZ	Astrocytes	ENSG00000235109	ZSCAN31	protein_coding	Y	0.125991	1.27907e-07	0.000209565	0.130594	7.82728e-47	1.84079e-43	-	-	-	0.127694	3.18513e-289	8.90329e-287																Y
GRT	Astrocytes	ENSG00000235109	ZSCAN31	protein_coding	Y	-	-	-	0.0161891	8.98665e-14	5.08794e-11	-	-	-	0.0114415	0.000645777	0.00237492
MDD	Astrocytes	ENSG00000235109	ZSCAN31	protein_coding																													Y
BIP	Oligodendrocytes	ENSG00000241231	RP11-275H4.1	lincRNA
IS	Oligodendrocytes	ENSG00000249484	AC091969.1	lincRNA
SCZ	Excitatory neurons	ENSG00000250565	ATP6V1E2	protein_coding	Y	-0.0482081	0.00305033	0.272661	-0.0482081	0.00127635	0.0499673	-0.0095982	0.0005894	0.0057069	-0.0352255	0.0141052	0.0399412		Y	-0.0373613	0.00138948	0.668991	-0.0278989	0.000281652	0.036235	-	-	-	-	-	-	Y
IS	Astrocytes	ENSG00000251372	LINC00499	lincRNA															Y	-	-	-	-0.0213954	0.0150503	0.346588	-0.000883001	0.615351	0.988105	-	-	-
ASP	Astrocytes	ENSG00000251372	LINC00499	lincRNA
EPI	Excitatory neurons	ENSG00000261064	RP11-1000B6.3	lincRNA
