# Supplementary material for: Deciphering cell type-specific causal genetic effects on brain imaging-derived phenotypes and disorders with single-cell Mendelian randomization
Source: PLoS Comput Biol. 2026 Jun 17;22(6):e1014422. doi: 10.1371/journal.pcbi.1014422 (PMC13289931; doi:10.1371/journal.pcbi.1014422)
Supplement: S8 Table — (XLSX) [file pcbi.1014422.s030.xlsx]

## Sheet: Sheet1
S8 Table. Cell type–specific causal eGenes shared across different phenotype groups. BRV: Brain regional volume; WMMP: White matter microstructure phenotype; BCP: Behavioral-cognitive phenotype; NEUD: Neurological disorder; PSYD: Psychiatric disorder.
Group intersection	Number of shared causal eGenes	Shared causal eGenes
BRV & WMMP	42	Astrocytes.CCDC88C, Microglia.MSH4, Excitatory neurons.TTC28, Oligodendrocytes.SLC16A8, Astrocytes.NARFL, Inhibitory neurons.NARFL, Excitatory neurons.NARFL, Oligodendrocytes.ASIC1, Inhibitory neurons.HINT3, OPCs.GHR, Excitatory neurons.MSH3, Oligodendrocytes.CD46, Oligodendrocytes.NUP43, Excitatory neurons.CENPK, Oligodendrocytes.RUNX2, Inhibitory neurons.LAMC1, Excitatory neurons.FLOT1, Oligode…
BRV & PSYD	26	Excitatory neurons.C1GALT1, Excitatory neurons.PACRG, Excitatory neurons.MSH3, OPCs.CD46, Astrocytes.DNAH7, Oligodendrocytes.PPFIA1, Excitatory neurons.FLOT1, Astrocytes.RERE, Excitatory neurons.PIGF, Oligodendrocytes.MPPE1, Microglia.MPPE1, Excitatory neurons.MPPE1, Astrocytes.MPPE1, Inhibitory neurons.MPPE1, Excitatory neurons.ALG8, Oligodendrocytes.UBE2Z, Excitatory neurons.ZNF589, Excitatory …
BRV & BCP	21	Oligodendrocytes.MTFR1, Oligodendrocytes.ZCWPW1, Inhibitory neurons.NARFL, Excitatory neurons.NARFL, Excitatory neurons.C1GALT1, Oligodendrocytes.CD46, OPCs.CD46, Astrocytes.DNAH7, Microglia.PILRB, OPCs.PILRB, Inhibitory neurons.PTPN12, Astrocytes.FRA10AC1, Oligodendrocytes.UBE2Z, Inhibitory neurons.SLC25A34, Excitatory neurons.CCDC158, Excitatory neurons.SRR, Inhibitory neurons.XKR6, Microglia.A…
PSYD & NEUD	15	Excitatory neurons.DDHD2, Excitatory neurons.SCFD1, Excitatory neurons.PACRG, Excitatory neurons.MSH3, Excitatory neurons.VPS4A, Inhibitory neurons.MAP2K5, Astrocytes.RERE, Excitatory neurons.SLC25A27, Inhibitory neurons.SLC25A27, Inhibitory neurons.XKR6, Excitatory neurons.LIN28B, Excitatory neurons.MAPK12, Oligodendrocytes.RP11-535M15.1, Astrocytes.RP11-535M15.1, Microglia.RP11-535M15.1
PSYD & BCP	15	Excitatory neurons.DDHD2, Excitatory neurons.SCFD1, Excitatory neurons.PACRG, Excitatory neurons.MSH3, Excitatory neurons.VPS4A, Inhibitory neurons.MAP2K5, Astrocytes.RERE, Excitatory neurons.SLC25A27, Inhibitory neurons.SLC25A27, Inhibitory neurons.XKR6, Excitatory neurons.LIN28B, Excitatory neurons.MAPK12, Oligodendrocytes.RP11-535M15.1, Astrocytes.RP11-535M15.1, Microglia.RP11-535M15.1
NEUD & BCP	15	Excitatory neurons.DDHD2, Excitatory neurons.SCFD1, Excitatory neurons.PACRG, Excitatory neurons.MSH3, Excitatory neurons.VPS4A, Inhibitory neurons.MAP2K5, Astrocytes.RERE, Excitatory neurons.SLC25A27, Inhibitory neurons.SLC25A27, Inhibitory neurons.XKR6, Excitatory neurons.LIN28B, Excitatory neurons.MAPK12, Oligodendrocytes.RP11-535M15.1, Astrocytes.RP11-535M15.1, Microglia.RP11-535M15.1
BRV & NEUD	14	Oligodendrocytes.ST3GAL4, Excitatory neurons.PACRG, Excitatory neurons.MSH3, Oligodendrocytes.NUP43, Inhibitory neurons.LAMC1, Oligodendrocytes.ADAM10, Oligodendrocytes.GALNT6, Astrocytes.RERE, Excitatory neurons.SYT14, Excitatory neurons.ICA1L, Inhibitory neurons.XKR6, Astrocytes.MAPK12, Excitatory neurons.ZSCAN31, Excitatory neurons.RP11-1000B6.3
WMMP & NEUD	10	Oligodendrocytes.KIAA0930, Pericytes.DNAH11, Excitatory neurons.MSH3, Oligodendrocytes.NUP43, Excitatory neurons.VPS4A, Inhibitory neurons.LAMC1, Oligodendrocytes.GALNT6, Excitatory neurons.ICA1L, Inhibitory neurons.XKR6, Excitatory neurons.ZSCAN31
WMMP & BCP	10	Oligodendrocytes.KIAA0930, Pericytes.DNAH11, Excitatory neurons.MSH3, Oligodendrocytes.NUP43, Excitatory neurons.VPS4A, Inhibitory neurons.LAMC1, Oligodendrocytes.GALNT6, Excitatory neurons.ICA1L, Inhibitory neurons.XKR6, Excitatory neurons.ZSCAN31
WMMP & PSYD	9	Excitatory neurons.MSH3, Excitatory neurons.VPS4A, Excitatory neurons.FLOT1, Inhibitory neurons.XKR6, Microglia.BTN3A2, Astrocytes.MAPT, Excitatory neurons.CCHCR1, Astrocytes.ZSCAN31, Excitatory neurons.ATP6V1E2
BRV & WMMP & PSYD	8	Excitatory neurons.MSH3, Excitatory neurons.FLOT1, Inhibitory neurons.XKR6, Microglia.BTN3A2, Astrocytes.MAPT, Excitatory neurons.CCHCR1, Astrocytes.ZSCAN31, Excitatory neurons.ATP6V1E2
BRV & WMMP & NEUD	7	Excitatory neurons.MSH3, Oligodendrocytes.NUP43, Inhibitory neurons.LAMC1, Oligodendrocytes.GALNT6, Excitatory neurons.ICA1L, Inhibitory neurons.XKR6, Excitatory neurons.ZSCAN31
BRV & WMMP & BCP	7	Inhibitory neurons.NARFL, Excitatory neurons.NARFL, Oligodendrocytes.CD46, Excitatory neurons.SRR, Inhibitory neurons.XKR6, Astrocytes.MAPT, Astrocytes.ZSCAN31
PSYD & NEUD & BCP	4	Excitatory neurons.DDHD2, Inhibitory neurons.MAP2K5, Inhibitory neurons.XKR6, Excitatory neurons.LIN28B
WMMP & PSYD & NEUD	3	Excitatory neurons.MSH3, Excitatory neurons.VPS4A, Inhibitory neurons.XKR6
WMMP & PSYD & BCP	3	Inhibitory neurons.XKR6, Astrocytes.MAPT, Astrocytes.ZSCAN31
BRV & WMMP & PSYD & BCP	3	Inhibitory neurons.XKR6, Astrocytes.MAPT, Astrocytes.ZSCAN31
BRV & WMMP & PSYD & NEUD	2	Excitatory neurons.MSH3, Inhibitory neurons.XKR6
WMMP & PSYD & NEUD & BCP	1	Inhibitory neurons.XKR6
BRV & WMMP & PSYD & NEUD & BCP	1	Inhibitory neurons.XKR6
