# Supplementary material for: Deciphering cell type-specific causal genetic effects on brain imaging-derived phenotypes and disorders with single-cell Mendelian randomization
Source: PLoS Comput Biol. 2026 Jun 17;22(6):e1014422. doi: 10.1371/journal.pcbi.1014422 (PMC13289931; doi:10.1371/journal.pcbi.1014422)
Supplement: S9 Table — (XLSX) [file pcbi.1014422.s031.xlsx]

## Sheet: Sheet1
S9 Table. Enriched gene sets of genes shared across phenotype groups and classes (pairwise sharing). Within group: genes shared by at least two traits within each group. Within class: genes shared by at least one trait in a group of a class and at least one trait in another group of the same class. Between class: genes shared by at least one trait in the DB class and another trait in the IDP clas…
Classification	Intersection	Gene_set_id	Gene_set_descrip	Gene_set_count	Gene_set_Pval	Gene_set_FDR
Within-group	BRV & BRV	GO:0051879	Hsp90 protein binding	3	0.000307981	0.00431174
Within-group	BRV & BRV	GO:0042288	MHC class I protein binding	2	0.00177075	0.0100063
Within-group	BRV & BRV	GO:0016780	Phosphotransferase activity, for other substituted phosphate groups	2	0.00214421	0.0100063
Within-group	BRV & BRV	GO:0008376	Acetylgalactosaminyltransferase activity	2	0.00508328	0.0112502
Within-group	BRV & BRV	GO:0005109	Frizzled binding	2	0.00599848	0.0112502
Within-group	BRV & BRV	GO:0017124	SH3 domain binding	3	0.00663506	0.0112502
Within-group	BRV & BRV	GO:0042169	SH2 domain binding	2	0.00732653	0.0112502
Within-group	BRV & BRV	GO:0031072	Heat shock protein binding	3	0.00757117	0.0112502
Within-group	BRV & BRV	GO:0042287	MHC protein binding	2	0.00767745	0.0112502
Within-group	BRV & BRV	GO:0051539	4 iron, 4 sulfur cluster binding	2	0.00803585	0.0112502
Within-group	BRV & BRV	GO:0019903	Protein phosphatase binding	3	0.010047	0.0127871
Within-group	BRV & BRV	GO:0016597	Amino acid binding	2	0.0111661	0.0130271
Within-group	BRV & BRV	GO:0030170	Pyridoxal phosphate binding	2	0.0133528	0.0138107
Within-group	BRV & BRV	GO:0070279	Vitamin B6 binding	2	0.0138107	0.0138107
Within-group	WMMP & WMMP	GO:0030023	Extracellular matrix constituent conferring elasticity	2	0.000213323	0.00366596
Within-group	WMMP & WMMP	GO:0031122	Cytoplasmic microtubule organization	3	0.000244923	0.00366596
Within-group	WMMP & WMMP	GO:0031252	Cell leading edge	6	0.00027992	0.00366596
Within-group	WMMP & WMMP	GO:0097493	Structural molecule activity conferring elasticity	2	0.000311996	0.00366596
Within-group	WMMP & WMMP	GO:0045785	Positive regulation of cell adhesion	6	0.000429367	0.00403605
Within-group	WMMP & WMMP	GO:0001505	Regulation of neurotransmitter levels	4	0.000597588	0.00468111
Within-group	WMMP & WMMP	GO:0006836	Neurotransmitter transport	4	0.000856511	0.00539533
Within-group	WMMP & WMMP	GO:0030027	Lamellipodium	4	0.000918355	0.00539533
Within-group	WMMP & WMMP	GO:0060396	Growth hormone receptor signaling pathway	2	0.00121171	0.00616159
Within-group	WMMP & WMMP	GO:0071378	Cellular response to growth hormone stimulus	2	0.00131098	0.00616159
Within-group	WMMP & WMMP	GO:0051959	Dynein light intermediate chain binding	2	0.00174721	0.00746535
Within-group	WMMP & WMMP	GO:0019903	Protein phosphatase binding	3	0.00381526	0.0149431
Within-group	WMMP & WMMP	GO:0046943	Carboxylic acid transmembrane transporter activity	3	0.00569954	0.0171045
Within-group	WMMP & WMMP	GO:0030426	Growth cone	3	0.00570516	0.0171045
Within-group	WMMP & WMMP	GO:0005342	Organic acid transmembrane transporter activity	3	0.00579624	0.0171045
Within-group	WMMP & WMMP	GO:1901618	Organic hydroxy compound transmembrane transporter activity	2	0.00615045	0.0171045
Within-group	WMMP & WMMP	GO:0030427	Site of polarized growth	3	0.00618673	0.0171045
Within-group	WMMP & WMMP	GO:0043539	Protein serine/threonine kinase activator activity	2	0.00782323	0.0197817
Within-group	WMMP & WMMP	GO:0008028	Monocarboxylic acid transmembrane transporter activity	2	0.00833474	0.0197817
Within-group	WMMP & WMMP	GO:0019902	Phosphatase binding	3	0.00841775	0.0197817
Within-group	WMMP & WMMP	GO:0008514	Organic anion transmembrane transporter activity	3	0.0163595	0.0366142
Within-group	WMMP & WMMP	GO:0004725	Protein tyrosine phosphatase activity	2	0.0191696	0.0409532
Within-group	WMMP & WMMP	GO:0008017	Microtubule binding	3	0.0224396	0.0458549
Within-group	WMMP & WMMP	GO:0015291	Secondary active transmembrane transporter activity	3	0.0253104	0.0495661
Within-group	PSYD & PSYD	GO:0071243	Cellular response to arsenic-containing substance	2	0.000130306	0.00599406
Within-group	PSYD & PSYD	GO:0046685	Response to arsenic-containing substance	2	0.0004191	0.00963931
Within-group	PSYD & PSYD	GO:0030145	Manganese ion binding	2	0.00155016	0.0237691
Within-group	PSYD & PSYD	GO:0005657	Replication fork	2	0.00225321	0.0259119
Within-group	PSYD & PSYD	GO:0010389	Regulation of G2/M transition of mitotic cell cycle	2	0.00434541	0.0322846
Within-group	PSYD & PSYD	GO:1902749	Regulation of cell cycle G2/M phase transition	2	0.00537501	0.0322846
Within-group	PSYD & PSYD	GO:0006805	Xenobiotic metabolic process	2	0.00621374	0.0322846
Within-group	PSYD & PSYD	GO:0000086	G2/M transition of mitotic cell cycle	2	0.00773563	0.0322846
Within-group	PSYD & PSYD	GO:0052689	Carboxylic ester hydrolase activity	2	0.00852211	0.0322846
Within-group	PSYD & PSYD	GO:0005793	Endoplasmic reticulum-Golgi intermediate compartment	2	0.00870312	0.0322846
Within-group	PSYD & PSYD	GO:1901987	Regulation of cell cycle phase transition	3	0.00873179	0.0322846
Within-group	PSYD & PSYD	GO:0007612	Learning	2	0.00883458	0.0322846
Within-group	PSYD & PSYD	GO:0044839	Cell cycle G2/M phase transition	2	0.0094089	0.0322846
Within-group	PSYD & PSYD	GO:0048285	Organelle fission	3	0.0105043	0.0322846
Within-group	PSYD & PSYD	GO:0051168	Nuclear export	2	0.0109783	0.0322846
Within-group	PSYD & PSYD	GO:0007009	Plasma membrane organization	2	0.0112294	0.0322846
Within-group	PSYD & PSYD	GO:0016758	Hexosyltransferase activity	2	0.0136852	0.0342759
Within-group	PSYD & PSYD	GO:0000075	Cell cycle checkpoint signaling	2	0.0141574	0.0342759
Within-group	PSYD & PSYD	GO:0071466	Cellular response to xenobiotic stimulus	2	0.0141574	0.0342759
Within-group	PSYD & PSYD	GO:1903046	Meiotic cell cycle process	2	0.0173811	0.0399764
Within-group	PSYD & PSYD	GO:0140097	Catalytic activity, acting on DNA	2	0.0213291	0.046721
Within-group	BCP & BCP	GO:0042133	Neurotransmitter metabolic process	2	8.80966e-05	0.00202622
Within-group	BCP & BCP	GO:0007611	Learning or memory	3	0.000336944	0.00333077
Within-group	BCP & BCP	GO:0050890	Cognition	3	0.000516296	0.00333077
Within-group	BCP & BCP	GO:1901607	Alpha-amino acid biosynthetic process	2	0.000581865	0.00333077
Within-group	BCP & BCP	GO:0008652	Amino acid biosynthetic process	2	0.00072408	0.00333077
Within-group	BCP & BCP	GO:0045739	Positive regulation of DNA repair	2	0.00204411	0.00783577
Within-group	BCP & BCP	GO:0007612	Learning	2	0.0027089	0.0084204
Within-group	BCP & BCP	GO:0052689	Carboxylic ester hydrolase activity	2	0.00292884	0.0084204
Within-group	BCP & BCP	GO:1901605	Alpha-amino acid metabolic process	2	0.00508569	0.0125924
Within-group	BCP & BCP	GO:0006282	Regulation of DNA repair	2	0.00547496	0.0125924
Within-group	BCP & BCP	GO:0045860	Positive regulation of protein kinase activity	2	0.00925232	0.0166326
Within-group	BCP & BCP	GO:0006520	Amino acid metabolic process	2	0.00982834	0.0166326
Within-group	BCP & BCP	GO:0051054	Positive regulation of DNA metabolic process	2	0.0102873	0.0166326
Within-group	BCP & BCP	GO:0009416	Response to light stimulus	2	0.0116508	0.0166326
Within-group	BCP & BCP	GO:0030135	Coated vesicle	2	0.0122156	0.0166326
Within-group	BCP & BCP	GO:0046394	Carboxylic acid biosynthetic process	2	0.0127966	0.0166326
Within-group	BCP & BCP	GO:0016053	Organic acid biosynthetic process	2	0.0130168	0.0166326
Within-group	BCP & BCP	GO:0033674	Positive regulation of kinase activity	2	0.0130168	0.0166326
Within-group	BCP & BCP	GO:0051347	Positive regulation of transferase activity	2	0.0192318	0.0230195
Within-group	BCP & BCP	GO:0009314	Response to radiation	2	0.0204748	0.0230195
Within-group	BCP & BCP	GO:0009410	Response to xenobiotic stimulus	2	0.0210178	0.0230195
Within-group	BCP & BCP	GO:0048285	Organelle fission	2	0.026177	0.0273669
Within-group	BCP & BCP	GO:0005635	Nuclear envelope	2	0.0292008	0.0292008
Within-class	BRV & WMMP	GO:0030983	Mismatched DNA binding	2	0.000228648	0.0177493
Within-class	BRV & WMMP	GO:0140664	ATP-dependent DNA damage sensor activity	2	0.000474517	0.0177493
Within-class	BRV & WMMP	GO:0140612	DNA damage sensor activity	2	0.000686525	0.0196804
Within-class	BRV & WMMP	GO:0006298	Mismatch repair	2	0.00140718	0.0245802
Within-class	BRV & WMMP	GO:0045773	Positive regulation of axon extension	2	0.00157199	0.0245802
Within-class	BRV & WMMP	GO:0001669	Acrosomal vesicle	3	0.00176489	0.0252968
Within-class	BRV & WMMP	GO:0140299	Small molecule sensor activity	2	0.00200505	0.0265283
Within-class	BRV & WMMP	GO:0048639	Positive regulation of developmental growth	3	0.00231896	0.0265908
Within-class	BRV & WMMP	GO:0006475	Internal protein amino acid acetylation	2	0.00382168	0.0354121
Within-class	BRV & WMMP	GO:0031122	Cytoplasmic microtubule organization	2	0.00395188	0.0354121
Within-class	BRV & WMMP	GO:0060350	Endochondral bone morphogenesis	2	0.00421842	0.0354121
Within-class	BRV & WMMP	GO:0022617	Extracellular matrix disassembly	2	0.00435474	0.0354121
Within-class	BRV & WMMP	GO:0050772	Positive regulation of axonogenesis	2	0.0068075	0.039063
Within-class	BRV & WMMP	GO:0045927	Positive regulation of growth	3	0.00764487	0.039063
Within-class	BRV & WMMP	GO:0030165	PDZ domain binding	2	0.00816354	0.039063
Within-class	BRV & WMMP	GO:0043025	Neuronal cell body	4	0.00840309	0.039063
Within-class	BRV & WMMP	GO:0030516	Regulation of axon extension	2	0.00935958	0.0423644
Within-class	BRV & WMMP	GO:0006493	Protein O-linked glycosylation	2	0.0103595	0.0430501
Within-class	BRV & WMMP	GO:0051588	Regulation of neurotransmitter transport	2	0.0107722	0.0430501
Within-class	BRV & WMMP	GO:0060349	Bone morphogenesis	2	0.0109812	0.0430501
Within-class	BRV & WMMP	GO:0000793	Condensed chromosome	3	0.0111375	0.0430501
Within-class	BRV & WMMP	GO:0009101	Glycoprotein biosynthetic process	3	0.0116554	0.0430501
Within-class	BRV & WMMP	GO:0070252	Actin-mediated cell contraction	2	0.0120533	0.0430501
Within-class	BRV & WMMP	GO:0006473	Protein acetylation	2	0.0122731	0.0430501
Within-class	BRV & WMMP	GO:0061387	Regulation of extent of cell growth	2	0.0129429	0.0436505
Within-class	BRV & WMMP	GO:0042470	Melanosome	2	0.0148142	0.0452289
Within-class	BRV & WMMP	GO:0048770	Pigment granule	2	0.0148142	0.0452289
Within-class	BRV & WMMP	GO:0048638	Regulation of developmental growth	3	0.0149328	0.0452289
Within-class	BRV & WMMP	GO:0003697	Single-stranded DNA binding	2	0.0156245	0.0452289
Within-class	BRV & WMMP	GO:0048675	Axon extension	2	0.0157775	0.0452289
Within-class	BRV & WMMP	GO:0007613	Memory	2	0.0162737	0.0458865
Within-class	BRV & WMMP	GO:0008094	ATP-dependent activity, acting on DNA	2	0.0166398	0.046162
Within-class	BRV & WMMP	GO:0002456	T cell mediated immunity	2	0.017802	0.0486024
Within-class	PSYD & BCP	GO:0090140	Regulation of mitochondrial fission	2	0.000289178	0.0177493
Within-class	PSYD & BCP	GO:0000266	Mitochondrial fission	2	0.000515968	0.0177493
Within-class	PSYD & BCP	GO:0070286	Axonemal dynein complex assembly	2	0.000515968	0.0177493
Within-class	PSYD & BCP	GO:0050997	Quaternary ammonium group binding	2	0.000857326	0.0202116
Within-class	PSYD & BCP	GO:0050805	Negative regulation of synaptic transmission	2	0.000940075	0.0202116
Within-class	PSYD & BCP	GO:0007611	Learning or memory	3	0.0014741	0.0245802
Within-class	PSYD & BCP	GO:0050890	Cognition	3	0.00223578	0.0265908
Within-class	PSYD & BCP	GO:0035082	Axoneme assembly	2	0.00293412	0.0315418
Within-class	PSYD & BCP	GO:0001578	Microtubule bundle formation	2	0.00491584	0.0354121
Within-class	PSYD & BCP	GO:0006805	Xenobiotic metabolic process	2	0.00491584	0.0354121
Within-class	PSYD & BCP	GO:0007018	Microtubule-based movement	3	0.00494123	0.0354121
Within-class	PSYD & BCP	GO:0052689	Carboxylic ester hydrolase activity	2	0.00665115	0.039063
Within-class	PSYD & BCP	GO:0007612	Learning	2	0.00700146	0.039063
Within-class	PSYD & BCP	GO:0010821	Regulation of mitochondrion organization	2	0.00718296	0.039063
Within-class	PSYD & BCP	GO:0060294	Cilium movement involved in cell motility	2	0.00774025	0.039063
Within-class	PSYD & BCP	GO:0001539	Cilium or flagellum-dependent cell motility	2	0.00821921	0.039063
Within-class	PSYD & BCP	GO:0030307	Positive regulation of cell growth	2	0.00821921	0.039063
Within-class	PSYD & BCP	GO:0043281	Regulation of cysteine-type endopeptidase activity involved in apoptotic process	2	0.00821921	0.039063
Within-class	PSYD & BCP	GO:0060285	Cilium-dependent cell motility	2	0.00821921	0.039063
Within-class	PSYD & BCP	GO:0016758	Hexosyltransferase activity	2	0.0107134	0.0430501
Within-class	PSYD & BCP	GO:0071466	Cellular response to xenobiotic stimulus	2	0.0112527	0.0430501
Within-class	PSYD & BCP	GO:2000116	Regulation of cysteine-type endopeptidase activity	2	0.0115909	0.0430501
Within-class	PSYD & BCP	GO:0007369	Gastrulation	2	0.0118188	0.0430501
Within-class	PSYD & BCP	GO:0003341	Cilium movement	2	0.0125146	0.0430501
Within-class	PSYD & BCP	GO:0000287	Magnesium ion binding	2	0.0138202	0.0448504
Within-class	PSYD & NEUD	GO:0007009	Plasma membrane organization	2	0.004207	0.0354121
Within-class	PSYD & NEUD	GO:0007033	Vacuole organization	2	0.0076944	0.039063
Within-class	PSYD & NEUD	GO:0052547	Regulation of peptidase activity	2	0.0135813	0.0448504
Within-class	PSYD & NEUD	GO:0016236	Macroautophagy	2	0.0151966	0.0452289
Within-class	PSYD & NEUD	GO:0106310	Protein serine kinase activity	2	0.0154131	0.0452289
Between-class	BRV & BCP	GO:0000266	Mitochondrial fission	2	0.000515968	0.0111289
Between-class	BRV & BCP	GO:0017124	SH3 domain binding	2	0.00372842	0.0266316
Between-class	BRV & BCP	GO:0048285	Organelle fission	3	0.00748984	0.0321104
Between-class	BRV & BCP	GO:0044000	Movement in host	2	0.0108088	0.0331215
Between-class	BRV & BCP	GO:0051701	Biological process involved in interaction with host	2	0.0134698	0.0342451
Between-class	BRV & BCP	GO:0032838	Plasma membrane bounded cell projection cytoplasm	2	0.0172025	0.0350393
Between-class	BRV & BCP	GO:0016791	Phosphatase activity	2	0.0172094	0.0350393
Between-class	BRV & BCP	GO:0099568	Cytoplasmic region	2	0.0223697	0.0356964
Between-class	BRV & BCP	GO:0016311	Dephosphorylation	2	0.0264239	0.0404447
Between-class	BRV & BCP	GO:0042578	Phosphoric ester hydrolase activity	2	0.0291571	0.0423299
Between-class	BRV & BCP	GO:0019058	Viral life cycle	2	0.0295819	0.0423299
Between-class	BRV & BCP	GO:0044403	Biological process involved in symbiotic interaction	2	0.0297522	0.0423299
Between-class	BRV & BCP	GO:0033674	Positive regulation of kinase activity	2	0.0323541	0.044524
Between-class	BRV & NEUD	GO:0016266	O-glycan processing	2	0.000329951	0.0111289
Between-class	BRV & NEUD	GO:0022617	Extracellular matrix disassembly	2	0.000686337	0.0128688
Between-class	BRV & NEUD	GO:0051149	Positive regulation of muscle cell differentiation	2	0.00122599	0.0153248
Between-class	BRV & NEUD	GO:0006493	Protein O-linked glycosylation	2	0.00166913	0.0192591
Between-class	BRV & NEUD	GO:0007229	Integrin-mediated signaling pathway	2	0.00217778	0.0204167
Between-class	BRV & NEUD	GO:0051147	Regulation of muscle cell differentiation	2	0.00456896	0.0292387
Between-class	BRV & NEUD	GO:0006486	Protein glycosylation	2	0.00642068	0.0321104
Between-class	BRV & NEUD	GO:0043413	Macromolecule glycosylation	2	0.00642068	0.0321104
Between-class	BRV & NEUD	GO:0070085	Glycosylation	2	0.00805298	0.0321104
Between-class	BRV & NEUD	GO:0002685	Regulation of leukocyte migration	2	0.0090077	0.0321104
Between-class	BRV & NEUD	GO:0016757	Glycosyltransferase activity	2	0.012544	0.0336
Between-class	BRV & NEUD	GO:0009101	Glycoprotein biosynthetic process	2	0.0148718	0.0346001
Between-class	BRV & NEUD	GO:0030198	Extracellular matrix organization	2	0.0170122	0.0350393
Between-class	BRV & NEUD	GO:0043062	Extracellular structure organization	2	0.0171125	0.0350393
Between-class	BRV & NEUD	GO:0005788	Endoplasmic reticulum lumen	2	0.0171779	0.0350393
Between-class	BRV & NEUD	GO:0045229	External encapsulating structure organization	2	0.017213	0.0350393
Between-class	BRV & NEUD	GO:0009100	Glycoprotein metabolic process	2	0.0222243	0.0356964
Between-class	BRV & NEUD	GO:0050900	Leukocyte migration	2	0.0252296	0.0390149
Between-class	BRV & NEUD	GO:0042692	Muscle cell differentiation	2	0.0280213	0.0420319
Between-class	BRV & NEUD	GO:0045785	Positive regulation of cell adhesion	2	0.0362784	0.0485871
Between-class	BRV & PSYD	GO:0006506	GPI anchor biosynthetic process	2	0.0004872	0.0111289
Between-class	BRV & PSYD	GO:0006505	GPI anchor metabolic process	2	0.00051935	0.0111289
Between-class	BRV & PSYD	GO:0051879	Hsp90 protein binding	2	0.000839955	0.0139992
Between-class	BRV & PSYD	GO:0032838	Plasma membrane bounded cell projection cytoplasm	3	0.00197655	0.0197655
Between-class	BRV & PSYD	GO:0009247	Glycolipid biosynthetic process	2	0.00268101	0.0223959
Between-class	BRV & PSYD	GO:0048786	Presynaptic active zone	2	0.00268751	0.0223959
Between-class	BRV & PSYD	GO:0099568	Cytoplasmic region	3	0.00293987	0.0232095
Between-class	BRV & PSYD	GO:0006497	Protein lipidation	2	0.00413019	0.0281604
Between-class	BRV & PSYD	GO:0042158	Lipoprotein biosynthetic process	2	0.00467819	0.0292387
Between-class	BRV & PSYD	GO:0006664	Glycolipid metabolic process	2	0.00566203	0.0321104
Between-class	BRV & PSYD	GO:1903509	Liposaccharide metabolic process	2	0.00576521	0.0321104
Between-class	BRV & PSYD	GO:0003697	Single-stranded DNA binding	2	0.00642859	0.0321104
Between-class	BRV & PSYD	GO:0031072	Heat shock protein binding	2	0.00752335	0.0321104
Between-class	BRV & PSYD	GO:0051087	Protein-folding chaperone binding	2	0.00810025	0.0321104
Between-class	BRV & PSYD	GO:0002456	T cell mediated immunity	2	0.00812892	0.0321104
Between-class	BRV & PSYD	GO:0005925	Focal adhesion	3	0.00821727	0.0321104
Between-class	BRV & PSYD	GO:0006661	Phosphatidylinositol biosynthetic process	2	0.00837333	0.0321104
Between-class	BRV & PSYD	GO:0030055	Cell-substrate junction	3	0.00876205	0.0321104
Between-class	BRV & PSYD	GO:0042157	Lipoprotein metabolic process	2	0.00887202	0.0321104
Between-class	BRV & PSYD	GO:0001669	Acrosomal vesicle	2	0.00920498	0.0321104
Between-class	BRV & PSYD	GO:0046467	Membrane lipid biosynthetic process	2	0.0107198	0.0331215
Between-class	BRV & PSYD	GO:0005874	Microtubule	3	0.0108981	0.0331215
Between-class	BRV & PSYD	GO:0046488	Phosphatidylinositol metabolic process	2	0.0115596	0.0331215
Between-class	BRV & PSYD	GO:0005930	Axoneme	2	0.0117871	0.0331215
Between-class	BRV & PSYD	GO:0097014	Ciliary plasm	2	0.0119237	0.0331215
Between-class	BRV & PSYD	GO:0043197	Dendritic spine	2	0.0130416	0.0342451
Between-class	BRV & PSYD	GO:0044309	Neuron spine	2	0.013328	0.0342451
Between-class	BRV & PSYD	GO:0007009	Plasma membrane organization	2	0.0137819	0.0344548
Between-class	BRV & PSYD	GO:0097729	9+2 motile cilium	2	0.0142038	0.0346001
Between-class	BRV & PSYD	GO:0001819	Positive regulation of cytokine production	3	0.0149934	0.0346001
Between-class	BRV & PSYD	GO:0016758	Hexosyltransferase activity	2	0.0169705	0.0350393
Between-class	BRV & PSYD	GO:0006486	Protein glycosylation	2	0.0175196	0.0350393
Between-class	BRV & PSYD	GO:0043413	Macromolecule glycosylation	2	0.0175196	0.0350393
Between-class	BRV & PSYD	GO:0006643	Membrane lipid metabolic process	2	0.0203466	0.0356964
Between-class	BRV & PSYD	GO:0046474	Glycerophospholipid biosynthetic process	2	0.0205293	0.0356964
Between-class	BRV & PSYD	GO:0070085	Glycosylation	2	0.0218276	0.0356964
Between-class	BRV & PSYD	GO:1903828	Negative regulation of protein localization	2	0.0220158	0.0356964
Between-class	BRV & PSYD	GO:0045017	Glycerolipid biosynthetic process	2	0.0283924	0.042167
Between-class	BRV & PSYD	GO:0008654	Phospholipid biosynthetic process	2	0.0292364	0.0423299
Between-class	BRV & PSYD	GO:0031514	Motile cilium	2	0.0299131	0.0423299
Between-class	BRV & PSYD	GO:0016757	Glycosyltransferase activity	2	0.0304124	0.0426342
Between-class	BRV & PSYD	GO:0035091	Phosphatidylinositol binding	2	0.0321025	0.044524
Between-class	BRV & PSYD	GO:0045121	Membrane raft	2	0.0330256	0.0449156
Between-class	BRV & PSYD	GO:0098857	Membrane microdomain	2	0.0332376	0.0449156
Between-class	BRV & PSYD	GO:0072659	Protein localization to plasma membrane	2	0.0372764	0.0494819
Between-class	WMMP & BCP	GO:0010720	Positive regulation of cell development	2	0.010726	0.0331215
Between-class	WMMP & BCP	GO:0043025	Neuronal cell body	2	0.0116755	0.0331215
Between-class	WMMP & NEUD	GO:0005643	Nuclear pore	2	0.00103303	0.0150275
Between-class	WMMP & NEUD	GO:0007009	Plasma membrane organization	2	0.00346253	0.025969
Between-class	WMMP & NEUD	GO:0016887	ATP hydrolysis activity	2	0.0160656	0.0350393
Between-class	WMMP & NEUD	GO:0007059	Chromosome segregation	2	0.0201162	0.0356964
Between-class	WMMP & NEUD	GO:0006869	Lipid transport	2	0.0227778	0.0359649
Between-class	WMMP & NEUD	GO:0005635	Nuclear envelope	2	0.0242855	0.037946
Between-class	WMMP & NEUD	GO:0022411	Cellular component disassembly	2	0.0270834	0.0410354
Between-class	WMMP & PSYD	GO:0007009	Plasma membrane organization	3	5.79881e-05	0.00869822
Between-class	WMMP & PSYD	GO:0071709	Membrane assembly	2	0.000352819	0.0111289
Between-class	WMMP & PSYD	GO:0044091	Membrane biogenesis	2	0.000401458	0.0111289
Between-class	WMMP & PSYD	GO:0003697	Single-stranded DNA binding	2	0.00110202	0.0150275
Between-class	WMMP & PSYD	GO:1904949	ATPase complex	2	0.00186321	0.0197655
Between-class	WMMP & PSYD	GO:0045121	Membrane raft	2	0.00694156	0.0321104
Between-class	WMMP & PSYD	GO:0098857	Membrane microdomain	2	0.00698863	0.0321104
Between-class	WMMP & PSYD	GO:0072659	Protein localization to plasma membrane	2	0.00789043	0.0321104
Between-class	WMMP & PSYD	GO:0016236	Macroautophagy	2	0.0101796	0.0331215
Between-class	WMMP & PSYD	GO:1990778	Protein localization to cell periphery	2	0.0115169	0.0331215
Between-class	WMMP & PSYD	GO:0010506	Regulation of autophagy	2	0.0116422	0.0331215
Between-class	WMMP & PSYD	GO:0009897	External side of plasma membrane	2	0.0124229	0.0336
Between-class	WMMP & PSYD	GO:0031252	Cell leading edge	2	0.0147196	0.0346001
Between-class	WMMP & PSYD	GO:0005769	Early endosome	2	0.0149855	0.0346001
Between-class	WMMP & PSYD	GO:0007409	Axonogenesis	2	0.0181287	0.0356964
Between-class	WMMP & PSYD	GO:0006869	Lipid transport	2	0.0185131	0.0356964
Between-class	WMMP & PSYD	GO:0072594	Establishment of protein localization to organelle	2	0.018979	0.0356964
Between-class	WMMP & PSYD	GO:0005774	Vacuolar membrane	2	0.0190018	0.0356964
Between-class	WMMP & PSYD	GO:0051656	Establishment of organelle localization	2	0.0197668	0.0356964
Between-class	WMMP & PSYD	GO:0002757	Immune response-activating signaling pathway	2	0.0200858	0.0356964
Between-class	WMMP & PSYD	GO:0048285	Organelle fission	2	0.0213018	0.0356964
Between-class	WMMP & PSYD	GO:0050804	Modulation of chemical synaptic transmission	2	0.021384	0.0356964
Between-class	WMMP & PSYD	GO:0099177	Regulation of trans-synaptic signaling	2	0.0214663	0.0356964
Between-class	WMMP & PSYD	GO:0022411	Cellular component disassembly	2	0.0220463	0.0356964
Between-class	WMMP & PSYD	GO:0001819	Positive regulation of cytokine production	2	0.0222132	0.0356964
Between-class	WMMP & PSYD	GO:0002764	Immune response-regulating signaling pathway	2	0.0222969	0.0356964
