# Supplementary material for: Deciphering cell type-specific causal genetic effects on brain imaging-derived phenotypes and disorders with single-cell Mendelian randomization
Source: PLoS Comput Biol. 2026 Jun 17;22(6):e1014422. doi: 10.1371/journal.pcbi.1014422 (PMC13289931; doi:10.1371/journal.pcbi.1014422)
Supplement: S10 Table — (XLSX) [file pcbi.1014422.s032.xlsx]

## Sheet: Sheet1
S10 Table. Phenotype composition of each of the 12 clusters derived from hierarchical clustering of phenotype similarity. BRV: Brain regional volume; WMMP: White matter microstructure phenotype; BCP: Behavioral-cognitive phenotype; NEUD: Neurological disorder; PSYD: Psychiatric disorder.
Cluster	Trait	Group
C1	Right amygdala	BRV
C1	CSF	BRV
C2	Right thalamus proper	BRV
C2	CST_FA	WMM
C2	Left posterior cingulate	BRV
C3	CGC_FA	WMM
C3	SFO_FA	WMM
C3	EC_FA	WMM
C3	ALIC_FA	WMM
C3	Right accumbens area	BRV
C3	Left accumbens area	BRV
C3	Right superior frontal	BRV
C3	Right pars orbitalis	BRV
C3	WVol	BRV
C3	Left pallidum	BRV
C3	BVol	BRV
C3	Right pallidum	BRV
C3	IFO_FA	WMM
C3	Left amygdala	BRV
C3	CGH_FA	WMM
C3	FX_FA	WMM
C3	Left fusiform	BRV
C3	Left entorhinal	BRV
C3	Right basal forebrain	BRV
C3	Right cuneus	BRV
C3	Right putamen	BRV
C3	Left putamen	BRV
C3	Right lateral orbitofrontal	BRV
C3	Left thalamus proper	BRV
C3	Right postcentral	BRV
C3	Left superior parietal	BRV
C3	Left basal forebrain	BRV
C3	Right parahippocampal	BRV
C3	Left lingual	BRV
C3	Right entorhinal	BRV
C3	Right fusiform	BRV
C3	Right lingual	BRV
C3	Left pars triangularis	BRV
C3	Left supramarginal	BRV
C3	Optic chiasm	BRV
C3	Left postcentral	BRV
C3	Left parahippocampal	BRV
C3	Left vessel	BRV
C3	Right posterior cingulate	BRV
C3	DPW	BCP
C4	SS_FA	WMM
C4	ACR_FA	WMM
C4	BCC_FA	WMM
C4	PLIC_FA	WMM
C4	Left superior frontal	BRV
C4	Average_FA	WMM
C4	Left transverse temporal	BRV
C4	SCC_FA	WMM
C4	SLF_FA	WMM
C4	PTR_FA	WMM
C4	GCC_FA	WMM
C4	Left pars opercularis	BRV
C4	Right medial orbitofrontal	BRV
C4	RLIC_FA	WMM
C4	Left inferior temporal	BRV
C4	Right supramarginal	BRV
C4	BIP	PSYD
C4	SCZ	PSYD
C4	ANX	PSYD
C4	MDD	PSYD
C5	Left precentral	BRV
C5	Right middle temporal	BRV
C5	Right precentral	BRV
C5	Right precuneus	BRV
C5	Left inferior parietal	BRV
C5	AD	NEUD
C6	SCR_FA	WMM
C6	FXST_FA	WMM
C6	Right cerebellum exterior	BRV
C6	Right ventral DC	BRV
C6	Right cerebellum white matter	BRV
C6	PCR_FA	WMM
C6	Right rostral middle frontal	BRV
C6	Brain stem	BRV
C6	Left ventral DC	BRV
C6	UNC_FA	WMM
C6	Right hippocampus	BRV
C6	Left hippocampus	BRV
C6	Left middle temporal	BRV
C6	GVol	BRV
C6	Left cerebellum white matter	BRV
C6	Left isthmus cingulate	BRV
C6	Left superior temporal	BRV
C6	Cerebellar vermal lobules VI VII	BRV
C6	Left cerebellum exterior	BRV
C6	EPI	NEUD
C6	GRT	BCP
C6	ASP	BCP
C6	PTSD	PSYD
C6	ADHD	PSYD
C7	X3rd ventricle	BRV
C7	Right lateral ventricle	BRV
C7	Left lateral ventricle	BRV
C7	Right caudal anterior cingulate	BRV
C7	Right pericalcarine	BRV
C7	Right inferior lateral ventricle	BRV
C7	Left pericalcarine	BRV
C7	Right transverse temporal	BRV
C7	Left inferior lateral ventricle	BRV
C7	NEU	BCP
C7	ICH	NEUD
C7	IS	NEUD
C7	ASD	PSYD
C7	OCD	PSYD
C7	TS	PSYD
C8	Left caudate	BRV
C8	Right caudate	BRV
C8	X4th ventricle	BRV
C8	MS	NEUD
C9	Right isthmus cingulate	BRV
C9	EA	BCP
C9	SC	BCP
C9	INT	BCP
C10	Cerebellar vermal lobules I	BRV
C10	Left insula	BRV
C10	Right insula	BRV
C10	Right paracentral	BRV
C10	Left caudal anterior cingulate	BRV
C10	Left caudal middle frontal	BRV
C11	Left paracentral	BRV
C11	Left cuneus	BRV
C12	Left pars orbitalis	BRV
C12	Right rostral anterior cingulate	BRV
C12	Right vessel	BRV
C12	Right caudal middle frontal	BRV
C12	Right superior parietal	BRV
C12	ALS	NEUD
C12	PD	NEUD
C12	AUD	PSYD
C12	CI	BCP
