# Supplementary material for: Deciphering cell type-specific causal genetic effects on brain imaging-derived phenotypes and disorders with single-cell Mendelian randomization
Source: PLoS Comput Biol. 2026 Jun 17;22(6):e1014422. doi: 10.1371/journal.pcbi.1014422 (PMC13289931; doi:10.1371/journal.pcbi.1014422)
Supplement: S11 Table — (XLSX) [file pcbi.1014422.s033.xlsx]

## Sheet: Sheet1
S11 Table. Literature support for disorder–disorder pairs co-clustered based on shared cell type–specific causal eGenes. This table summarizes disorder pairs that appear in the same cluster derived from the aggregate trait × trait Jaccard similarity matrix (S10 Fig), along with evidence from previous literature. NEUD: Neurological disorder; PSYD: Psychiatric disorder.
Cluster	Trait1	Trait1Abbr	Group1	Trait2	Trait2Abbr	Group2	Evidence Type	PMID
C4	Bipolar disorder	BIP	PSYD	Schizophrenia	SCZ	PSYD	explicit comorbidity	34225788
C4	Bipolar disorder	BIP	PSYD	Anxiety disorder	ANX	PSYD	explicit comorbidity	34225788
C4	Bipolar disorder	BIP	PSYD	Major depressive disorder	MDD	PSYD	explicit comorbidity	34225788
C4	Schizophrenia	SCZ	PSYD	Anxiety disorder	ANX	PSYD	explicit comorbidity	34225788
C4	Schizophrenia	SCZ	PSYD	Major depressive disorder	MDD	PSYD	explicit comorbidity	34225788
C4	Anxiety disorder	ANX	PSYD	Major depressive disorder	MDD	PSYD	explicit comorbidity	32203749
C6	Epilepsy	EPI	NEUD	Post-traumatic stress disorder	PTSD	PSYD	explicit comorbidity	39919539
C6	Epilepsy	EPI	NEUD	Attention-deficit/hyperactivity disorder	ADHD	PSYD	explicit comorbidity	37326829
C6	Post-traumatic stress disorder	PTSD	PSYD	Attention-deficit/hyperactivity disorder	ADHD	PSYD	explicit comorbidity	32782057
C7	Ischemic stroke	IS	NEUD	Autism spectrum disorder	ASD	PSYD	suggestive association	38640796
C7	Ischemic stroke	IS	NEUD	Obsessive-compulsive disorder	OCD	PSYD	suggestive association	34039028
C7	Ischemic stroke	IS	NEUD	Tourette syndrome	TS	PSYD
C7	Intracerebral hemorrhage	ICH	NEUD	Ischemic stroke	IS	NEUD	suggestive association	40267100
C7	Intracerebral hemorrhage	ICH	NEUD	Autism spectrum disorder	ASD	PSYD
C7	Intracerebral hemorrhage	ICH	NEUD	Obsessive-compulsive disorder	OCD	PSYD
C7	Intracerebral hemorrhage	ICH	NEUD	Tourette syndrome	TS	PSYD
C7	Autism spectrum disorder	ASD	PSYD	Obsessive-compulsive disorder	OCD	PSYD
C7	Autism spectrum disorder	ASD	PSYD	Tourette syndrome	TS	PSYD	explicit comorbidity	27375503
C7	Obsessive-compulsive disorder	OCD	PSYD	Tourette syndrome	TS	PSYD	explicit comorbidity	27375503
C12	Amyotrophic lateral sclerosis	ALS	NEUD	Parkinson's disease	PD	NEUD	suggestive association	37534731
C12	Amyotrophic lateral sclerosis	ALS	NEUD	Alcohol use disorder	AUD	PSYD	suggestive association	25641323
C12	Parkinson's disease	PD	NEUD	Alcohol use disorder	AUD	PSYD	suggestive association	34336520
