# Supplementary material for: Deciphering cell type-specific causal genetic effects on brain imaging-derived phenotypes and disorders with single-cell Mendelian randomization
Source: PLoS Comput Biol. 2026 Jun 17;22(6):e1014422. doi: 10.1371/journal.pcbi.1014422 (PMC13289931; doi:10.1371/journal.pcbi.1014422)
Supplement: S12 Table — (XLSX) [file pcbi.1014422.s034.xlsx]

## Sheet: Sheet1
S12 Table. Putative routes among cell type–specific causal eGenes, IDPs, and DBs. In each eGene-IDP-DB route, the cell type-specific eGene was identified as causal for both IDP and DB, and the IDP was identified as causal for the DB. In each eGene-DB-IDP route, the cell type-specific eGene was identified as causal for both IDP and DB, and the DB was identified as causal for the IDP. WR: Wald Rati…
Putative cell type-specific causal eGene-IDP-DB routes
Cell type	Gene	IDP	DB	EffectSize_SMR.eGeneToIDP	Pval_SMR.eGeneToIDP	Pval_HEIDI_SMR.eGeneToIDP	FDR_SMR.eGeneToIDP	EffectSize_WR.eGeneToIDP	Pval_WR.eGeneToIDP	Q_Pval_WR.eGeneToIDP	Pval_egger_intercept_WR.eGeneToIDP	FDR_WR.eGeneToIDP	EffectSize_PMREgger.eGeneToIDP	Pval_PMREgger.eGeneToIDP	FDR_PMREgger.eGeneToIDP	EffectSize_GSMR.eGeneToIDP	Pval_GSMR.eGeneToIDP	FDR_GSMR.eGeneToIDP	EffectSize_SMR.eGeneToDB	Pval_SMR.eGeneToDB	Pval_HEIDI_SMR.eGeneToDB	FDR_SMR.eGeneToDB	EffectSize_WR.eGeneToDB	Pval_WR.eGeneToDB	Q_Pval_WR.eGeneToDB	Pval_egger_intercept_WR.eGeneToDB	FDR_WR.eGeneToDB	EffectSize_PMREgger.eGeneToDB	Pval_PMREgger.eGeneToDB	FDR_PMREgger.eGeneToDB	EffectSize_GSMR.eGeneToDB	Pval_GSMR.eGeneToDB	FDR_GSMR.eGeneToDB	EffectSize_PMREgger.IDPToDB	Pval_PMREgger.IDPToDB	FDR_PMREgger.IDPToDB	EffectSize_GSMR.IDPToDB	Pval_GSMR.IDPToDB	FDR_GSMR.IDPToDB	EffectSize_MREgger.IDPToDB	Pval_MREgger.IDPToDB	FDR_MREgger.IDPToDB	EffectSize_WeightedMedian.IDPToDB	Pval_WeightedMedian.IDPToDB	FDR_WeightedMedian.IDPToDB	EffectSize_IVW.IDPToDB	Pval_IVW.IDPToDB	FDR_IVW.IDPToDB	EffectSize_SimpleMode.IDPToDB
Microglia	BTN3A2	GCC_FA	SCZ	-0.087179	1.53707e-05	0.725837	0.00813339	-0.0874294	1.41859e-09	-	-	3.57934e-07	-0.0149077	0.731927	1	-0.0882378	1.49624e-05	0.000704806	-0.203173	8.20949e-08	0.685707	1.83244e-05	-0.202236	1.45673e-26	-	-	2.46511e-24	-0.0187253	0.291578	0.624385	-0.189903	3.30978e-07	6.45688e-06	0.0437003	2.85292e-06	0.000152971	0.585906	3.22857e-12	2.76434e-10	-	-	-	-	-	-	-	-	-	-
Excitatory neurons	ICA1L	ACR_FA	MS	-0.163165	8.7308e-08	0.4703	0.000541917	-0.17053	4.29199e-40	0.960928	0.855447	1.15739e-36	-0.0440172	0.214727	1	-0.150374	3.67234e-06	0.000190923	-0.195222	0.000495831	0.890127	0.0110109	-0.193858	2.80709e-08	0.956533	-	1.0962e-06	-0.00887557	0.583644	1	-0.19189	0.00155844	0.00963803	0.105669	0.000114236	0.00476406	1.06189	1.49612e-18	2.55237e-16	-	-	-	-	-	-	-	-	-	-
Astrocytes	MAPT	GCC_FA	SCZ	-0.140062	1.3655e-07	0.97895	0.000541917	-0.145446	3.58533e-83	0.98757	0.525488	7.73463e-79	-0.0872224	4.889e-20	7.65331e-17	-0.1197	4.34168e-14	3.79987e-12	-	-	-	-	0.126634	3.53763e-42	0.997619	0.653197	8.97968e-40	0.141534	1.09594e-109	6.57958e-108	0.0890926	1.3989e-08	3.35444e-07	0.0437003	2.85292e-06	0.000152971	0.585906	3.22857e-12	2.76434e-10	-	-	-	-	-	-	-	-	-	-
Astrocytes	ZSCAN31	GCC_FA	SCZ	0.0785296	0.00015493	0.333205	0.0305519	0.0701491	1.60208e-08	0.474632	-	3.47353e-06	0.0145335	0.638397	1	0.0654436	0.000370303	0.0126493	0.162565	4.27827e-07	0.157067	6.88801e-05	0.167099	1.24864e-28	0.603407	-	2.3771e-26	0.0246375	0.0312733	0.0858993	0.136944	8.65872e-07	1.53326e-05	0.0437003	2.85292e-06	0.000152971	0.585906	3.22857e-12	2.76434e-10	-	-	-	-	-	-	-	-	-	-
Putative cell type-specific causal eGene-DB-IDP routes
Cell type	Gene	DB	IDP	EffectSize_SMR.eGeneToIDP	Pval_SMR.eGeneToIDP	Pval_HEIDI_SMR.eGeneToIDP	FDR_SMR.eGeneToIDP	EffectSize_WR.eGeneToIDP	Pval_WR.eGeneToIDP	Q_Pval_WR.eGeneToIDP	Pval_egger_intercept_WR.eGeneToIDP	FDR_WR.eGeneToIDP	EffectSize_PMREgger.eGeneToIDP	Pval_PMREgger.eGeneToIDP	FDR_PMREgger.eGeneToIDP	EffectSize_GSMR.eGeneToIDP	Pval_GSMR.eGeneToIDP	FDR_GSMR.eGeneToIDP	EffectSize_SMR.eGeneToDB	Pval_SMR.eGeneToDB	Pval_HEIDI_SMR.eGeneToDB	FDR_SMR.eGeneToDB	EffectSize_WR.eGeneToDB	Pval_WR.eGeneToDB	Q_Pval_WR.eGeneToDB	Pval_egger_intercept_WR.eGeneToDB	FDR_WR.eGeneToDB	EffectSize_PMREgger.eGeneToDB	Pval_PMREgger.eGeneToDB	FDR_PMREgger.eGeneToDB	EffectSize_GSMR.eGeneToDB	Pval_GSMR.eGeneToDB	FDR_GSMR.eGeneToDB	EffectSize_PMREgger.DBToIDP	Pval_PMREgger.DBToIDP	FDR_PMREgger.DBToIDP	EffectSize_GSMR.DBToIDP	Pval_GSMR.DBToIDP	FDR_GSMR.DBToIDP	EffectSize_MREgger.DBToIDP	Pval_MREgger.DBToIDP	FDR_MREgger.DBToIDP	EffectSize_WeightedMedian.DBToIDP	Pval_WeightedMedian.DBToIDP	FDR_WeightedMedian.DBToIDP	EffectSize_IVW.DBToIDP	Pval_IVW.DBToIDP	FDR_IVW.DBToIDP	EffectSize_SimpleMode.DBToIDP
Oligodendrocytes	UBE2Z	SCZ	Right medial orbitofrontal	-0.077342	0.000589132	0.252155	0.0563475	-0.077342	8.8549e-05	-	-	0.00429273	-0.0719391	0.0051448	0.128118	-0.059978	0.000792702	0.0236866	-	-	-	-	-0.0888568	0.000312616	-	-	0.00242915	-0.12042	7.63375e-44	1.71098e-42	-0.063538	0.00468542	0.0200377	0.074121	0.000544091	0.0468462	0.0261255	1.29638e-06	0.000148801	-	-	-	-	-	-	-	-	-	-
Microglia	BTN3A2	SCZ	ACR_FA	-0.0883418	1.20296e-05	0.950771	0.00763853	-0.0887805	5.10752e-10	-	-	1.38597e-07	-0.0127285	0.758693	1	-0.0869383	1.46792e-05	0.000692568	-0.203173	8.20949e-08	0.685707	1.83244e-05	-0.202236	1.45673e-26	-	-	2.46511e-24	-0.0187253	0.291578	0.624385	-0.189903	3.30978e-07	6.45688e-06	0.0696259	1.51459e-05	0.00326016	0.0223987	0.000121206	0.00496944	-	-	-	-	-	-	-	-	-	-
Microglia	BTN3A2	SCZ	PTR_FA	-0.0592404	0.000808346	0.674423	0.0642411	-0.0593857	6.5633e-05	-	-	0.00350905	-0.0135158	0.752304	1	-0.0553789	0.00152219	0.0384868	-0.203173	8.20949e-08	0.685707	1.83244e-05	-0.202236	1.45673e-26	-	-	2.46511e-24	-0.0187253	0.291578	0.624385	-0.189903	3.30978e-07	6.45688e-06	0.0873394	5.37508e-08	1.54265e-05	0.0327324	3.94303e-08	1.45498e-05	-	-	-	-	-	-	-	-	-	-
Excitatory neurons	CCHCR1	SCZ	PTR_FA	0.068007	0.000330192	0.444288	0.0434991	0.068007	3.93396e-05	-	-	0.00239063	0.0334264	0.0791666	0.952034	0.0653888	0.000227752	0.0082667	0.153975	8.53623e-08	0.149083	1.83244e-05	0.153975	6.39368e-15	-	-	7.49044e-13	0.021737	0.000937547	0.00316469	0.135156	2.66064e-07	5.37263e-06	0.0873394	5.37508e-08	1.54265e-05	0.0327324	3.94303e-08	1.45498e-05	-	-	-	-	-	-	-	-	-	-
Astrocytes	MAPT	SCZ	ACR_FA	-0.0961006	1.40571e-05	0.615229	0.00791501	-0.10345	6.31727e-44	0.987618	0.626174	1.94689e-40	-0.0610775	1.75795e-10	6.43594e-08	-0.0782982	3.37083e-09	2.32438e-07	-	-	-	-	0.126634	3.53763e-42	0.997619	0.653197	8.97968e-40	0.141534	1.09594e-109	6.57958e-108	0.0890926	1.3989e-08	3.35444e-07	0.0696259	1.51459e-05	0.00326016	0.0223987	0.000121206	0.00496944	-	-	-	-	-	-	-	-	-	-
Astrocytes	ZSCAN31	SCZ	ACR_FA	0.0744026	0.000238887	0.377667	0.0381083	0.0730248	2.70277e-09	0.954091	-	6.58835e-07	0.0313518	0.310042	1	0.0669065	0.000278578	0.00985754	0.162565	4.27827e-07	0.157067	6.88801e-05	0.167099	1.24864e-28	0.603407	-	2.3771e-26	0.0246375	0.0312733	0.0858993	0.136944	8.65872e-07	1.53326e-05	0.0696259	1.51459e-05	0.00326016	0.0223987	0.000121206	0.00496944	-	-	-	-	-	-	-	-	-	-
Astrocytes	ZSCAN31	SCZ	PTR_FA	0.0804677	0.000163286	0.616876	0.0306439	0.0828682	9.12249e-11	0.782257	-	2.81142e-08	0.0374937	0.193463	1	0.0788461	6.1326e-05	0.00257326	0.162565	4.27827e-07	0.157067	6.88801e-05	0.167099	1.24864e-28	0.603407	-	2.3771e-26	0.0246375	0.0312733	0.0858993	0.136944	8.65872e-07	1.53326e-05	0.0873394	5.37508e-08	1.54265e-05	0.0327324	3.94303e-08	1.45498e-05	-	-	-	-	-	-	-	-	-	-
[truncated: 5 more columns]
