# Supplementary material for: Deciphering cell type-specific causal genetic effects on brain imaging-derived phenotypes and disorders with single-cell Mendelian randomization
Source: PLoS Comput Biol. 2026 Jun 17;22(6):e1014422. doi: 10.1371/journal.pcbi.1014422 (PMC13289931; doi:10.1371/journal.pcbi.1014422)
Supplement: S13 Table — (XLSX) [file pcbi.1014422.s035.xlsx]

## Sheet: Sheet1
S13 Table. Putative SNP–cell type–specific eGene–phenotype1 (IDP or DB)–phenotype2 (DB or IDP) chains. In each chain, Trait1 and Trait2 were co-clustered in the aggregate trait similarity matrix, the eGene was inferred as causal for both traits, Trait1 was inferred as causal for Trait2, and the SNP was colocalized with both the eGene and Trait1 and annotated to regulatory elements.
SNP	CellType	Gene	Trait1	Trait2	eQTL estimate	Gene->Trait1	Trait1->Trait2	PP.H4	PP.H4.snp
rs55938136	MAPT	Astrocytes	GCC_FA	SCZ	0.471011	−	+	1	1
rs55938136	MAPT	Astrocytes	SCZ	ACR_FA	0.471011	+	+	0.999996	1
rs3094662	CCHCR1	Excitatory neurons	SCZ	PTR_FA	0.52109	+	+	0.85412	0.259974
rs130076	CCHCR1	Excitatory neurons	SCZ	PTR_FA	0.52109	+	+	0.85412	0.240477
rs130065	CCHCR1	Excitatory neurons	SCZ	PTR_FA	0.50623	+	+	0.85412	0.193653
rs3130455	CCHCR1	Excitatory neurons	SCZ	PTR_FA	0.519352	+	+	0.85412	0.154485
rs9358938	BTN3A2	Microglia	SCZ	ACR_FA	-0.743689	−	+	0.80925	0.0966514
rs9358938	BTN3A2	Microglia	SCZ	PTR_FA	-0.743689	−	+	0.80925	0.0966514
rs35942482	BTN3A2	Microglia	SCZ	ACR_FA	-0.715102	−	+	0.80925	0.0628054
rs35942482	BTN3A2	Microglia	SCZ	PTR_FA	-0.715102	−	+	0.80925	0.0628054
rs9379875	BTN3A2	Microglia	SCZ	ACR_FA	-0.715102	−	+	0.80925	0.0628054
rs9379875	BTN3A2	Microglia	SCZ	PTR_FA	-0.715102	−	+	0.80925	0.0628054
rs3132514	CCHCR1	Excitatory neurons	SCZ	PTR_FA	0.505856	+	+	0.85412	0.0616309
rs2072806	BTN3A2	Microglia	SCZ	ACR_FA	-0.743689	−	+	0.80925	0.0533224
rs2072806	BTN3A2	Microglia	SCZ	PTR_FA	-0.743689	−	+	0.80925	0.0533224
rs34273322	BTN3A2	Microglia	SCZ	ACR_FA	-0.715102	−	+	0.80925	0.0492404
rs34273322	BTN3A2	Microglia	SCZ	PTR_FA	-0.715102	−	+	0.80925	0.0492404
rs9366656	BTN3A2	Microglia	SCZ	ACR_FA	-0.714983	−	+	0.80925	0.047587
rs9366656	BTN3A2	Microglia	SCZ	PTR_FA	-0.714983	−	+	0.80925	0.047587
rs2072803	BTN3A2	Microglia	SCZ	ACR_FA	-0.743689	−	+	0.80925	0.0466104
rs2072803	BTN3A2	Microglia	SCZ	PTR_FA	-0.743689	−	+	0.80925	0.0466104
rs2235251	BTN3A2	Microglia	SCZ	ACR_FA	-0.715102	−	+	0.80925	0.0432524
rs2235251	BTN3A2	Microglia	SCZ	PTR_FA	-0.715102	−	+	0.80925	0.0432524
rs9358939	BTN3A2	Microglia	SCZ	ACR_FA	-0.715102	−	+	0.80925	0.0430063
rs9358939	BTN3A2	Microglia	SCZ	PTR_FA	-0.715102	−	+	0.80925	0.0430063
rs2076030	BTN3A2	Microglia	SCZ	ACR_FA	-0.715102	−	+	0.80925	0.0279605
rs2076030	BTN3A2	Microglia	SCZ	PTR_FA	-0.715102	−	+	0.80925	0.0279605
rs9393718	BTN3A2	Microglia	SCZ	ACR_FA	-0.715102	−	+	0.80925	0.0279605
rs9393718	BTN3A2	Microglia	SCZ	PTR_FA	-0.715102	−	+	0.80925	0.0279605
rs2393667	BTN3A2	Microglia	SCZ	ACR_FA	-0.715102	−	+	0.80925	0.0271058
rs2393667	BTN3A2	Microglia	SCZ	PTR_FA	-0.715102	−	+	0.80925	0.0271058
rs16891725	BTN3A2	Microglia	SCZ	ACR_FA	-0.715372	−	+	0.80925	0.0217667
rs16891725	BTN3A2	Microglia	SCZ	PTR_FA	-0.715372	−	+	0.80925	0.0217667
rs6920256	BTN3A2	Microglia	SCZ	ACR_FA	-0.697101	−	+	0.80925	0.0213546
rs6920256	BTN3A2	Microglia	SCZ	PTR_FA	-0.697101	−	+	0.80925	0.0213546
rs1265181	CCHCR1	Excitatory neurons	SCZ	PTR_FA	0.485521	+	+	0.85412	0.0211062
rs1265178	CCHCR1	Excitatory neurons	SCZ	PTR_FA	0.485521	+	+	0.85412	0.0211062
rs1265177	CCHCR1	Excitatory neurons	SCZ	PTR_FA	0.485521	+	+	0.85412	0.0211062
rs16901784	BTN3A2	Microglia	SCZ	ACR_FA	-0.697101	−	+	0.80925	0.0195188
rs16901784	BTN3A2	Microglia	SCZ	PTR_FA	-0.697101	−	+	0.80925	0.0195188
rs2295593	BTN3A2	Microglia	SCZ	ACR_FA	-0.697101	−	+	0.80925	0.0188871
rs2295593	BTN3A2	Microglia	SCZ	PTR_FA	-0.697101	−	+	0.80925	0.0188871
rs9393727	BTN3A2	Microglia	SCZ	ACR_FA	-0.697101	−	+	0.80925	0.0182217
rs9393727	BTN3A2	Microglia	SCZ	PTR_FA	-0.697101	−	+	0.80925	0.0182217
rs12176129	BTN3A2	Microglia	SCZ	ACR_FA	-0.697101	−	+	0.80925	0.0153331
rs12176129	BTN3A2	Microglia	SCZ	PTR_FA	-0.697101	−	+	0.80925	0.0153331
rs67234939	BTN3A2	Microglia	SCZ	ACR_FA	-0.697101	−	+	0.80925	0.0153331
rs67234939	BTN3A2	Microglia	SCZ	PTR_FA	-0.697101	−	+	0.80925	0.0153331
rs3799383	BTN3A2	Microglia	SCZ	ACR_FA	-0.697101	−	+	0.80925	0.0138647
rs3799383	BTN3A2	Microglia	SCZ	PTR_FA	-0.697101	−	+	0.80925	0.0138647
rs9379882	BTN3A2	Microglia	SCZ	ACR_FA	-0.697101	−	+	0.80925	0.0138647
rs9379882	BTN3A2	Microglia	SCZ	PTR_FA	-0.697101	−	+	0.80925	0.0138647
rs9379873	BTN3A2	Microglia	SCZ	ACR_FA	-0.715102	−	+	0.80925	0.0114131
rs9379873	BTN3A2	Microglia	SCZ	PTR_FA	-0.715102	−	+	0.80925	0.0114131
rs1979	BTN3A2	Microglia	SCZ	ACR_FA	-0.739344	−	+	0.80925	0.0113148
rs1979	BTN3A2	Microglia	SCZ	PTR_FA	-0.739344	−	+	0.80925	0.0113148
